# Supplementary material for: Synthesis, crystal structure and in-silico evaluation of aryl­sul­fon­amide Schiff bases for potential activity against colon cancer
Source: Acta Crystallogr C Struct Chem. 2024 Mar 28;80(Pt 4):129–42. doi: 10.1107/S205322962400233X (PMC10996187; doi:10.1107/S205322962400233X)
Supplement: Supplementary file 1 [file c-80-00129-sup1.cif]

##############################################################################
#                                                                            #
# This CIF contains the data in a paper accepted for publication in          #
# Acta Crystallographica Section C. It conforms to the requirements of       #
# Notes for Authors for Acta Crystallographica Section C, and has been       #
# peer reviewed under the auspices of the IUCr Commission on Journals.       #
#                                                                            #
# Full details of the Crystallographic Information File format               #
# are given in the paper "The Crystallographic Information File (CIF):       #
# a New Standard Archive File for Crystallography" by S. R. Hall, F. H.      #
# Allen and I. D. Brown [Acta Cryst. (1991), A47, 655-685].                  #
#                                                                            #
# The current version of the core CIF dictionary is obtainable from          #
# ftp://ftp.iucr.org/pub/cif_core.dic.                                       #
#                                                                            #
# Software is freely available for graphical display of the structure(s)     #
# in this CIF. For information consult the CIF software page                 #
# http://www.iucr.org/resources/cif/software.                                #
#                                                                            #
# This file may be used for bona fide research purposes within the           #
# scientific community so long as proper attribution is given to the journal # 
# article from which it was obtained.                                        #
#                                                                            #
##############################################################################
data_I
_audit_creation_method     'SHELXL-2019/3'
_chemical_name_systematic
;
4-Bromo-2-{<i>N</i>-[2-(piperidine-1-sulfonyl)phenyl]carboximidoyl}phenol
;
_chemical_name_common     ?
_chemical_formula_moiety     'C18 H19 Br N2 O3 S'
_chemical_formula_sum     'C18 H19 Br N2 O3 S'
_chemical_formula_iupac     'C18 H19 Br N2 O3 S'
_chemical_formula_weight     423.32
_chemical_melting_point     427.45
_space_group_crystal_system     orthorhombic
_space_group_name_H-M_alt     'P b c a'
_space_group_name_Hall     '-P 2ac 2ab'
loop_
    _space_group_symop_operation_xyz
    'x, y, z'
    '-x+1/2, -y, z+1/2'
    '-x, y+1/2, -z+1/2'
    'x+1/2, -y+1/2, -z'
    '-x, -y, -z'
    'x-1/2, y, -z-1/2'
    'x, -y-1/2, z-1/2'
    '-x-1/2, y-1/2, z'
_cell_length_a     12.4070(9)
_cell_length_b     17.4250(14)
_cell_length_c     17.5276(12)
_cell_angle_alpha     90
_cell_angle_beta     90
_cell_angle_gamma     90
_cell_volume     3789.3(5)
_cell_formula_units_Z     8
_cell_measurement_reflns_used     9105
_cell_measurement_theta_min     2.32
_cell_measurement_theta_max     24.51
_cell_measurement_temperature     296(2)
_exptl_crystal_description     'platelet'
_exptl_crystal_colour     'yellow'
_exptl_crystal_size_max     0.837
_exptl_crystal_size_mid     0.426
_exptl_crystal_size_min     0.124
_exptl_crystal_density_diffrn     1.484
_exptl_crystal_density_meas     ?
_exptl_crystal_density_method     'not measured'
_exptl_crystal_F_000     1728
_exptl_absorpt_coefficient_mu     2.299
_exptl_absorpt_correction_type     multi-scan
_exptl_absorpt_process_details
;
(SADABS; Bruker, 2016)
;
_exptl_absorpt_correction_T_min     0.1328
_exptl_absorpt_correction_T_max     0.2407
_diffrn_ambient_temperature     296(2)
_diffrn_source     ?
_diffrn_radiation_type     MoK\a
_diffrn_radiation_wavelength     0.71073
_diffrn_radiation_source     'sealed tube'
_diffrn_radiation_monochromator     'graphite'
_diffrn_measurement_device_type     'Bruker APEXII CCD'
_diffrn_measurement_method     '\f and \w scans'
_diffrn_detector_area_resol_mean     8.3333
_diffrn_reflns_number     27860
_diffrn_reflns_av_R_equivalents     0.0600
_diffrn_reflns_av_unetI/netI     0.0381
_diffrn_reflns_theta_min     2.324
_diffrn_reflns_theta_max     25.104
_diffrn_reflns_theta_full     25.104
_diffrn_measured_fraction_theta_max     0.992
_diffrn_measured_fraction_theta_full     0.992
_diffrn_reflns_limit_h_min     -14
_diffrn_reflns_limit_h_max     14
_diffrn_reflns_limit_k_min     -19
_diffrn_reflns_limit_k_max     20
_diffrn_reflns_limit_l_min     -20
_diffrn_reflns_limit_l_max     20
_refine_special_details
;
Carbon-bound H atoms were placed in calculated positions and were included in
the refinement in the riding model approximation, with <i>U</i>~iso~(H) set to
1.2 <i>U</i>~eq~(C).
The H atom of the hydroxyl group was allowed to rotate with a fixed angle around
the C---O bond to best fit the experimental electron density (HFIX 147 in the
SHELXL program (Sheldrick, 2015)), with <i>U</i>~iso~(H) set to
1.5<i>U</i>~eq~(O).
;
_reflns_number_total     3356
_reflns_number_gt     2255
_reflns_threshold_expression     'I > 2\s(I)'
_refine_ls_structure_factor_coef     Fsqd
_refine_ls_matrix_type     full
_refine_ls_R_factor_all     0.0970
_refine_ls_R_factor_gt     0.0624
_refine_ls_wR_factor_gt     0.1513
_refine_ls_wR_factor_ref     0.1724
_refine_ls_goodness_of_fit_ref     1.087
_refine_ls_restrained_S_all     1.087
_refine_ls_number_reflns     3356
_refine_ls_number_parameters     227
_refine_ls_number_restraints     0
_refine_ls_hydrogen_treatment     constr
_refine_ls_weighting_scheme     calc
_refine_ls_weighting_details
              'w=1/[\s^2^(Fo^2^)+(0.0610P)^2^+7.1303P] where P=(Fo^2^+2Fc^2^)/3'
_atom_sites_solution_hydrogens     geom
_atom_sites_solution_primary     dual
_atom_sites_solution_secondary     difmap
_refine_ls_shift/su_max     0.000
_refine_ls_shift/su_mean     0.000
_refine_diff_density_max     0.517
_refine_diff_density_min     -0.375
_refine_ls_extinction_method     none
_refine_ls_extinction_coef     .
loop_
    _atom_type_symbol
    _atom_type_description
    _atom_type_scat_dispersion_real
    _atom_type_scat_dispersion_imag
    _atom_type_scat_source
    'C' 'C' 0.0033 0.0016
                         'International Tables Vol C Tables 4.2.6.8 and 6.1.1.4'
    'H' 'H' 0.0000 0.0000
                         'International Tables Vol C Tables 4.2.6.8 and 6.1.1.4'
    'N' 'N' 0.0061 0.0033
                         'International Tables Vol C Tables 4.2.6.8 and 6.1.1.4'
    'O' 'O' 0.0106 0.0060
                         'International Tables Vol C Tables 4.2.6.8 and 6.1.1.4'
    'S' 'S' 0.1246 0.1234
                         'International Tables Vol C Tables 4.2.6.8 and 6.1.1.4'
    'Br' 'Br' -0.2901 2.4595
                         'International Tables Vol C Tables 4.2.6.8 and 6.1.1.4'
_computing_data_collection
;
APEX2 (Bruker, 2016)
;
_computing_cell_refinement
;
APEX2 (Bruker, 2016)
;
_computing_data_reduction
;
SAINT (Bruker, 2016)
;
_computing_structure_solution
;
SHELXT2018 (Sheldrick, 2015<i>a</i>)
;
_computing_structure_refinement
;
SHELXL2018 (Sheldrick, 2015<i>b</i>) and ShelXle (H\"ubschle <i>et
al.</i>,  2011)
;
_computing_molecular_graphics
;
ORTEP-3 for Windows (Farrugia, 2012)
;
_computing_publication_material
;
PLATON (Spek, 2020) and Mercury (Macrae <i>et al.</i>,  2020)
;
loop_
    _atom_site_type_symbol
    _atom_site_label
    _atom_site_fract_x
    _atom_site_fract_y
    _atom_site_fract_z
    _atom_site_U_iso_or_equiv
    _atom_site_adp_type
    _atom_site_calc_flag
    _atom_site_occupancy
    _atom_site_disorder_assembly
    _atom_site_disorder_group
    Br Br1 0.85040(8) 0.46864(5) 0.55005(4) 0.1140(4) Uani d 1 . .
    S S1 0.56327(10) 0.22940(8) 0.14642(7) 0.0607(4) Uani d 1 . .
    O O1 0.5496(3) 0.4349(3) 0.2834(3) 0.0907(13) Uani d 1 . .
    H H1A 0.579549 0.413541 0.247549 0.136 Uiso calc 1 . .
    O O2 0.4882(3) 0.2902(2) 0.1591(2) 0.0777(11) Uani d 1 . .
    O O3 0.5316(3) 0.1682(2) 0.0968(2) 0.0883(12) Uani d 1 . .
    N N1 0.6996(3) 0.3585(2) 0.2148(2) 0.0555(10) Uani d 1 . .
    N N2 0.5983(3) 0.1974(2) 0.2293(2) 0.0565(10) Uani d 1 . .
    C C1 0.7606(4) 0.3689(3) 0.2721(3) 0.0533(11) Uani d 1 . .
    H H1 0.830912 0.350473 0.270688 0.064 Uiso calc 1 . .
    C C11 0.7232(4) 0.4088(3) 0.3396(3) 0.0543(12) Uani d 1 . .
    C C12 0.6188(5) 0.4412(3) 0.3421(3) 0.0688(15) Uani d 1 . .
    C C13 0.5885(5) 0.4815(3) 0.4058(4) 0.091(2) Uani d 1 . .
    H H13 0.520618 0.504049 0.407731 0.109 Uiso calc 1 . .
    C C14 0.6568(6) 0.4888(4) 0.4667(4) 0.092(2) Uani d 1 . .
    H H14 0.634378 0.515785 0.509646 0.111 Uiso calc 1 . .
    C C15 0.7582(5) 0.4568(3) 0.4652(3) 0.0752(16) Uani d 1 . .
    C C16 0.7913(4) 0.4171(3) 0.4014(3) 0.0629(13) Uani d 1 . .
    H H16 0.859904 0.395629 0.400021 0.075 Uiso calc 1 . .
    C C21 0.7416(4) 0.3243(3) 0.1480(2) 0.0518(11) Uani d 1 . .
    C C22 0.6852(4) 0.2672(3) 0.1103(2) 0.0521(11) Uani d 1 . .
    C C23 0.7250(4) 0.2370(3) 0.0428(3) 0.0665(14) Uani d 1 . .
    H H23 0.687000 0.198557 0.017620 0.080 Uiso calc 1 . .
    C C24 0.8208(5) 0.2636(3) 0.0126(3) 0.0719(15) Uani d 1 . .
    H H24 0.846894 0.243698 -0.033050 0.086 Uiso calc 1 . .
    C C25 0.8771(5) 0.3193(3) 0.0503(3) 0.0678(14) Uani d 1 . .
    H H25 0.942106 0.336688 0.030261 0.081 Uiso calc 1 . .
    C C26 0.8389(4) 0.3502(3) 0.1175(3) 0.0589(12) Uani d 1 . .
    H H26 0.877962 0.388227 0.142523 0.071 Uiso calc 1 . .
    C C31 0.6682(5) 0.1288(3) 0.2294(3) 0.0813(17) Uani d 1 . .
    H H31A 0.719512 0.132034 0.187760 0.098 Uiso calc 1 . .
    H H31B 0.624822 0.083122 0.222158 0.098 Uiso calc 1 . .
    C C32 0.7269(6) 0.1238(4) 0.3034(4) 0.106(2) Uani d 1 . .
    H H32A 0.775409 0.167263 0.308142 0.127 Uiso calc 1 . .
    H H32B 0.769888 0.077342 0.304347 0.127 Uiso calc 1 . .
    C C33 0.6496(6) 0.1234(4) 0.3696(4) 0.105(2) Uani d 1 . .
    H H33A 0.689478 0.122977 0.417148 0.126 Uiso calc 1 . .
    H H33B 0.605394 0.077539 0.367612 0.126 Uiso calc 1 . .
    C C34 0.5783(7) 0.1938(4) 0.3663(3) 0.108(2) Uani d 1 . .
    H H34A 0.525103 0.191096 0.406797 0.130 Uiso calc 1 . .
    H H34B 0.621880 0.239270 0.374740 0.130 Uiso calc 1 . .
    C C35 0.5233(5) 0.2003(4) 0.2927(3) 0.0880(19) Uani d 1 . .
    H H35A 0.471669 0.158796 0.287800 0.106 Uiso calc 1 . .
    H H35B 0.483889 0.248338 0.291006 0.106 Uiso calc 1 . .
loop_
    _atom_site_aniso_label
    _atom_site_aniso_U_11
    _atom_site_aniso_U_22
    _atom_site_aniso_U_33
    _atom_site_aniso_U_12
    _atom_site_aniso_U_13
    _atom_site_aniso_U_23
    Br1 0.1624(8) 0.1126(7) 0.0671(4) -0.0226(5) 0.0104(4) -0.0245(4)
    S1 0.0541(7) 0.0761(9) 0.0518(7) 0.0032(6) -0.0116(5) 0.0084(6)
    O1 0.062(2) 0.096(3) 0.114(4) 0.011(2) 0.016(2) -0.026(3)
    O2 0.060(2) 0.096(3) 0.077(2) 0.023(2) -0.0044(18) 0.025(2)
    O3 0.086(3) 0.113(3) 0.066(2) -0.024(2) -0.022(2) -0.010(2)
    N1 0.060(2) 0.050(2) 0.056(2) 0.0038(19) 0.009(2) -0.0015(19)
    N2 0.058(2) 0.058(2) 0.054(2) 0.0097(19) 0.0010(18) 0.0104(18)
    C1 0.058(3) 0.045(3) 0.056(3) 0.009(2) 0.016(2) -0.002(2)
    C11 0.067(3) 0.038(3) 0.057(3) -0.001(2) 0.021(2) -0.002(2)
    C12 0.069(3) 0.050(3) 0.088(4) -0.006(3) 0.031(3) -0.012(3)
    C13 0.076(4) 0.073(4) 0.124(6) -0.010(3) 0.050(4) -0.033(4)
    C14 0.108(5) 0.070(4) 0.098(5) -0.027(4) 0.056(4) -0.040(4)
    C15 0.102(4) 0.054(3) 0.069(3) -0.021(3) 0.031(3) -0.013(3)
    C16 0.087(4) 0.041(3) 0.061(3) -0.001(3) 0.022(3) -0.005(2)
    C21 0.057(3) 0.054(3) 0.044(2) 0.014(2) 0.007(2) 0.006(2)
    C22 0.059(3) 0.056(3) 0.041(2) 0.007(2) -0.006(2) 0.008(2)
    C23 0.084(4) 0.071(4) 0.044(3) 0.006(3) -0.002(2) -0.002(2)
    C24 0.089(4) 0.080(4) 0.046(3) 0.011(3) 0.015(3) 0.002(3)
    C25 0.072(3) 0.074(4) 0.057(3) 0.007(3) 0.019(3) 0.010(3)
    C26 0.065(3) 0.057(3) 0.054(3) 0.002(2) 0.008(2) 0.004(2)
    C31 0.105(4) 0.067(4) 0.072(4) 0.031(3) 0.010(3) 0.009(3)
    C32 0.112(5) 0.090(5) 0.115(5) 0.038(4) -0.018(4) 0.033(4)
    C33 0.147(6) 0.100(5) 0.067(4) 0.023(5) -0.005(4) 0.029(4)
    C34 0.159(7) 0.104(5) 0.062(4) 0.049(5) 0.010(4) 0.019(4)
    C35 0.095(4) 0.100(5) 0.069(4) 0.033(4) 0.011(3) 0.018(3)
_geom_special_details
;
 All esds (except the esd in the dihedral angle between two l.s. planes)
 are estimated using the full covariance matrix.  The cell esds are taken
 into account individually in the estimation of esds in distances, angles
 and torsion angles; correlations between esds in cell parameters are only
 used when they are defined by crystal symmetry.  An approximate (isotropic)
 treatment of cell esds is used for estimating esds involving l.s. planes.
;
loop_
    _geom_bond_atom_site_label_1
    _geom_bond_atom_site_label_2
    _geom_bond_site_symmetry_2
    _geom_bond_distance
    _geom_bond_publ_flag
    Br1 C15 . 1.888(6) ?
    S1 O2 . 1.428(4) ?
    S1 O3 . 1.431(4) ?
    S1 N2 . 1.616(4) ?
    S1 C22 . 1.767(5) ?
    O1 C12 . 1.344(7) ?
    O1 H1A . 0.8200 ?
    N1 C1 . 1.270(6) ?
    N1 C21 . 1.413(6) ?
    N2 C35 . 1.451(6) ?
    N2 C31 . 1.477(6) ?
    C1 C11 . 1.449(6) ?
    C1 H1 . 0.9300 ?
    C11 C16 . 1.382(7) ?
    C11 C12 . 1.413(7) ?
    C12 C13 . 1.372(8) ?
    C13 C14 . 1.368(10) ?
    C13 H13 . 0.9300 ?
    C14 C15 . 1.377(9) ?
    C14 H14 . 0.9300 ?
    C15 C16 . 1.376(7) ?
    C16 H16 . 0.9300 ?
    C21 C22 . 1.384(7) ?
    C21 C26 . 1.395(7) ?
    C22 C23 . 1.386(6) ?
    C23 C24 . 1.381(7) ?
    C23 H23 . 0.9300 ?
    C24 C25 . 1.366(8) ?
    C24 H24 . 0.9300 ?
    C25 C26 . 1.380(7) ?
    C25 H25 . 0.9300 ?
    C26 H26 . 0.9300 ?
    C31 C32 . 1.489(8) ?
    C31 H31A . 0.9700 ?
    C31 H31B . 0.9700 ?
    C32 C33 . 1.506(9) ?
    C32 H32A . 0.9700 ?
    C32 H32B . 0.9700 ?
    C33 C34 . 1.513(9) ?
    C33 H33A . 0.9700 ?
    C33 H33B . 0.9700 ?
    C34 C35 . 1.464(8) ?
    C34 H34A . 0.9700 ?
    C34 H34B . 0.9700 ?
    C35 H35A . 0.9700 ?
    C35 H35B . 0.9700 ?
loop_
    _geom_angle_atom_site_label_1
    _geom_angle_atom_site_label_2
    _geom_angle_atom_site_label_3
    _geom_angle_site_symmetry_1
    _geom_angle_site_symmetry_3
    _geom_angle
    _geom_angle_publ_flag
    O2 S1 O3 . . 117.9(2) ?
    O2 S1 N2 . . 107.0(2) ?
    O3 S1 N2 . . 111.3(2) ?
    O2 S1 C22 . . 109.7(2) ?
    O3 S1 C22 . . 107.2(2) ?
    N2 S1 C22 . . 102.8(2) ?
    C12 O1 H1A . . 109.5 ?
    C1 N1 C21 . . 119.7(4) ?
    C35 N2 C31 . . 113.8(4) ?
    C35 N2 S1 . . 120.3(3) ?
    C31 N2 S1 . . 116.0(3) ?
    N1 C1 C11 . . 121.5(4) ?
    N1 C1 H1 . . 119.2 ?
    C11 C1 H1 . . 119.2 ?
    C16 C11 C12 . . 119.6(4) ?
    C16 C11 C1 . . 119.6(4) ?
    C12 C11 C1 . . 120.7(5) ?
    O1 C12 C13 . . 119.3(6) ?
    O1 C12 C11 . . 122.0(5) ?
    C13 C12 C11 . . 118.7(6) ?
    C14 C13 C12 . . 120.9(6) ?
    C14 C13 H13 . . 119.6 ?
    C12 C13 H13 . . 119.6 ?
    C13 C14 C15 . . 120.9(5) ?
    C13 C14 H14 . . 119.6 ?
    C15 C14 H14 . . 119.6 ?
    C16 C15 C14 . . 119.5(6) ?
    C16 C15 Br1 . . 120.9(5) ?
    C14 C15 Br1 . . 119.6(4) ?
    C15 C16 C11 . . 120.4(5) ?
    C15 C16 H16 . . 119.8 ?
    C11 C16 H16 . . 119.8 ?
    C22 C21 C26 . . 119.2(4) ?
    C22 C21 N1 . . 120.8(4) ?
    C26 C21 N1 . . 120.0(4) ?
    C21 C22 C23 . . 120.0(4) ?
    C21 C22 S1 . . 121.9(3) ?
    C23 C22 S1 . . 118.0(4) ?
    C24 C23 C22 . . 120.4(5) ?
    C24 C23 H23 . . 119.8 ?
    C22 C23 H23 . . 119.8 ?
    C25 C24 C23 . . 119.6(5) ?
    C25 C24 H24 . . 120.2 ?
    C23 C24 H24 . . 120.2 ?
    C24 C25 C26 . . 121.0(5) ?
    C24 C25 H25 . . 119.5 ?
    C26 C25 H25 . . 119.5 ?
    C25 C26 C21 . . 119.8(5) ?
    C25 C26 H26 . . 120.1 ?
    C21 C26 H26 . . 120.1 ?
    N2 C31 C32 . . 109.6(5) ?
    N2 C31 H31A . . 109.7 ?
    C32 C31 H31A . . 109.7 ?
    N2 C31 H31B . . 109.7 ?
    C32 C31 H31B . . 109.7 ?
    H31A C31 H31B . . 108.2 ?
    C31 C32 C33 . . 111.0(6) ?
    C31 C32 H32A . . 109.4 ?
    C33 C32 H32A . . 109.4 ?
    C31 C32 H32B . . 109.4 ?
    C33 C32 H32B . . 109.4 ?
    H32A C32 H32B . . 108.0 ?
    C32 C33 C34 . . 109.9(5) ?
    C32 C33 H33A . . 109.7 ?
    C34 C33 H33A . . 109.7 ?
    C32 C33 H33B . . 109.7 ?
    C34 C33 H33B . . 109.7 ?
    H33A C33 H33B . . 108.2 ?
    C35 C34 C33 . . 111.6(6) ?
    C35 C34 H34A . . 109.3 ?
    C33 C34 H34A . . 109.3 ?
    C35 C34 H34B . . 109.3 ?
    C33 C34 H34B . . 109.3 ?
    H34A C34 H34B . . 108.0 ?
    N2 C35 C34 . . 111.9(5) ?
    N2 C35 H35A . . 109.2 ?
    C34 C35 H35A . . 109.2 ?
    N2 C35 H35B . . 109.2 ?
    C34 C35 H35B . . 109.2 ?
    H35A C35 H35B . . 107.9 ?
loop_
    _geom_torsion_atom_site_label_1
    _geom_torsion_atom_site_label_2
    _geom_torsion_atom_site_label_3
    _geom_torsion_atom_site_label_4
    _geom_torsion_site_symmetry_1
    _geom_torsion_site_symmetry_2
    _geom_torsion_site_symmetry_3
    _geom_torsion_site_symmetry_4
    _geom_torsion
    _geom_torsion_publ_flag
    O2 S1 N2 C35 . . . . 30.7(5) ?
    O3 S1 N2 C35 . . . . -99.4(5) ?
    C22 S1 N2 C35 . . . . 146.2(5) ?
    O2 S1 N2 C31 . . . . 174.4(4) ?
    O3 S1 N2 C31 . . . . 44.3(5) ?
    C22 S1 N2 C31 . . . . -70.2(4) ?
    C21 N1 C1 C11 . . . . 175.3(4) ?
    N1 C1 C11 C16 . . . . 178.2(4) ?
    N1 C1 C11 C12 . . . . -3.5(7) ?
    C16 C11 C12 O1 . . . . 180.0(5) ?
    C1 C11 C12 O1 . . . . 1.6(7) ?
    C16 C11 C12 C13 . . . . 1.2(7) ?
    C1 C11 C12 C13 . . . . -177.1(5) ?
    O1 C12 C13 C14 . . . . 179.7(6) ?
    C11 C12 C13 C14 . . . . -1.4(9) ?
    C12 C13 C14 C15 . . . . 0.8(10) ?
    C13 C14 C15 C16 . . . . 0.2(9) ?
    C13 C14 C15 Br1 . . . . 179.7(5) ?
    C14 C15 C16 C11 . . . . -0.4(8) ?
    Br1 C15 C16 C11 . . . . -179.9(4) ?
    C12 C11 C16 C15 . . . . -0.2(7) ?
    C1 C11 C16 C15 . . . . 178.1(4) ?
    C1 N1 C21 C22 . . . . 135.0(5) ?
    C1 N1 C21 C26 . . . . -47.6(6) ?
    C26 C21 C22 C23 . . . . -0.6(7) ?
    N1 C21 C22 C23 . . . . 176.8(4) ?
    C26 C21 C22 S1 . . . . 178.2(3) ?
    N1 C21 C22 S1 . . . . -4.4(6) ?
    O2 S1 C22 C21 . . . . 55.2(4) ?
    O3 S1 C22 C21 . . . . -175.7(4) ?
    N2 S1 C22 C21 . . . . -58.3(4) ?
    O2 S1 C22 C23 . . . . -126.0(4) ?
    O3 S1 C22 C23 . . . . 3.2(4) ?
    N2 S1 C22 C23 . . . . 120.5(4) ?
    C21 C22 C23 C24 . . . . -0.1(7) ?
    S1 C22 C23 C24 . . . . -179.0(4) ?
    C22 C23 C24 C25 . . . . 0.9(8) ?
    C23 C24 C25 C26 . . . . -0.9(8) ?
    C24 C25 C26 C21 . . . . 0.2(8) ?
    C22 C21 C26 C25 . . . . 0.6(7) ?
    N1 C21 C26 C25 . . . . -176.9(4) ?
    C35 N2 C31 C32 . . . . -55.6(7) ?
    S1 N2 C31 C32 . . . . 158.4(5) ?
    N2 C31 C32 C33 . . . . 56.1(8) ?
    C31 C32 C33 C34 . . . . -56.3(9) ?
    C32 C33 C34 C35 . . . . 54.6(9) ?
    C31 N2 C35 C34 . . . . 54.9(7) ?
    S1 N2 C35 C34 . . . . -160.7(5) ?
    C33 C34 C35 N2 . . . . -53.6(9) ?
loop_
    _geom_hbond_atom_site_label_D
    _geom_hbond_atom_site_label_H
    _geom_hbond_atom_site_label_A
    _geom_hbond_site_symmetry_A
    _geom_hbond_distance_DH
    _geom_hbond_distance_HA
    _geom_hbond_distance_DA
    _geom_hbond_angle_DHA
    _geom_hbond_publ_flag
    O1 H1A N1 . 0.82 1.86 2.586(5) 146 yes
    C1 H1 O2 6_656 0.93 2.54 3.363(6) 149 yes
    C16 H16 O2 6_656 0.93 2.64 3.461(6) 147 yes
    C23 H23 O3 . 0.93 2.43 2.846(7) 107 yes
    C25 H25 O3 4 0.93 2.49 3.220(6) 135 yes
    C26 H26 O1 6_656 0.93 2.62 3.467(7) 151 yes
    C35 H35B O2 . 0.97 2.43 2.852(7) 106 yes
_shelx_space_group_comment
;
The symmetry employed for this shelxl refinement is uniquely defined
by the following loop, which should always be used as a source of
symmetry information in preference to the above space-group names.
They are only intended as comments.
;
_shelx_estimated_absorpt_T_min     0.249
_shelx_estimated_absorpt_T_max     0.764
_shelx_hkl_file
;
   1   0   0    0.07    0.03
   1   0   0    0.06    0.02
  -1   0   0    0.07    0.02
  -1   0   0    0.08    0.03
  -1   0   0    0.04    0.02
  -2   0   0  222.89   12.65
   2   0   0  225.19   12.64
   2   0   0  236.84   12.65
   2   0   0  226.50   12.65
  -2   0   0  224.41   12.64
  -2   0   0  228.00   12.66
   3   0   0    0.02    0.10
   3   0   0    0.06    0.09
  -3   0   0    0.09    0.10
   3   0   0    0.00    0.12
  -3   0   0    0.06    0.08
  -3   0   0    0.15    0.10
   4   0   0   23.60    1.42
   4   0   0   25.23    1.40
  -4   0   0   26.57    1.42
  -4   0   0   25.13    1.40
  -4   0   0   24.72    1.41
   4   0   0   24.13    1.41
  -5   0   0   -0.09    0.17
  -5   0   0    0.07    0.15
  -5   0   0    0.07    0.15
   5   0   0   -0.04    0.13
   5   0   0    0.04    0.12
  -5   0   0    0.01    0.11
   5   0   0   -0.18    0.19
  -6   0   0    9.80    0.61
  -6   0   0   10.10    0.65
   6   0   0    9.90    0.60
  -6   0   0    9.27    0.65
  -7   0   0   -0.14    0.19
   7   0   0   -0.19    0.22
  -7   0   0   -0.07    0.21
   7   0   0   -0.13    0.16
  -7   0   0   -0.07    0.15
  -8   0   0    0.11    0.19
  -8   0   0    0.18    0.22
   8   0   0    0.00    0.29
   8   0   0    0.12    0.20
  -8   0   0    0.17    0.25
   9   0   0   -0.07    0.35
  -9   0   0   -0.12    0.27
   9   0   0    0.31    0.23
  -9   0   0    0.04    0.20
 -10   0   0   12.49    0.91
 -10   0   0   12.24    0.81
  10   0   0   12.16    0.98
  10   0   0   12.54    0.84
 -11   0   0   -0.15    0.31
  11   0   0   -0.38    0.46
  11   0   0   -0.38    0.27
 -11   0   0    0.19    0.25
  12   0   0    0.40    0.50
 -12   0   0   -0.31    0.35
 -12   0   0   -0.13    0.28
  12   0   0    0.15    0.23
  13   0   0   -0.60    0.58
 -13   0   0   -0.13    0.30
  14   0   0   -0.38    0.67
  -1   1   0    0.16    0.02
  -1  -1   0    0.15    0.04
  -1   1   0    0.12    0.03
   1  -1   0    0.16    0.05
  -1  -1   0    0.13    0.04
   1   1   0    0.10    0.02
   1  -1   0    0.15    0.04
   1   1   0    0.17    0.04
   2   1   0  287.25   15.80
  -2   1   0  280.56   15.82
  -2  -1   0  288.68   15.80
  -2   1   0  288.59   15.82
   2   1   0  289.55   15.82
   2   1   0  284.32   15.82
   2  -1   0  291.46   15.80
   2  -1   0  275.60   15.83
  -2  -1   0  275.06   15.82
  -2  -1   0  276.17   15.83
   2  -1   0  291.38   15.82
  -2   1   0  282.74   15.80
  -3  -1   0    0.04    0.08
   3   1   0    0.11    0.10
  -3   1   0    0.03    0.10
  -3   1   0    0.08    0.09
   3  -1   0    0.04    0.10
   3   1   0   -0.08    0.09
  -3   1   0    0.12    0.08
   3  -1   0    0.03    0.14
   3  -1   0    0.05    0.08
  -3  -1   0    0.16    0.12
   3   1   0    0.08    0.13
  -3  -1   0    0.01    0.10
   4  -1   0  133.60    7.51
   4   1   0  127.54    7.51
   4  -1   0  138.24    7.51
   4  -1   0  138.25    7.50
  -4  -1   0  132.33    7.51
  -4  -1   0  146.08    7.52
  -4  -1   0  135.85    7.50
  -4   1   0  138.93    7.50
  -4   1   0  132.76    7.51
  -4   1   0  139.90    7.51
   4   1   0  120.74    7.51
   4   1   0  136.04    7.51
   5   1   0    0.04    0.15
  -5  -1   0    0.11    0.11
   5  -1   0   -0.04    0.13
  -5   1   0   -0.04    0.11
   5   1   0   -0.11    0.12
  -5   1   0   -0.01    0.14
  -5  -1   0   -0.07    0.17
  -5   1   0   -0.04    0.15
   5  -1   0   -0.11    0.19
   5  -1   0   -0.17    0.11
   5   1   0   -0.06    0.19
  -5  -1   0   -0.07    0.14
   6  -1   0  135.23    7.56
  -6   1   0  138.63    7.55
  -6   1   0  138.37    7.57
   6  -1   0  139.20    7.55
  -6  -1   0  137.23    7.55
   6   1   0  129.38    7.56
  -6  -1   0  147.16    7.58
   6   1   0  121.06    7.57
  -7  -1   0   -0.10    0.15
   7  -1   0   -0.04    0.16
  -7   1   0    0.04    0.20
  -7   1   0    0.16    0.16
   7   1   0    0.13    0.27
   7   1   0   -0.05    0.20
  -7  -1   0   -0.01    0.20
   7  -1   0   -0.17    0.26
  -7   1   0    0.09    0.21
  -8  -1   0   13.69    0.83
  -8   1   0   13.32    0.90
   8  -1   0   12.23    0.92
  -8   1   0   13.74    0.84
   8  -1   0   14.03    0.84
   8   1   0   14.65    0.92
  -8  -1   0   13.97    0.89
  -8   1   0   13.45    0.89
   9  -1   0   -0.17    0.20
   9  -1   0   -0.13    0.29
  -9   1   0    0.11    0.29
  -9   1   0    0.35    0.20
   9   1   0   -0.20    0.18
  -9  -1   0    0.05    0.26
   9   1   0   -0.08    0.32
  -9  -1   0   -0.31    0.21
  -9   1   0    0.00    0.25
  10  -1   0    2.93    0.31
 -10   1   0    2.94    0.40
  10  -1   0    3.16    0.44
 -10  -1   0    2.27    0.34
  10   1   0    3.08    0.45
 -10  -1   0    3.28    0.30
 -10   1   0    2.59    0.36
  10   1   0    3.31    0.29
 -10   1   0    2.75    0.29
 -11   1   0   -0.07    0.33
 -11  -1   0   -0.10    0.25
 -11   1   0    0.27    0.26
  11   1   0   -0.39    0.25
 -11  -1   0   -0.22    0.34
  11  -1   0    0.01    0.28
  11  -1   0   -0.03    0.48
  11   1   0    0.07    0.46
  12  -1   0    2.35    0.58
  12  -1   0    2.22    0.38
 -12   1   0    1.89    0.39
  12   1   0    1.48    0.32
  12   1   0    1.87    0.55
 -12   1   0    2.08    0.32
 -12  -1   0    1.54    0.38
 -12  -1   0    2.16    0.33
 -13  -1   0   -0.32    0.30
  13  -1   0   -0.45    0.53
  13   1   0   -0.31    0.61
 -13   1   0    0.01    0.36
  14  -1   0    0.41    0.63
  14   1   0    0.85    0.62
   0   2   0   18.34    1.17
   0  -2   0   23.32    1.17
  -1   2   0    0.05    0.05
  -1  -2   0    0.13    0.06
   1   2   0    0.07    0.06
   1  -2   0    0.08    0.05
  -1  -2   0    0.11    0.05
  -2  -2   0  235.53   14.03
  -2   2   0  238.81   14.03
   2  -2   0  257.75   14.00
   2   2   0  233.67   14.03
   2  -2   0  246.39   14.02
   2  -2   0  287.79   14.04
   2   2   0  264.56   14.01
  -3   2   0    0.02    0.10
  -3  -2   0   -0.01    0.08
   3  -2   0   -0.03    0.12
  -3  -2   0    0.00    0.10
   3  -2   0   -0.01    0.09
   3   2   0    0.00    0.09
  -3  -2   0    0.01    0.11
   3   2   0   -0.02    0.03
  -3   2   0    0.02    0.06
  -3   2   0   -0.01    0.10
   3   2   0   -0.09    0.13
   3  -2   0   -0.06    0.08
   4  -2   0  303.31   16.25
   4  -2   0  300.56   16.22
   4   2   0  279.96   16.22
  -4  -2   0  290.53   16.23
   4   2   0  293.33   16.24
   4  -2   0  304.15   16.22
  -4   2   0  296.49   16.23
   4   2   0  264.60   16.24
  -4  -2   0  304.86   16.23
  -4   2   0  280.49   16.24
  -5  -2   0   -0.18    0.17
  -5   2   0    0.01    0.12
  -5   2   0   -0.01    0.16
  -5  -2   0   -0.09    0.14
  -5   2   0    0.07    0.14
   5  -2   0    0.00    0.11
   5  -2   0    0.01    0.21
  -5  -2   0   -0.30    0.12
   5  -2   0    0.04    0.14
   5   2   0   -0.04    0.13
   5   2   0   -0.24    0.19
   5   2   0   -0.18    0.13
   6  -2   0   23.44    1.30
  -6  -2   0   23.06    1.31
  -6  -2   0   23.35    1.33
  -6   2   0   22.55    1.33
   6   2   0   23.76    1.31
   6  -2   0   21.25    1.34
  -6   2   0   23.15    1.31
   6   2   0   22.20    1.34
   7  -2   0   -0.04    0.16
   7  -2   0   -0.01    0.28
  -7   2   0   -0.01    0.16
  -7   2   0    0.05    0.22
   7   2   0   -0.12    0.17
   7   2   0   -0.21    0.26
  -7  -2   0   -0.15    0.18
  -7  -2   0   -0.11    0.16
  -8  -2   0   23.57    1.35
  -8  -2   0   22.05    1.30
  -8   2   0   22.84    1.35
  -8   2   0   22.18    1.35
   8  -2   0   22.10    1.30
  -8   2   0   22.60    1.30
   8  -2   0   21.98    1.34
   8   2   0   22.05    1.38
   8   2   0   21.98    1.30
   9   2   0    0.00    0.37
   9   2   0   -0.32    0.22
  -9  -2   0    0.11    0.21
   9  -2   0    0.05    0.37
  -9   2   0    0.07    0.26
  -9   2   0   -0.16    0.29
  -9   2   0   -0.05    0.21
  -9  -2   0   -0.08    0.27
   9  -2   0   -0.05    0.20
  10  -2   0    2.20    0.46
 -10   2   0    2.31    0.38
  10   2   0    2.40    0.47
 -10   2   0    2.52    0.30
 -10  -2   0    2.46    0.29
  10   2   0    2.41    0.29
 -10  -2   0    2.12    0.34
 -10   2   0    2.06    0.33
  10  -2   0    2.53    0.29
 -11  -2   0   -0.03    0.35
 -11   2   0   -0.18    0.39
 -11  -2   0   -0.24    0.25
  11  -2   0   -0.13    0.26
  11   2   0   -0.01    0.48
  11   2   0    0.24    0.26
  11  -2   0    0.05    0.40
 -11   2   0   -0.11    0.31
  12   2   0    0.83    0.49
 -12   2   0    0.87    0.44
  12  -2   0    1.25    0.54
 -12   2   0    0.88    0.39
 -12  -2   0    0.52    0.36
  12  -2   0    0.42    0.31
  12   2   0    0.82    0.32
 -12  -2   0    0.78    0.30
  13  -2   0   -0.35    0.61
  13   2   0    0.06    0.54
 -13  -2   0    0.05    0.33
  14  -2   0   -0.64    0.62
  14   2   0   -0.35    0.62
   0  -3   0   -0.05    0.09
   0   3   0   -0.11    0.10
   1  -3   0    0.02    0.07
   1   3   0    0.24    0.09
  -1  -3   0    0.03    0.08
  -1   3   0   -0.06    0.09
  -1  -3   0    0.07    0.08
   2  -3   0   71.42    4.26
  -2  -3   0   72.91    4.27
   2  -3   0   80.01    4.27
  -2  -3   0   83.07    4.27
   2   3   0   72.15    4.27
  -2   3   0   80.59    4.27
  -3  -3   0    0.06    0.10
   3   3   0    0.04    0.14
   3  -3   0    0.05    0.14
  -3  -3   0    0.01    0.10
   3   3   0   -0.04    0.03
   3  -3   0    0.09    0.10
  -3   3   0   -0.02    0.07
  -3   3   0    0.00    0.11
  -3  -3   0   -0.04    0.11
   3   3   0    0.07    0.09
   4  -3   0    0.82    0.12
  -4   3   0    0.99    0.10
   4   3   0    0.71    0.14
  -4   3   0    0.86    0.15
   4  -3   0    0.93    0.15
  -4  -3   0    0.91    0.12
   4   3   0    0.77    0.18
  -4  -3   0    0.71    0.15
   4  -3   0    1.00    0.19
  -4  -3   0    1.19    0.16
  -5  -3   0   -0.06    0.13
   5   3   0   -0.14    0.08
  -5  -3   0   -0.13    0.15
  -5   3   0    0.07    0.17
   5   3   0   -0.37    0.20
  -5   3   0    0.08    0.17
  -5   3   0   -0.17    0.10
  -5  -3   0   -0.18    0.17
   5   3   0   -0.22    0.13
   5  -3   0    0.06    0.11
   5  -3   0    0.11    0.21
   6  -3   0   -0.26    0.26
  -6  -3   0   -0.09    0.14
  -6  -3   0   -0.08    0.18
   6   3   0    0.06    0.14
   6  -3   0    0.05    0.14
   6   3   0   -0.14    0.23
  -6   3   0    0.02    0.19
  -6   3   0    0.02    0.12
   7   3   0    0.06    0.26
  -7  -3   0   -0.09    0.17
   7  -3   0    0.15    0.16
   7  -3   0    0.06    0.23
   7   3   0    0.16    0.19
  -7   3   0    0.21    0.22
  -7  -3   0    0.06    0.21
  -7   3   0    0.00    0.15
  -8   3   0    0.61    0.27
   8  -3   0    0.69    0.19
   8   3   0    0.32    0.21
   8  -3   0    0.66    0.35
  -8  -3   0    0.91    0.20
  -8  -3   0    0.54    0.25
   8   3   0    0.80    0.31
  -9  -3   0    0.21    0.22
  -9   3   0   -0.26    0.26
   9   3   0    0.05    0.23
   9   3   0   -0.35    0.34
   9  -3   0   -0.27    0.32
   9  -3   0   -0.10    0.20
  -9  -3   0   -0.21    0.26
  -9   3   0    0.15    0.31
  10  -3   0    3.79    0.33
 -10   3   0    2.78    0.37
 -10  -3   0    3.41    0.32
  10  -3   0    3.54    0.49
  10   3   0    3.02    0.34
 -10   3   0    3.37    0.42
  10   3   0    3.66    0.46
 -10  -3   0    3.01    0.38
  11   3   0   -0.33    0.46
 -11   3   0   -0.08    0.31
 -11  -3   0    0.42    0.27
  11  -3   0    0.08    0.51
  11  -3   0   -0.16    0.27
 -11  -3   0   -0.18    0.32
 -11   3   0   -0.01    0.39
  11   3   0    0.03    0.27
  12   3   0    3.21    0.60
 -12   3   0    3.01    0.44
  12   3   0    5.34    0.51
 -12  -3   0    4.03    0.39
  12  -3   0    4.14    0.39
  12  -3   0    4.75    0.55
 -12   3   0    3.91    0.54
 -12  -3   0    3.12    0.46
  13   3   0   -0.74    0.58
 -13  -3   0    0.30    0.34
 -13   3   0    0.09    0.51
  13  -3   0   -0.03    0.59
  14  -3   0   -0.15    0.69
  14   3   0    0.04    0.67
   0   4   0  255.74   13.14
   0  -4   0  215.79   13.12
   1   4   0    0.07    0.11
  -1  -4   0    0.04    0.10
  -1   4   0    0.10    0.12
   1  -4   0    0.15    0.10
  -1  -4   0    0.06    0.11
  -2  -4   0  126.20    6.76
   2  -4   0  121.52    6.76
  -2   4   0  129.74    6.76
  -2  -4   0  117.51    6.76
   2   4   0  112.36    6.76
  -3  -4   0   -0.03    0.10
   3   4   0    0.01    0.07
  -3  -4   0    0.03    0.12
   3  -4   0   -0.05    0.11
  -3  -4   0   -0.03    0.12
   3  -4   0   -0.03    0.06
   3   4   0   -0.03    0.14
  -3   4   0   -0.05    0.12
  -4  -4   0  111.68    6.09
  -4   4   0  112.90    6.09
   4  -4   0  104.64    6.09
   4  -4   0  112.96    6.09
  -4  -4   0  102.55    6.09
  -4  -4   0  110.82    6.08
   5   4   0    0.12    0.14
   5   4   0   -0.06    0.20
   5  -4   0    0.18    0.21
  -5  -4   0    0.17    0.16
  -5  -4   0   -0.04    0.12
  -5   4   0    0.14    0.17
   5  -4   0    0.36    0.12
  -5   4   0   -0.10    0.10
   5   4   0    0.13    0.13
  -5  -4   0    0.13    0.17
   6   4   0    3.87    0.35
  -6   4   0    4.52    0.42
  -6   4   0    3.64    0.28
   6   4   0    4.40    0.40
   6  -4   0    4.69    0.34
  -6  -4   0    4.19    0.42
  -6  -4   0    4.12    0.37
   6  -4   0    3.72    0.49
   6   4   0    4.66    0.44
  -7  -4   0   -0.14    0.17
   7  -4   0   -0.19    0.31
  -7   4   0   -0.32    0.23
   7  -4   0   -0.10    0.16
  -7   4   0    0.05    0.14
   7   4   0   -0.38    0.28
  -7  -4   0   -0.04    0.21
   7   4   0   -0.33    0.20
   8   4   0    7.54    0.71
  -8   4   0    7.89    0.66
  -8  -4   0    7.53    0.67
   8  -4   0    9.47    0.69
  -8  -4   0    8.35    0.59
   8  -4   0    8.35    0.57
  -8   4   0    9.25    0.53
   8   4   0    7.48    0.61
  -9  -4   0    0.22    0.23
   9   4   0    0.10    0.39
   9  -4   0   -0.13    0.21
   9  -4   0    0.23    0.40
  -9  -4   0   -0.03    0.28
  -9   4   0   -0.05    0.30
   9   4   0   -0.05    0.24
 -10   4   0    1.30    0.39
 -10  -4   0    1.50    0.27
 -10   4   0    0.98    0.32
  10  -4   0    1.27    0.26
  10  -4   0    0.90    0.41
 -10  -4   0    1.17    0.33
  10   4   0    1.09    0.45
  10   4   0    0.68    0.29
  11  -4   0   -0.14    0.48
  11   4   0   -0.17    0.31
  11   4   0   -0.05    0.50
  11  -4   0   -0.14    0.26
 -11  -4   0    0.05    0.28
 -11   4   0   -0.22    0.39
 -11  -4   0   -0.07    0.34
 -11   4   0    0.20    0.32
 -12  -4   0    0.52    0.40
  12   4   0    0.63    0.35
  12  -4   0    1.02    0.57
  12   4   0    0.22    0.58
 -12  -4   0    0.35    0.31
 -12   4   0    0.64    0.35
 -12   4   0    0.68    0.45
  12  -4   0    0.82    0.31
 -13   4   0   -0.06    0.50
  13   4   0   -0.39    0.58
 -13  -4   0   -0.39    0.36
  13  -4   0    0.03    0.53
 -14   4   0    0.54    0.57
  14  -4   0    0.15    0.67
  14   4   0   -0.33    0.59
   0  -5   0    0.11    0.13
   0   5   0    0.11    0.04
   0   5   0    0.09    0.13
  -1  -5   0   -0.04    0.12
  -1  -5   0    0.22    0.11
   1   5   0    0.12    0.12
   1   5   0   -0.07    0.05
   1  -5   0   -0.04    0.11
  -1   5   0   -0.24    0.13
  -2   5   0   18.89    1.02
  -2  -5   0   17.08    1.01
  -2  -5   0   17.73    1.02
   2  -5   0   17.69    1.01
   2   5   0   16.45    1.01
  -3  -5   0    0.27    0.13
   3   5   0    0.12    0.14
   3  -5   0   -0.01    0.12
  -3   5   0    0.00    0.15
   3   5   0    0.08    0.11
  -3  -5   0    0.16    0.15
   3  -5   0    0.06    0.07
   4  -5   0  195.69   10.81
   4  -5   0  181.77   10.81
  -4   5   0  193.39   10.81
   4   5   0  207.39   10.82
  -4  -5   0  189.41   10.81
  -4  -5   0  195.23   10.80
   4   5   0  182.77   10.81
  -4  -5   0  209.70   10.82
  -5  -5   0   -0.21    0.18
   5  -5   0   -0.04    0.13
  -5   5   0   -0.04    0.18
  -5  -5   0   -0.40    0.16
   5   5   0   -0.11    0.19
   5  -5   0    0.07    0.20
  -5   5   0   -0.13    0.09
   5   5   0    0.04    0.17
   6   5   0    4.50    0.50
   6   5   0    5.32    0.45
   6  -5   0    5.65    0.39
   6  -5   0    5.56    0.47
  -6   5   0    5.31    0.47
  -6  -5   0    5.00    0.47
   7  -5   0    0.09    0.17
  -7   5   0   -0.27    0.13
  -7  -5   0   -0.11    0.19
   7   5   0   -0.11    0.29
  -7   5   0   -0.09    0.24
   7  -5   0    0.03    0.32
  -7  -5   0   -0.07    0.21
   7   5   0    0.10    0.18
   8  -5   0    9.99    0.84
  -8   5   0   10.12    0.76
   8  -5   0   10.72    0.68
   8   5   0    9.92    0.80
  -8  -5   0   10.17    0.68
  -8  -5   0   10.53    0.75
  -9   5   0   -0.13    0.17
   9  -5   0   -0.02    0.33
  -9   5   0   -0.16    0.31
  -9  -5   0   -0.21    0.28
   9  -5   0   -0.02    0.22
   9   5   0   -0.19    0.35
   9   5   0    0.26    0.22
  -9  -5   0   -0.10    0.23
 -10   5   0    3.48    0.47
  10   5   0    5.45    0.51
 -10  -5   0    3.56    0.43
 -10  -5   0    5.38    0.51
  10  -5   0    4.79    0.58
  10  -5   0    4.71    0.38
 -11   5   0    0.06    0.43
  11   5   0    0.15    0.26
 -11  -5   0   -0.10    0.28
  11  -5   0   -0.21    0.27
 -11  -5   0   -0.17    0.34
  11   5   0   -0.02    0.45
  11  -5   0   -0.05    0.46
 -11   5   0   -0.29    0.36
 -12   5   0    1.99    0.41
  12  -5   0    3.11    0.61
  12   5   0    2.59    0.56
  12  -5   0    3.00    0.42
 -12   5   0    2.76    0.51
  12   5   0    3.19    0.35
 -12  -5   0    2.46    0.37
  13   5   0   -0.40    0.59
 -13   5   0    0.11    0.51
 -13  -5   0   -0.31    0.54
  13  -5   0   -0.14    0.65
 -14   5   0    0.59    0.58
  14   5   0    0.93    0.69
  14  -5   0    0.82    0.61
   0  -6   0   15.35    0.92
   0   6   0   15.87    0.92
  -1   6   0   -0.21    0.15
   1   6   0    0.03    0.15
   1   6   0    0.01    0.09
   1  -6   0    0.07    0.13
  -1  -6   0   -0.14    0.13
  -1  -6   0    0.02    0.14
   2   6   0    0.48    0.15
  -2   6   0    0.34    0.15
  -2  -6   0    0.42    0.13
   2  -6   0    0.34    0.13
  -2  -6   0    0.37    0.13
   2   6   0    0.41    0.13
   3  -6   0    0.10    0.14
  -3   6   0   -0.12    0.16
  -3  -6   0   -0.14    0.13
   3   6   0    0.01    0.15
  -3  -6   0   -0.06    0.15
   3   6   0    0.00    0.14
   3  -6   0    0.04    0.09
  -4  -6   0   15.65    0.88
  -4   6   0   13.81    0.88
   4   6   0   13.09    0.88
  -4  -6   0   15.82    0.87
   4   6   0   14.31    0.88
   5   6   0    0.05    0.17
  -5   6   0    0.05    0.20
  -5  -6   0   -0.07    0.18
  -5  -6   0   -0.23    0.16
   5   6   0   -0.05    0.23
   5  -6   0    0.26    0.23
   6  -6   0   23.74    1.33
   6  -6   0   22.69    1.38
  -6  -6   0   23.04    1.34
   6   6   0   21.98    1.37
  -6  -6   0   26.01    1.38
   6   6   0   21.81    1.36
  -6   6   0   23.33    1.37
  -7  -6   0   -0.01    0.22
  -7   6   0    0.08    0.13
   7   6   0    0.07    0.23
   7   6   0   -0.08    0.27
  -7  -6   0   -0.04    0.25
  -7   6   0   -0.12    0.26
   7  -6   0   -0.14    0.17
   7  -6   0   -0.03    0.26
  -8   6   0   17.52    0.95
  -8   6   0   15.84    1.08
   8  -6   0   16.21    1.00
  -8  -6   0   15.66    1.09
   8  -6   0   16.95    1.10
  -8  -6   0   17.15    1.02
  -9  -6   0   -0.23    0.24
  -9   6   0    0.15    0.33
   9   6   0   -0.34    0.40
  -9   6   0   -0.06    0.18
  -9  -6   0   -0.17    0.30
   9  -6   0   -0.11    0.46
   9  -6   0    0.12    0.22
 -10  -6   0    0.16    0.27
  10  -6   0   -0.03    0.25
  10  -6   0   -0.05    0.40
 -10  -6   0   -0.45    0.32
  10   6   0   -0.12    0.27
  10   6   0    0.13    0.46
 -10   6   0    0.03    0.38
  11   6   0    0.03    0.30
 -11  -6   0    0.11    0.37
 -11  -6   0    0.13    0.29
  11  -6   0   -0.04    0.28
 -11   6   0    0.53    0.43
  11  -6   0    0.17    0.58
  11   6   0    0.19    0.54
 -12   6   0    1.79    0.42
 -12   6   0    2.06    0.52
  12   6   0    2.05    0.60
 -12  -6   0    2.74    0.36
  12  -6   0    2.83    0.54
 -13   6   0   -0.03    0.52
  13   6   0   -0.50    0.64
  13  -6   0   -0.45    0.64
  14   6   0    0.04    0.66
 -14   6   0    0.56    0.60
  14  -6   0    1.03    0.72
   0   7   0   -0.08    0.17
   0   7   0    0.08    0.06
   0  -7   0   -0.18    0.16
  -1   7   0   -0.42    0.17
   1  -7   0    0.07    0.17
  -1  -7   0    0.26    0.17
   1   7   0   -0.05    0.17
   1   7   0   -0.12    0.13
   2  -7   0  149.72    8.68
   2   7   0  155.92    8.68
   2   7   0  145.30    8.69
  -2   7   0  168.44    8.69
  -2  -7   0  164.90    8.69
  -2  -7   0  151.54    8.69
   3   7   0   -0.10    0.16
  -3   7   0   -0.15    0.19
  -3  -7   0   -0.21    0.16
   3   7   0   -0.02    0.18
  -3  -7   0   -0.03    0.18
  -4  -7   0   76.02    4.04
   4   7   0   65.54    4.05
  -4   7   0   76.28    4.06
  -4  -7   0   71.27    4.06
   5   7   0    0.12    0.22
  -5  -7   0   -0.07    0.17
  -5  -7   0   -0.03    0.20
   5   7   0   -0.06    0.20
  -5   7   0    0.06    0.21
   5  -7   0    0.07    0.25
  -6  -7   0    8.08    0.66
   6  -7   0    8.23    0.69
  -6  -7   0    7.87    0.58
   6   7   0    9.39    0.64
  -6   7   0    8.83    0.64
   7   7   0    0.29    0.23
  -7  -7   0   -0.18    0.24
   7  -7   0   -0.10    0.34
  -7  -7   0    0.26    0.20
   7  -7   0   -0.15    0.17
   7   7   0   -0.33    0.31
  -7   7   0   -0.10    0.27
   8   7   0    5.06    0.57
  -8   7   0    5.31    0.60
  -8  -7   0    5.56    0.60
  -8  -7   0    5.54    0.53
   8   7   0    4.85    0.63
   8  -7   0    4.72    0.45
   8  -7   0    4.67    0.52
   9   7   0   -0.35    0.37
  -9  -7   0   -0.11    0.25
   9  -7   0   -0.28    0.22
  -9   7   0    0.04    0.15
   9  -7   0   -0.40    0.37
  -9   7   0   -0.05    0.35
  -9  -7   0   -0.34    0.31
  10  -7   0    0.24    0.25
 -10  -7   0   -0.04    0.35
  10   7   0    0.44    0.42
  10  -7   0    0.54    0.53
 -10   7   0    0.02    0.39
 -10  -7   0    0.36    0.28
  11   7   0   -0.05    0.46
  11  -7   0    0.05    0.48
  11  -7   0   -0.02    0.28
 -11  -7   0   -0.11    0.38
 -11   7   0   -0.19    0.43
 -11  -7   0    0.28    0.31
 -12   7   0    3.46    0.53
  12  -7   0    5.32    0.74
 -12  -7   0    5.20    0.46
  12   7   0    5.77    0.64
 -12   7   0    4.56    0.61
  13   7   0   -0.98    0.56
  13  -7   0    0.40    0.58
 -13   7   0    0.24    0.56
   0   8   0    2.96    0.30
   0  -8   0    3.37    0.33
  -1   8   0   -0.43    0.20
   1   8   0   -0.06    0.21
   1   8   0   -0.09    0.19
  -2   8   0  102.34    5.44
  -2  -8   0   93.94    5.44
   2   8   0   95.55    5.44
   3   8   0   -0.14    0.20
  -3   8   0   -0.16    0.21
  -3  -8   0    0.04    0.18
   3   8   0    0.12    0.20
   4   8   0    0.58    0.21
  -4   8   0    0.45    0.24
   4   8   0    0.54    0.23
  -4  -8   0    0.27    0.21
  -5  -8   0    0.10    0.19
   5  -8   0    0.14    0.10
  -5   8   0    0.16    0.23
  -5  -8   0    0.08    0.24
   5   8   0    0.26    0.22
   5   8   0    0.25    0.25
   6   8   0    5.43    0.53
  -6  -8   0    6.17    0.56
   6   8   0    6.28    0.55
  -6   8   0    5.93    0.55
   6  -8   0    5.51    0.59
  -6  -8   0    5.23    0.46
   7  -8   0   -0.12    0.19
   7   8   0    0.16    0.24
  -7  -8   0   -0.15    0.23
  -7  -8   0    0.10    0.26
  -7   8   0   -0.17    0.29
   7  -8   0   -0.12    0.29
   7   8   0   -0.16    0.29
   8  -8   0   19.50    1.21
  -8   8   0   19.07    1.22
   8  -8   0   18.23    1.13
  -8  -8   0   18.87    1.24
   8   8   0   20.76    1.21
   8   8   0   17.24    1.24
   9  -8   0   -0.26    0.46
   9   8   0   -0.19    0.44
  -9  -8   0   -0.28    0.32
   9  -8   0   -0.12    0.22
  -9   8   0   -0.22    0.36
  -9  -8   0   -0.03    0.26
 -10  -8   0    0.88    0.36
  10   8   0    1.13    0.47
  10  -8   0    1.27    0.28
 -10   8   0    1.49    0.43
  10  -8   0    1.37    0.51
 -10  -8   0    1.04    0.29
  11  -8   0    0.13    0.52
 -11  -8   0    0.52    0.32
 -11   8   0   -0.03    0.45
  11   8   0   -0.64    0.51
 -12   8   0    0.86    0.53
  12   8   0    0.70    0.56
 -12  -8   0    1.17    0.36
  12  -8   0    1.19    0.62
 -13   8   0   -0.33    0.57
  13  -8   0    0.05    0.68
  13   8   0   -0.63    0.60
   0   9   0    0.09    0.21
   0   9   0    0.02    0.21
  -1   9   0   -0.32    0.22
   1   9   0    0.08    0.24
   1   9   0   -0.19    0.21
  -2  -9   0   50.71    2.65
   2   9   0   42.28    2.64
  -3  -9   0   -0.03    0.20
   3   9   0    0.09    0.22
  -3   9   0   -0.05    0.23
   3   9   0    0.09    0.21
   4   9   0    1.09    0.24
   4   9   0    0.45    0.22
  -4  -9   0    0.46    0.22
  -4   9   0    0.19    0.26
  -5   9   0   -0.10    0.27
  -5  -9   0   -0.03    0.17
   5   9   0    0.10    0.26
   5  -9   0    0.02    0.11
  -5  -9   0   -0.04    0.24
   5   9   0    0.06    0.22
  -6  -9   0   13.90    0.84
   6   9   0   13.90    0.89
  -6   9   0   13.60    0.92
   6  -9   0   13.20    0.89
  -6  -9   0   13.40    0.94
   6   9   0   12.40    0.91
   7   9   0    0.22    0.27
  -7   9   0   -0.07    0.32
  -7  -9   0    0.20    0.28
   7   9   0   -0.03    0.34
  -7  -9   0    0.26    0.24
   7  -9   0   -0.48    0.37
   8  -9   0    6.23    0.62
   8  -9   0    5.92    0.52
   8   9   0    6.68    0.65
   8   9   0    6.02    0.72
  -8   9   0    6.35    0.69
  -8  -9   0    7.01    0.58
  -8  -9   0    7.21    0.69
  -9  -9   0    0.10    0.32
   9  -9   0   -0.17    0.23
   9  -9   0   -0.62    0.43
   9   9   0   -0.05    0.39
  -9   9   0   -0.04    0.39
  -9  -9   0   -0.16    0.32
  10   9   0    1.20    0.45
  10  -9   0    1.29    0.28
 -10   9   0    1.22    0.45
  10  -9   0    1.38    0.48
 -10  -9   0    0.86    0.38
 -10  -9   0    2.08    0.32
  11  -9   0    0.18    0.63
 -11   9   0   -0.09    0.49
 -11  -9   0    0.19    0.31
  11   9   0   -0.42    0.51
  12   9   0   -0.87    0.59
 -12  -9   0    0.01    0.38
  12  -9   0    0.18    0.55
 -12   9   0    0.08    0.54
  13  -9   0    0.48    0.73
  13   9   0   -0.99    0.63
 -13   9   0    0.21    0.59
   0  10   0   28.89    1.67
   0  10   0   28.27    1.70
  -1  10   0    0.11    0.20
  -1  10   0    0.02    0.25
   1  10   0    0.01    0.23
   1  10   0   -0.18    0.25
   2  10   0   21.79    1.31
  -3  10   0   -0.78    0.25
  -3 -10   0   -0.03    0.21
   3  10   0   -0.10    0.23
   3  10   0    0.12    0.24
  -4  10   0    1.44    0.32
   4 -10   0    1.68    0.19
  -4 -10   0    1.55    0.28
   4  10   0    1.96    0.31
   4  10   0    1.81    0.27
  -5 -10   0   -0.34    0.21
   5  10   0   -0.07    0.28
  -5 -10   0    0.12    0.26
   5  10   0    0.13    0.24
  -5  10   0   -0.20    0.32
   5 -10   0   -0.07    0.13
  -6 -10   0    0.42    0.29
  -6  10   0    0.37    0.32
   6  10   0    0.65    0.27
  -6 -10   0    0.60    0.25
   6  10   0    0.48    0.32
  -7 -10   0    0.20    0.26
   7  10   0    0.14    0.29
   7 -10   0   -0.19    0.40
  -7 -10   0   -0.07    0.31
  -7  10   0    0.13    0.35
   7  10   0    0.14    0.35
   8 -10   0    1.62    0.42
  -8 -10   0    1.19    0.30
   8 -10   0    1.21    0.25
   8  10   0    1.19    0.43
  -8 -10   0    1.18    0.36
  -8  10   0    1.48    0.40
   8  10   0    1.56    0.33
  -9  10   0   -0.11    0.41
   9 -10   0   -0.16    0.24
   9 -10   0    0.18    0.41
  -9 -10   0    0.06    0.34
   9  10   0   -0.58    0.45
  -9 -10   0   -0.12    0.27
   9  10   0    0.35    0.36
 -10 -10   0    3.25    0.57
  10 -10   0    4.03    0.65
 -10  10   0    3.67    0.54
  10  10   0    3.83    0.56
 -10 -10   0    4.39    0.42
  11 -10   0   -0.60    0.55
  11  10   0    0.02    0.52
 -11 -10   0    0.04    0.32
 -11  10   0   -0.15    0.50
 -12  10   0    0.00    0.56
  12  10   0   -0.59    0.56
  12 -10   0   -0.03    0.65
   0  11   0   -0.06    0.25
   0  11   0    0.51    0.29
  -1  11   0    0.25    0.25
   1  11   0    0.26    0.25
  -1  11   0    0.17    0.28
   1  11   0   -0.22    0.27
   2  11   0    5.08    0.57
  -2  11   0    5.09    0.55
   3  11   0   -0.50    0.27
  -3  11   0   -0.37    0.28
  -3 -11   0   -0.14    0.26
   3  11   0   -0.24    0.29
   4  11   0    0.47    0.27
   4 -11   0    0.49    0.18
  -4  11   0   -0.11    0.32
  -4 -11   0    0.41    0.23
   4  11   0    0.62    0.29
  -5 -11   0    0.06    0.28
   5  11   0   -0.09    0.28
   5  11   0    0.11    0.32
   5 -11   0    0.07    0.16
  -5 -11   0   -0.38    0.25
  -5  11   0   -0.43    0.35
   6  11   0    0.26    0.33
  -6  11   0    0.01    0.34
  -6 -11   0    0.03    0.26
  -6 -11   0    0.47    0.31
   6 -11   0   -0.13    0.12
   6  11   0    0.20    0.30
   7 -11   0    0.16    0.38
   7  11   0    0.06    0.39
  -7 -11   0    0.02    0.33
   7  11   0    0.26    0.31
  -7  11   0   -0.05    0.38
  -7 -11   0    0.10    0.25
  -8 -11   0    4.45    0.42
   8  11   0    4.87    0.66
   8 -11   0    3.51    0.37
  -8  11   0    4.39    0.52
  -8 -11   0    4.34    0.49
   8  11   0    5.83    0.52
   8 -11   0    4.12    0.52
   9 -11   0    0.24    0.26
   9  11   0    0.14    0.46
   9  11   0    0.41    0.41
  -9  11   0   -0.29    0.44
  -9 -11   0   -0.11    0.38
  -9 -11   0    0.42    0.28
   9 -11   0    0.09    0.54
 -10  11   0    0.14    0.49
 -10 -11   0    0.59    0.39
  10 -11   0    0.39    0.55
  10  11   0    0.09    0.52
 -11 -11   0    0.20    0.34
  11 -11   0   -0.26    0.55
  11  11   0   -0.48    0.58
 -11  11   0    0.31    0.54
  12 -11   0    0.36    0.74
 -12  11   0   -0.07    0.59
  12  11   0   -0.10    0.63
  -1  12   0    0.22    0.31
  -1  12   0   -0.03    0.25
   1  12   0   -0.39    0.29
   1  12   0   -0.01    0.29
   2  12   0   -0.69    0.27
   2  12   0   -0.30    0.31
  -2  12   0   -0.24    0.30
  -3  12   0   -0.84    0.31
   3  12   0   -0.61    0.30
   3  12   0   -0.19    0.31
  -4 -12   0    5.41    0.64
   4  12   0    6.13    0.63
  -4  12   0    5.00    0.52
   4  12   0    5.85    0.64
   5  12   0   -0.18    0.30
  -5 -12   0   -0.10    0.30
   5  12   0    0.40    0.35
  -5  12   0   -0.37    0.39
   5 -12   0    0.31    0.18
   6 -12   0    0.97    0.15
   6  12   0    1.08    0.40
  -6 -12   0    0.70    0.34
  -6  12   0    0.44    0.38
  -6 -12   0    0.60    0.28
   6  12   0    0.98    0.34
   7  12   0    0.19    0.38
   7 -12   0   -0.24    0.41
  -7 -12   0   -0.16    0.28
  -7  12   0   -0.17    0.42
   7  12   0    0.01    0.33
  -7 -12   0    0.10    0.33
  -8 -12   0    2.50    0.43
  -8  12   0    2.54    0.50
   8 -12   0    2.71    0.59
   8  12   0    2.79    0.51
   8  12   0    2.68    0.42
  -8 -12   0    3.29    0.37
  -9  12   0   -0.19    0.48
   9 -12   0   -0.59    0.57
   9  12   0   -0.24    0.50
  -9 -12   0    0.24    0.32
 -10  12   0   -0.42    0.52
  10  12   0   -0.04    0.51
  10 -12   0   -0.18    0.49
 -10 -12   0    0.75    0.36
 -11  12   0    0.12    0.57
  11  12   0   -0.77    0.58
  11 -12   0   -0.19    0.68
  12 -12   0    0.48    0.70
 -12  12   0    0.05    0.63
  12  12   0   -0.02    0.63
   0  13   0   -0.16    0.31
   0  13   0    0.53    0.32
   1  13   0    0.44    0.32
   1  13   0    0.01    0.32
  -1  13   0    0.63    0.35
  -1  13   0    0.11    0.30
   2  13   0   19.41    1.28
   2  13   0   21.07    1.29
   3  13   0   -0.65    0.33
   3  13   0   -0.44    0.38
  -3  13   0   -0.55    0.34
  -4  13   0    0.84    0.41
   4  13   0    1.66    0.34
   4  13   0    1.91    0.41
  -5 -13   0   -0.12    0.32
  -5  13   0   -0.74    0.41
   5  13   0    0.44    0.39
   5 -13   0    0.20    0.20
   5  13   0   -0.34    0.33
   6  13   0    1.20    0.44
   6 -13   0    1.02    0.16
  -6 -13   0    0.59    0.36
   6  13   0    0.67    0.36
  -6  13   0    0.30    0.42
  -6 -13   0    0.92    0.30
  -7  13   0   -0.04    0.45
   7  13   0   -0.03    0.44
  -7 -13   0   -0.05    0.37
   7 -13   0   -0.71    0.53
  -7 -13   0    0.10    0.32
   7  13   0   -0.07    0.37
   8 -13   0    0.38    0.61
  -8 -13   0    0.94    0.36
  -8  13   0    0.22    0.48
  -8 -13   0    0.40    0.48
   8  13   0    0.60    0.47
   9  13   0   -0.03    0.52
  -9 -13   0    0.01    0.36
  -9  13   0   -0.58    0.51
   9 -13   0   -0.78    0.53
 -10  13   0    0.35    0.57
  10  13   0    0.33    0.56
  10 -13   0    0.12    0.59
 -10 -13   0    0.63    0.32
 -11  13   0   -1.14    0.60
  11  13   0   -0.31    0.62
  11 -13   0   -0.62    0.74
   0  14   0    0.81    0.36
   1  14   0    0.26    0.36
  -1  14   0    0.42    0.37
   1  14   0   -0.51    0.34
  -1  14   0   -0.31    0.35
   2  14   0    2.90    0.42
  -2  14   0    2.49    0.38
   2  14   0    2.43    0.39
   3  14   0   -0.31    0.35
   3  14   0    0.01    0.41
  -3  14   0   -0.25    0.37
   4  14   0    2.50    0.40
  -4  14   0    2.05    0.46
   4  14   0    3.33    0.49
   5  14   0   -0.75    0.35
  -5  14   0   -1.01    0.44
  -5 -14   0   -0.25    0.35
   5 -14   0    0.14    0.22
   5  14   0   -0.33    0.47
  -6 -14   0   -0.04    0.34
  -6 -14   0   -0.37    0.32
  -6  14   0   -0.49    0.45
   6 -14   0    0.06    0.17
   6  14   0   -0.24    0.38
   6  14   0    0.07    0.45
   7  14   0    0.41    0.49
  -7 -14   0   -0.11    0.44
  -7 -14   0    0.18    0.37
  -7  14   0   -0.20    0.48
  -8  14   0    2.42    0.57
  -8 -14   0    3.26    0.41
   8  14   0    2.68    0.58
   8 -14   0    1.63    0.67
   9 -14   0   -0.51    0.56
  -9  14   0   -0.16    0.57
   9  14   0    0.16    0.54
  -9 -14   0    0.23    0.39
  10  14   0   -0.28    0.57
 -10  14   0   -0.30    0.60
  10 -14   0    0.18    0.74
   0  15   0    0.80    0.38
   0  15   0   -0.17    0.35
  -1  15   0   -0.24    0.32
  -1  15   0    0.77    0.40
   1  15   0    0.06    0.36
   1  15   0    0.61    0.41
   2  15   0    0.51    0.40
  -2  15   0    0.14    0.30
  -2  15   0    0.53    0.37
   2  15   0   -0.32    0.37
  -3  15   0    0.58    0.35
   3  15   0    0.28    0.40
  -3  15   0    0.13    0.40
   3  15   0   -0.27    0.37
   4  15   0    1.96    0.51
   4  15   0    1.37    0.40
  -4  15   0    1.47    0.48
   5  15   0   -0.08    0.49
  -5  15   0   -1.06    0.48
   5 -15   0   -0.16    0.24
   5  15   0   -0.63    0.38
  -6  15   0   -1.06    0.48
  -6 -15   0   -0.02    0.66
   6  15   0   -0.09    0.54
  -6 -15   0   -0.36    0.36
  -7 -15   0   -0.24    0.41
   7  15   0    0.30    0.52
  -7  15   0   -0.97    0.51
   8  15   0    0.62    0.54
   8 -15   0   -0.07    0.64
  -8 -15   0    1.04    0.38
  -8  15   0   -0.60    0.56
   9 -15   0   -0.24    0.67
  -9  15   0   -1.17    0.59
   9  15   0    0.00    0.62
 -10  15   0   -0.89    0.64
  10 -15   0   -0.77    0.80
  10  15   0   -0.72    0.64
   0  16   0    3.56    0.48
   0  16   0    2.28    0.42
   1  16   0    0.71    0.40
  -1  16   0    1.10    0.45
  -2  16   0   -0.06    0.38
   2  16   0   -0.55    0.40
  -2  16   0    1.00    0.41
   2  16   0    0.37    0.43
   3  16   0    0.60    0.46
  -3  16   0    0.36    0.37
   3  16   0   -0.51    0.39
  -3  16   0    0.77    0.44
   4  16   0   -0.16    0.49
  -4  16   0    0.14    0.48
  -5  16   0   -0.48    0.51
   5  16   0    0.00    0.55
   5 -16   0   -0.52    0.27
   6  16   0    1.05    0.57
  -6 -16   0    0.00    0.42
  -6  16   0   -1.10    0.52
  -7  16   0   -1.52    0.54
   7  16   0    0.81    0.61
  -7 -16   0    0.68    0.46
   8 -16   0    0.53    0.64
  -8 -16   0    2.36    0.55
   8  16   0    0.99    0.62
  -8  16   0    0.19    0.60
  -9  16   0   -0.72    0.63
   9 -16   0   -0.30    0.80
   9  16   0   -0.90    0.62
   0  17   0    1.17    0.48
   1  17   0    0.80    0.45
  -1  17   0    1.41    0.47
  -2  17   0    2.09    0.47
   2  17   0    1.93    0.52
   3  17   0   -0.08    0.50
  -3  17   0    0.68    0.46
   4  17   0    0.60    0.51
  -4  17   0    1.07    0.52
  -5  17   0    0.20    0.55
   5  17   0   -0.10    0.56
  -6 -17   0   -0.06    0.46
  -6  17   0   -0.51    0.56
   6  17   0    1.38    0.63
   7  17   0    0.55    0.61
   8 -17   0   -0.27    0.67
   8  17   0    0.57    0.68
  -8  17   0   -1.53    0.62
   0  18   0    3.00    0.56
  -1  18   0    1.40    0.48
   1  18   0    1.21    0.50
   2  18   0    8.26    0.99
  -2  18   0    8.97    0.94
  -3  18   0    1.82    0.50
   3  18   0    1.08    0.53
  -4  18   0    1.43    0.55
   4  18   0    0.36    0.56
  -5  18   0    0.16    0.58
   5  18   0    0.36    0.58
   6  18   0    1.37    0.66
  -6  18   0   -0.18    0.58
  -7  18   0   -0.88    0.61
   7  18   0    1.41    0.69
   0  19   0    1.33    0.55
   1  19   0    1.14    0.54
  -1  19   0    1.74    0.51
   2  19   0    3.83    0.60
  -2  19   0    3.64    0.56
   3  19   0    0.32    0.59
  -4  19   0    1.75    0.58
   4  19   0    0.20    0.60
  -5  19   0    1.30    0.62
   5  19   0    0.54    0.63
   0  20   0    4.03    0.64
  -1  20   0    1.63    0.53
   1  20   0    1.88    0.61
   2  20   0    0.93    0.58
  -2  20   0    1.39    0.53
   3  20   0    0.71    0.57
  -3  20   0    1.53    0.57
   0   0  -1    0.00    0.01
   0   0   1   -0.01    0.01
  -1   0   1    0.13    0.03
  -1   0  -1    0.03    0.01
   1   0   1    0.05    0.02
  -1   0  -1    0.02    0.02
  -1   0  -1    0.13    0.04
   1   0   1    0.13    0.04
   1   0   1    0.04    0.03
   1   0  -1    0.12    0.03
  -1   0   1    0.12    0.03
   1   0  -1    0.03    0.02
  -1   0   1    0.07    0.02
   1   0  -1    0.05    0.03
   1   0  -1    0.05    0.02
  -1   0   1    0.06    0.03
   2   0   1    0.09    0.07
  -2   0  -1    0.06    0.05
  -2   0  -1    0.13    0.07
   2   0   1    0.08    0.09
  -2   0  -1    0.12    0.08
  -2   0  -1    0.11    0.07
   2   0   1    0.15    0.06
   2   0  -1    0.17    0.06
   2   0   1    0.19    0.07
   2   0  -1    0.09    0.08
  -2   0   1    0.15    0.06
   2   0  -1    0.13    0.05
  -2   0   1    0.15    0.08
  -2   0   1    0.12    0.05
   3   0   1   -0.12    0.08
  -3   0   1   -0.03    0.08
   3   0  -1   -0.04    0.13
  -3   0  -1    0.01    0.10
   3   0  -1    0.04    0.08
  -3   0  -1    0.07    0.08
  -3   0   1   -0.05    0.10
   3   0  -1    0.11    0.09
  -3   0  -1   -0.05    0.12
  -3   0   1    0.09    0.11
   3   0   1    0.00    0.09
   3   0   1    0.07    0.11
  -3   0  -1   -0.09    0.10
   4   0  -1   -0.07    0.15
  -4   0   1   -0.03    0.12
   4   0   1    0.01    0.15
  -4   0  -1    0.00    0.10
  -4   0  -1   -0.07    0.12
   4   0  -1   -0.04    0.10
   4   0  -1   -0.04    0.10
  -4   0  -1    0.07    0.12
   4   0   1    0.02    0.11
   4   0   1    0.03    0.10
  -4   0  -1   -0.01    0.14
  -4   0   1   -0.07    0.11
  -4   0   1    0.07    0.10
   5   0   1   -0.16    0.12
  -5   0  -1   -0.01    0.15
   5   0  -1   -0.02    0.13
  -5   0   1    0.04    0.15
  -5   0  -1   -0.03    0.12
  -5   0  -1   -0.02    0.17
  -5   0  -1    0.04    0.15
  -5   0   1    0.07    0.12
   5   0   1   -0.11    0.20
   5   0   1   -0.04    0.13
   5   0  -1   -0.03    0.17
  -5   0   1   -0.04    0.17
   5   0  -1    0.09    0.11
  -6   0   1   -0.11    0.18
  -6   0  -1   -0.05    0.18
  -6   0  -1   -0.08    0.17
   6   0  -1    0.24    0.14
   6   0   1    0.17    0.23
   6   0  -1    0.16    0.19
  -6   0   1    0.17    0.14
  -6   0  -1    0.21    0.14
   6   0   1   -0.10    0.14
   7   0  -1    0.01    0.16
   7   0   1   -0.11    0.16
   7   0   1   -0.20    0.22
  -7   0  -1   -0.21    0.15
  -7   0  -1   -0.22    0.20
  -7   0   1   -0.27    0.15
  -7   0   1   -0.15    0.20
  -7   0  -1   -0.14    0.21
  -7   0   1   -0.13    0.21
   7   0  -1   -0.20    0.24
   8   0   1   -0.05    0.19
  -8   0   1   -0.06    0.19
  -8   0   1   -0.03    0.22
   8   0   1    0.07    0.27
  -8   0  -1    0.03    0.19
  -8   0   1    0.13    0.25
  -8   0  -1   -0.23    0.22
   8   0  -1   -0.34    0.19
   8   0  -1   -0.17    0.30
  -9   0   1   -0.14    0.20
  -9   0  -1   -0.11    0.26
   9   0  -1   -0.25    0.23
  -9   0   1    0.15    0.30
  -9   0  -1   -0.13    0.19
   9   0   1   -0.23    0.35
  -9   0   1    0.06    0.25
   9   0   1   -0.23    0.23
   9   0  -1   -0.35    0.36
  10   0   1   -0.45    0.28
  10   0   1   -0.30    0.42
  10   0  -1   -0.32    0.39
 -10   0  -1    0.21    0.24
 -10   0   1   -0.25    0.23
 -10   0  -1    0.18    0.27
 -10   0   1    0.49    0.33
 -10   0   1    0.12    0.28
  10   0  -1   -0.11    0.28
 -11   0  -1    0.25    0.25
 -11   0  -1   -0.25    0.32
 -11   0   1    0.18    0.25
 -11   0   1    0.11    0.33
  11   0  -1   -0.42    0.26
  11   0   1    0.17    0.28
  11   0   1   -0.22    0.46
  11   0  -1    0.55    0.42
  12   0   1   -0.24    0.24
 -12   0   1    0.28    0.27
  12   0  -1   -0.11    0.50
 -12   0  -1   -0.35    0.35
  12   0   1   -0.21    0.48
  12   0  -1   -0.44    0.23
 -12   0  -1    0.15    0.28
 -12   0   1   -0.14    0.36
  13   0  -1   -0.68    0.57
  13   0   1   -0.75    0.56
 -13   0   1   -0.26    0.31
  14   0  -1   -0.08    0.67
  14   0   1   -0.73    0.65
  -1  -1  -1   12.72    0.82
  -1   1   1   15.50    0.81
  -1  -1  -1   14.82    0.82
   1   1  -1   14.23    0.81
  -1   1   1   13.58    0.82
   1  -1   1   14.30    0.82
   1   1   1   15.28    0.82
   1  -1  -1   14.92    0.81
   1  -1  -1   14.96    0.82
  -1   1  -1   15.12    0.82
   1   1   1   14.77    0.82
   1  -1  -1   14.59    0.82
  -2  -1  -1   15.82    0.89
  -2  -1  -1   15.20    0.89
  -2   1   1   15.83    0.89
  -2   1   1   14.23    0.88
   2  -1   1   16.08    0.89
  -2  -1  -1   15.66    0.89
  -2   1   1   15.67    0.89
   2  -1   1   15.96    0.89
   2  -1   1   16.06    0.89
   2   1  -1   15.26    0.88
  -2   1   1   14.39    0.89
   2   1  -1   16.17    0.89
   2   1   1   17.01    0.89
  -2   1  -1   16.92    0.89
   2  -1  -1   15.94    0.88
   2   1   1   15.44    0.90
   2  -1  -1   16.58    0.88
  -2  -1   1   16.61    0.89
   2  -1  -1   15.68    0.89
   2  -1  -1   14.46    0.89
   2   1   1   15.94    0.89
  -2   1  -1   15.88    0.89
   3   1  -1  188.95   11.44
   3   1  -1  210.01   11.44
  -3  -1  -1  208.19   11.45
  -3   1   1  203.32   11.43
   3  -1   1  205.81   11.43
  -3  -1  -1  206.40   11.44
  -3   1   1  208.25   11.45
  -3   1   1  221.24   11.44
  -3  -1  -1  203.52   11.43
   3   1  -1  221.57   11.42
  -3   1   1  205.83   11.43
   3  -1   1  211.81   11.42
   3  -1   1  200.63   11.45
  -3  -1   1  199.76   11.42
  -3   1  -1  192.52   11.43
   3   1   1  206.52   11.45
   3  -1  -1  207.05   11.44
  -3  -1   1  204.83   11.44
   3  -1  -1  210.19   11.43
  -3   1  -1  205.94   11.45
   3   1   1  192.20   11.43
  -3   1  -1  215.87   11.46
   3   1   1  196.23   11.45
   3   1   1  210.25   11.44
  -3   1  -1  202.38   11.43
  -4  -1  -1    1.31    0.16
  -4  -1  -1    1.09    0.15
   4   1  -1    1.53    0.17
  -4  -1  -1    1.25    0.13
  -4   1   1    1.40    0.16
  -4   1   1    1.43    0.14
   4   1  -1    1.51    0.15
   4   1  -1    0.98    0.15
   4  -1   1    1.40    0.13
   4  -1   1    1.53    0.16
  -4   1   1    1.42    0.17
   4  -1   1    1.68    0.20
  -4   1  -1    1.60    0.20
  -4  -1   1    1.25    0.16
   4   1   1    1.56    0.16
  -4   1  -1    1.32    0.16
   4   1   1    1.45    0.15
   4  -1  -1    1.66    0.20
  -4  -1   1    1.64    0.14
  -4  -1   1    1.34    0.15
   4   1   1    1.43    0.17
   4  -1  -1    1.42    0.19
  -4   1  -1    1.53    0.17
  -4   1  -1    1.33    0.13
   4   1   1    1.19    0.19
   4  -1  -1    1.53    0.13
  -4  -1   1    1.45    0.16
  -5  -1  -1   13.24    0.79
   5  -1   1   12.28    0.82
   5  -1   1   13.35    0.77
  -5   1   1   13.46    0.77
  -5   1   1   12.81    0.80
   5   1  -1   13.21    0.78
  -5  -1  -1   12.81    0.80
   5   1  -1   11.89    0.78
  -5  -1  -1   12.93    0.77
   5  -1   1   13.24    0.78
   5   1  -1   12.57    0.80
  -5   1   1   13.43    0.79
  -5   1  -1   13.49    0.78
  -5   1  -1   13.40    0.80
  -5  -1   1   13.59    0.79
   5  -1  -1   13.58    0.78
  -5   1  -1   13.24    0.80
   5  -1  -1   13.53    0.79
  -5  -1   1   13.62    0.80
   5   1   1   13.83    0.78
   5   1   1   12.70    0.81
   5   1   1   13.40    0.78
  -5   1  -1   13.19    0.77
  -5  -1   1   12.79    0.77
   5  -1  -1   13.09    0.77
   6   1  -1    0.00    0.22
  -6   1   1    0.11    0.14
  -6  -1  -1    0.08    0.16
   6  -1   1    0.12    0.14
  -6  -1  -1    0.10    0.14
   6   1  -1    0.13    0.17
  -6   1   1   -0.05    0.18
   6  -1   1    0.12    0.20
  -6  -1   1    0.13    0.17
  -6   1  -1   -0.04    0.16
   6   1   1    0.20    0.18
   6  -1  -1    0.24    0.14
   6   1   1    0.08    0.23
  -6   1  -1    0.17    0.18
   6  -1  -1    0.06    0.21
  -6  -1   1    0.05    0.18
  -6   1  -1    0.07    0.15
  -6  -1   1    0.17    0.14
  -7   1   1   20.60    1.14
  -7  -1  -1   19.02    1.16
   7   1  -1   22.05    1.17
   7  -1   1   20.00    1.13
   7  -1   1   18.50    1.18
  -7  -1  -1   19.69    1.13
  -7   1   1   20.02    1.17
   7  -1  -1   19.50    1.13
  -7  -1   1   18.94    1.17
   7  -1  -1   18.59    1.20
  -7   1  -1   19.94    1.14
   7   1   1   18.20    1.19
  -7  -1   1   19.03    1.17
  -7   1  -1   19.46    1.17
   7   1   1   18.82    1.14
  -7   1  -1   19.22    1.17
  -7  -1   1   19.63    1.13
   8  -1   1    0.06    0.18
   8   1  -1    0.01    0.19
   8  -1   1    0.09    0.33
  -8   1   1   -0.34    0.22
  -8  -1  -1    0.12    0.18
  -8   1   1   -0.05    0.19
  -8  -1  -1   -0.07    0.22
  -8   1   1    0.17    0.26
   8   1  -1   -0.14    0.28
  -8   1  -1   -0.05    0.22
  -8  -1   1   -0.10    0.18
  -8   1  -1   -0.03    0.18
  -8   1  -1    0.18    0.25
  -8  -1   1   -0.04    0.22
   8  -1  -1    0.11    0.28
   8   1   1   -0.17    0.32
   8   1   1   -0.06    0.21
   8  -1  -1   -0.11    0.18
   9   1  -1   -0.08    0.34
  -9   1   1    0.32    0.29
   9   1  -1    0.17    0.17
  -9  -1  -1   -0.07    0.27
  -9   1   1    0.30    0.20
  -9  -1  -1    0.07    0.20
   9  -1   1    0.02    0.20
  -9   1   1    0.21    0.26
   9  -1   1   -0.04    0.31
  -9  -1   1    0.09    0.20
  -9   1  -1   -0.07    0.28
   9  -1  -1   -0.14    0.30
  -9   1  -1    0.07    0.27
   9  -1  -1    0.02    0.21
  -9  -1   1    0.06    0.27
  -9   1  -1    0.10    0.20
   9   1   1   -0.05    0.19
   9   1   1   -0.23    0.34
  10   1  -1   -0.15    0.22
  10  -1   1   -0.05    0.24
 -10   1   1    0.20    0.22
 -10  -1  -1    0.27    0.23
 -10   1   1    0.09    0.34
  10   1  -1   -0.23    0.39
 -10  -1  -1    0.08    0.29
 -10   1   1   -0.03    0.29
  10  -1   1    0.09    0.37
 -10  -1   1   -0.05    0.23
 -10   1  -1    0.05    0.22
  10  -1  -1   -0.14    0.24
 -10   1  -1   -0.06    0.28
  10   1   1   -0.12    0.20
  10  -1  -1    0.17    0.40
  10   1   1   -0.12    0.39
 -10  -1   1    0.00    0.29
 -11   1   1    0.40    0.26
  11   1  -1   -0.26    0.26
 -11  -1  -1    0.33    0.34
  11  -1   1    0.11    0.28
 -11  -1  -1    0.43    0.26
 -11   1   1    0.10    0.31
 -11   1   1    0.19    0.39
  11   1  -1   -0.01    0.46
  11  -1   1    0.21    0.47
 -11   1  -1    0.13    0.30
  11  -1  -1   -0.10    0.48
 -11   1  -1    0.42    0.26
  11   1   1    0.02    0.26
 -11  -1   1   -0.18    0.33
  11  -1  -1   -0.14    0.29
  11   1   1   -0.05    0.45
 -11  -1   1    0.20    0.26
 -12   1   1    0.15    0.37
  12  -1   1   -0.52    0.56
 -12  -1  -1    0.08    0.29
 -12   1   1   -0.06    0.28
  12  -1   1    0.06    0.36
  12   1  -1   -0.48    0.28
  12   1  -1   -0.59    0.54
 -12  -1  -1   -0.47    0.34
 -12   1  -1   -0.24    0.31
 -12   1  -1    0.23    0.29
 -12  -1   1   -0.60    0.35
 -12  -1   1   -0.12    0.28
  12  -1  -1   -0.34    0.51
  12   1   1   -0.17    0.53
  12  -1  -1   -0.81    0.33
  12   1   1   -0.44    0.28
 -13   1   1    0.04    0.31
  13   1  -1    0.02    0.60
  13  -1   1   -0.28    0.57
 -13  -1   1   -0.02    0.30
  13  -1  -1   -0.31    0.54
  13   1   1   -0.51    0.60
  14  -1   1    1.04    0.62
  14   1  -1    0.27    0.58
  14  -1  -1   -0.23    0.61
  14   1   1   -0.09    0.68
   0  -2   1    8.01    0.50
   0   2  -1    8.70    0.50
   0  -2  -1    9.45    0.51
   0   2   1    9.39    0.51
  -1  -2  -1   35.48    1.95
  -1   2   1   36.07    1.95
  -1  -2  -1   38.29    1.95
   1  -2   1   34.29    1.95
  -1   2  -1   35.11    1.95
   1   2   1   33.91    1.95
  -1  -2   1   31.22    1.95
   1  -2  -1   35.56    1.95
  -2   2   1  102.78    5.71
  -2  -2  -1   99.91    5.71
   2  -2   1  107.49    5.71
  -2  -2  -1  101.02    5.71
   2  -2   1  100.52    5.71
   2   2  -1  114.33    5.71
   2   2   1   98.60    5.71
   2  -2  -1  103.41    5.70
  -2   2  -1  106.10    5.71
   2  -2  -1   98.78    5.71
  -2  -2   1   90.59    5.71
  -2  -2   1  102.52    5.70
   2   2   1  104.24    5.70
   2   2   1  106.26    5.72
   3  -2   1    2.24    0.21
  -3  -2  -1    2.03    0.23
  -3   2   1    1.97    0.16
   3   2  -1    2.20    0.19
  -3  -2  -1    2.24    0.22
  -3   2   1    2.14    0.22
   3  -2   1    2.13    0.18
  -3   2   1    2.16    0.22
   3  -2   1    2.16    0.26
   3   2  -1    1.89    0.25
   3   2  -1    2.50    0.19
   3   2   1    2.01    0.20
   3  -2  -1    2.26    0.18
  -3  -2   1    2.38    0.18
   3   2   1    2.17    0.23
  -3   2  -1    2.10    0.22
   3  -2  -1    2.00    0.20
  -3   2  -1    2.12    0.21
  -3  -2   1    2.14    0.21
  -3  -2   1    2.26    0.22
   3  -2  -1    2.24    0.21
   3   2   1    2.22    0.23
   4   2  -1   53.94    2.78
  -4  -2  -1   50.51    2.78
  -4  -2  -1   50.06    2.77
   4   2  -1   45.28    2.77
   4  -2   1   46.29    2.78
  -4   2   1   48.54    2.78
  -4   2   1   55.24    2.77
  -4  -2  -1   49.74    2.78
  -4   2   1   50.23    2.78
   4  -2   1   50.55    2.77
   4  -2   1   49.82    2.78
   4   2  -1   48.11    2.77
   4  -2  -1   48.00    2.78
   4  -2  -1   50.41    2.77
  -4   2  -1   46.16    2.78
   4   2   1   49.60    2.78
   4   2   1   49.31    2.78
   4   2   1   50.50    2.77
  -4  -2   1   48.71    2.78
   4  -2  -1   53.13    2.78
  -4  -2   1   49.24    2.77
   4   2   1   47.96    2.78
  -4   2  -1   49.65    2.78
   5  -2   1    4.69    0.33
  -5   2   1    4.91    0.38
  -5   2   1    5.28    0.36
   5  -2   1    4.56    0.35
  -5   2   1    4.73    0.31
  -5  -2  -1    4.65    0.38
   5  -2   1    3.85    0.43
  -5  -2  -1    4.41    0.33
  -5   2   1    4.71    0.33
   5   2  -1    4.54    0.34
   5   2  -1    3.95    0.39
  -5  -2  -1    4.59    0.38
   5   2  -1    4.24    0.34
   5   2   1    4.50    0.35
   5   2   1    4.91    0.35
   5   2   1    4.40    0.38
  -5  -2   1    4.33    0.38
  -5  -2   1    4.16    0.33
   5  -2  -1    4.23    0.33
  -5   2  -1    5.04    0.36
  -5   2  -1    4.55    0.34
   5  -2  -1    4.80    0.37
   5   2   1    4.32    0.41
  -5  -2   1    5.01    0.40
  -5   2  -1    4.55    0.38
   6  -2   1    2.75    0.28
  -6  -2  -1    2.95    0.37
   6  -2   1    2.87    0.28
   6   2  -1    2.53    0.23
  -6   2   1    2.64    0.27
  -6   2   1    2.62    0.23
   6   2  -1    2.63    0.30
  -6   2   1    3.19    0.26
  -6  -2  -1    2.97    0.30
   6   2   1    2.97    0.31
  -6  -2   1    2.94    0.29
  -6   2  -1    2.88    0.36
  -6  -2   1    2.70    0.36
   6  -2  -1    2.87    0.30
   6  -2  -1    2.71    0.28
  -6   2  -1    2.84    0.37
   6   2   1    2.95    0.30
  -6   2  -1    2.86    0.23
  -7  -2  -1    0.58    0.18
  -7   2   1    1.02    0.24
   7   2  -1    0.80    0.29
   7   2  -1    0.85    0.18
   7  -2   1    0.79    0.18
  -7  -2  -1    0.77    0.22
  -7   2   1    0.90    0.18
   7  -2   1    0.79    0.30
   7  -2  -1    1.04    0.17
  -7   2  -1    0.76    0.17
  -7   2  -1    0.60    0.24
  -7   2  -1    0.83    0.22
  -7  -2   1    0.84    0.22
   7   2   1    0.69    0.18
   7  -2  -1    0.43    0.26
   7   2   1    0.71    0.28
  -7  -2   1    0.79    0.18
   8  -2   1    1.10    0.28
   8   2  -1    0.48    0.21
  -8  -2  -1    0.92    0.19
   8   2  -1    0.98    0.34
   8  -2   1    0.87    0.20
  -8   2   1    1.03    0.28
  -8  -2  -1    0.83    0.25
  -8   2   1    0.79    0.20
   8   2   1    0.73    0.21
  -8   2  -1    0.78    0.20
  -8  -2   1    0.75    0.24
  -8  -2   1    0.72    0.20
  -8   2  -1    0.96    0.27
   8  -2  -1    0.87    0.30
   8  -2  -1    1.07    0.20
  -8   2  -1    0.72    0.23
   8   2   1    0.66    0.32
  -9   2   1    1.02    0.23
   9  -2   1    1.33    0.23
  -9  -2  -1    0.83    0.28
   9  -2   1    1.04    0.37
  -9  -2  -1    0.90    0.22
  -9   2   1    0.92    0.32
   9   2  -1    0.61    0.23
  -9   2   1    1.14    0.28
   9   2  -1    1.10    0.38
  -9  -2   1    0.97    0.23
  -9  -2   1    0.90    0.28
  -9   2  -1    0.78    0.31
   9  -2  -1    1.37    0.39
  -9   2  -1    1.04    0.22
   9   2   1    0.79    0.24
   9  -2  -1    1.34    0.22
  -9   2  -1    0.98    0.26
   9   2   1    1.03    0.37
 -10   2   1    0.05    0.34
  10  -2   1   -0.03    0.23
 -10   2   1   -0.06    0.24
  10  -2   1   -0.08    0.43
  10   2  -1   -0.04    0.43
  10   2  -1   -0.32    0.24
 -10   2   1    0.00    0.30
 -10  -2  -1   -0.16    0.28
 -10  -2  -1   -0.19    0.24
 -10  -2   1   -0.32    0.28
 -10   2  -1    0.07    0.24
  10   2   1   -0.26    0.25
  10  -2  -1   -0.04    0.23
  10  -2  -1   -0.24    0.37
  10   2   1   -0.19    0.42
 -10   2  -1    0.06    0.30
 -10   2  -1   -0.27    0.33
 -10  -2   1    0.06    0.24
 -11   2   1   -0.17    0.39
  11   2  -1   -0.01    0.28
 -11  -2  -1    0.24    0.26
 -11  -2  -1    0.08    0.32
  11   2  -1   -0.07    0.44
  11  -2   1   -0.09    0.41
  11  -2   1   -0.24    0.26
 -11   2   1   -0.21    0.32
 -11  -2   1    0.00    0.25
  11  -2  -1    0.25    0.27
  11   2   1    0.33    0.49
 -11   2  -1   -0.18    0.38
 -11  -2   1   -0.20    0.34
  11  -2  -1   -0.18    0.43
  11   2   1   -0.05    0.28
 -11   2  -1   -0.43    0.32
  12  -2   1   -0.28    0.30
 -12   2   1    0.07    0.44
  12   2  -1   -0.08    0.33
 -12   2   1   -0.03    0.34
  12   2  -1   -0.33    0.46
 -12  -2  -1    0.46    0.29
  12  -2   1    0.14    0.52
 -12  -2  -1    0.07    0.36
 -12  -2   1    0.43    0.37
  12   2   1   -0.38    0.53
 -12   2  -1    0.11    0.34
 -12  -2   1    0.18    0.29
  12  -2  -1   -0.31    0.53
  12  -2  -1   -0.07    0.31
  12   2   1   -0.37    0.31
  13   2  -1   -0.30    0.53
  13  -2   1    0.21    0.63
  13   2   1    0.07    0.53
 -13  -2   1    0.05    0.32
  13  -2  -1    0.04    0.62
  14   2  -1   -0.28    0.62
  14  -2   1    0.08    0.66
  14   2   1   -0.09    0.60
  14  -2  -1   -0.49    0.61
   0  -3  -1    0.01    0.09
   0  -3   1   -0.05    0.07
   0   3  -1    0.15    0.08
   0   3  -1   -0.05    0.08
   0  -3   1   -0.03    0.08
   0   3   1    0.02    0.09
   1  -3   1   80.12    4.37
  -1  -3  -1   77.36    4.37
  -1   3   1   85.55    4.38
  -1  -3  -1   83.80    4.37
   1   3  -1   76.82    4.37
  -1   3  -1   79.02    4.37
   1  -3  -1   78.38    4.37
   1   3   1   73.25    4.37
  -1  -3   1   77.83    4.37
   1   3   1   73.32    4.38
  -2  -3  -1  467.39   26.93
   2  -3   1  491.28   26.91
  -2  -3  -1  530.16   26.89
  -2   3   1  444.15   26.87
  -2   3   1  497.80   26.92
   2   3  -1  472.09   26.91
   2  -3  -1  481.82   26.91
   2   3   1  471.02   26.92
  -2   3  -1  481.76   26.91
  -2  -3   1  500.82   26.91
   3   3  -1  119.84    6.96
  -3  -3  -1  125.25    6.95
  -3  -3  -1  120.51    6.96
   3  -3   1  129.39    6.96
   3   3  -1  134.44    6.96
  -3   3   1  122.21    6.96
   3  -3   1  127.37    6.96
   3  -3  -1  115.71    6.96
  -3  -3   1  120.20    6.96
   3   3   1  130.57    6.96
  -3  -3   1  117.70    6.96
   3  -3  -1  123.11    6.96
   3   3   1  126.85    6.95
   3   3   1  131.03    6.96
  -3   3  -1  129.68    6.94
  -3   3  -1  127.24    6.96
   4  -3   1   37.91    2.21
  -4  -3  -1   37.57    2.20
  -4   3   1   36.06    2.18
   4   3  -1   40.16    2.20
  -4  -3  -1   42.07    2.19
   4  -3   1   40.59    2.19
  -4  -3  -1   39.64    2.21
   4  -3   1   38.98    2.20
  -4   3   1   39.83    2.20
   4   3  -1   39.22    2.20
  -4  -3   1   40.42    2.19
   4  -3  -1   40.43    2.20
   4  -3  -1   41.21    2.19
  -4  -3   1   39.58    2.20
  -4   3  -1   37.33    2.18
   4   3   1   36.03    2.20
  -4  -3   1   38.94    2.20
   4   3   1   37.09    2.21
  -4   3  -1   39.28    2.20
   4  -3  -1   39.94    2.20
   4   3   1   39.66    2.19
  -5   3   1    0.15    0.11
   5  -3   1    0.05    0.12
   5   3  -1   -0.05    0.21
  -5  -3  -1    0.33    0.19
  -5   3   1    0.40    0.14
  -5   3   1    0.43    0.16
  -5  -3  -1    0.22    0.15
   5  -3   1    0.30    0.17
   5   3  -1    0.27    0.14
  -5  -3  -1    0.07    0.13
   5  -3   1    0.11    0.23
  -5   3  -1    0.19    0.17
   5  -3  -1    0.32    0.20
  -5  -3   1    0.27    0.18
  -5  -3   1    0.15    0.14
   5  -3  -1    0.42    0.12
   5   3   1   -0.02    0.20
   5   3   1    0.20    0.15
   5   3   1    0.32    0.14
  -5  -3   1    0.02    0.15
   6  -3   1    0.81    0.27
  -6   3   1    0.99    0.15
  -6   3   1    0.85    0.21
  -6  -3  -1    0.64    0.19
   6   3  -1    0.98    0.17
   6  -3   1    1.16    0.16
   6   3  -1    0.47    0.24
  -6  -3  -1    0.67    0.16
  -6  -3   1    0.67    0.19
  -6   3  -1    0.71    0.20
   6   3   1    0.78    0.20
   6  -3  -1    0.78    0.27
  -6  -3   1    0.71    0.15
   6   3   1    0.87    0.24
   6  -3  -1    0.64    0.15
   6   3   1    0.68    0.17
   7   3  -1   13.16    0.93
  -7  -3  -1   14.09    0.93
  -7   3   1   14.74    0.86
   7  -3   1   14.33    0.87
  -7   3   1   14.84    0.92
   7  -3   1   16.39    0.92
  -7  -3  -1   14.60    0.88
  -7  -3   1   16.03    0.93
   7  -3  -1   14.70    0.87
  -7  -3   1   14.10    0.88
   7  -3  -1   14.57    0.93
   7   3   1   15.16    0.93
  -7   3  -1   13.89    0.92
   7   3   1   13.60    0.88
   8  -3   1    7.58    0.52
  -8  -3  -1    7.30    0.62
  -8  -3  -1    7.35    0.53
   8   3  -1    6.33    0.63
  -8   3   1    7.51    0.62
   8   3  -1    6.63    0.53
   8  -3   1    7.67    0.68
   8  -3  -1    7.88    0.52
  -8  -3   1    7.62    0.62
   8   3   1    6.50    0.56
   8   3   1    7.76    0.63
  -8   3  -1    6.99    0.62
   8  -3  -1    6.91    0.68
  -8  -3   1    7.59    0.53
  -8   3  -1    7.42    0.63
   9   3  -1    5.06    0.48
  -9   3   1    5.47    0.60
  -9  -3  -1    4.81    0.47
   9   3  -1    5.30    0.62
   9  -3   1    5.73    0.47
  -9  -3  -1    4.82    0.58
  -9   3  -1    4.59    0.55
   9  -3  -1    5.24    0.46
   9   3   1    5.10    0.50
  -9   3  -1    5.03    0.61
  -9  -3   1    5.47    0.48
  -9  -3   1    5.07    0.57
   9  -3  -1    5.86    0.58
   9   3   1    5.77    0.61
 -10   3   1    0.09    0.29
  10   3  -1   -0.06    0.24
 -10  -3  -1   -0.31    0.24
  10  -3   1    0.17    0.24
  10  -3   1   -0.11    0.40
  10   3  -1   -0.50    0.41
 -10  -3  -1   -0.35    0.29
 -10   3   1    0.03    0.36
  10  -3  -1   -0.21    0.24
 -10   3  -1    0.03    0.34
  10   3   1   -0.16    0.26
 -10   3  -1   -0.18    0.28
 -10  -3   1    0.01    0.24
  10   3   1   -0.74    0.39
  10  -3  -1   -0.35    0.43
 -10  -3   1   -0.08    0.30
  11   3  -1    1.39    0.48
 -11  -3  -1    1.92    0.31
  11  -3   1    1.71    0.30
 -11   3   1    1.80    0.38
 -11  -3  -1    2.07    0.37
 -11   3   1    2.17    0.43
  11  -3   1    1.75    0.54
  11   3  -1    1.89    0.29
  11  -3  -1    1.96    0.52
 -11  -3   1    2.14    0.31
 -11  -3   1    1.63    0.39
  11   3   1    1.81    0.32
 -11   3  -1    2.03    0.43
  11  -3  -1    1.99    0.30
 -11   3  -1    1.27    0.33
  11   3   1    2.70    0.49
 -12  -3  -1    0.16    0.30
  12   3  -1    0.00    0.31
  12  -3   1   -0.26    0.48
  12  -3   1   -0.51    0.28
 -12   3   1    0.21    0.35
 -12  -3  -1   -0.42    0.35
 -12   3   1    0.37    0.46
  12   3  -1   -0.17    0.51
 -12  -3   1   -0.52    0.37
 -12  -3   1    0.53    0.30
  12  -3  -1   -0.06    0.46
 -12   3  -1    0.28    0.44
  12   3   1    0.15    0.29
  12  -3  -1    0.13    0.28
 -12   3  -1    0.28    0.35
  12   3   1   -0.35    0.52
 -13   3   1   -0.12    0.51
  13   3  -1   -0.61    0.59
  13  -3   1   -0.30    0.58
  13  -3  -1   -0.32    0.60
 -13  -3   1   -0.11    0.33
  13   3   1   -0.70    0.58
  14  -3   1   -0.13    0.69
  14   3  -1   -0.38    0.68
  14   3   1    0.16    0.68
  14  -3  -1    0.31    0.70
   0   4  -1  105.52    5.83
   0  -4   1  104.09    5.83
   0  -4  -1  113.01    5.83
   0   4  -1   96.40    5.83
   1  -4   1  579.04   31.38
  -1   4   1  548.11   31.40
   1   4  -1  553.23   31.37
  -1  -4  -1  510.75   31.40
   1   4  -1  512.61   31.38
  -1  -4  -1  588.99   31.39
   1  -4  -1  595.49   31.40
   1   4   1  522.89   31.38
  -1  -4   1  529.50   31.38
   1   4   1  616.32   31.41
  -1  -4   1  619.95   31.39
  -1   4  -1  592.68   31.38
  -2   4   1  140.29    7.33
   2   4  -1  118.33    7.32
  -2  -4  -1  131.56    7.33
   2  -4   1  135.01    7.33
   2   4   1  127.09    7.33
  -2   4  -1  134.38    7.33
   2   4   1  131.54    7.33
  -2  -4   1  128.61    7.33
   2  -4  -1  138.94    7.33
  -3  -4  -1    0.10    0.11
  -3   4   1    0.23    0.08
   3   4  -1    0.18    0.12
  -3  -4  -1    0.07    0.13
   3   4  -1    0.17    0.10
   3  -4   1    0.09    0.11
  -3   4   1    0.00    0.13
  -3  -4  -1    0.09    0.12
  -3  -4   1    0.10    0.09
   3  -4  -1    0.15    0.08
   3   4   1    0.05    0.11
  -3  -4   1    0.03    0.12
   3  -4  -1    0.14    0.11
  -3  -4   1    0.00    0.12
   3   4   1    0.08    0.13
  -3   4  -1    0.00    0.12
  -4  -4  -1    1.35    0.19
  -4  -4  -1    1.22    0.15
  -4   4   1    1.70    0.15
   4  -4   1    1.29    0.17
  -4  -4  -1    1.21    0.17
   4   4  -1    1.15    0.17
   4  -4   1    1.22    0.21
   4   4  -1    0.95    0.15
  -4   4   1    1.27    0.17
   4  -4  -1    1.13    0.20
  -4   4  -1    1.18    0.17
   4   4   1    1.31    0.21
   4  -4  -1    1.23    0.15
  -4  -4   1    1.66    0.17
  -4  -4   1    1.13    0.16
   4  -4  -1    1.34    0.12
  -4  -4   1    0.86    0.16
   4   4   1    1.23    0.17
  -5   4   1   77.14    4.45
   5   4  -1   79.25    4.43
   5  -4   1   78.31    4.43
   5  -4   1   72.41    4.45
  -5  -4  -1   83.20    4.43
  -5  -4  -1   76.90    4.45
  -5  -4   1   76.63    4.44
   5  -4  -1   80.76    4.43
  -5   4  -1   87.24    4.42
  -5   4  -1   77.87    4.45
   5   4   1   83.15    4.43
   5  -4  -1   80.05    4.45
   5   4   1   74.79    4.45
  -5  -4   1   85.26    4.43
   6  -4   1   46.34    2.70
  -6  -4  -1   48.18    2.67
   6   4  -1   47.79    2.68
  -6   4   1   48.18    2.69
   6  -4   1   49.28    2.66
  -6  -4  -1   50.19    2.69
   6  -4  -1   45.57    2.69
   6   4   1   44.94    2.69
   6   4   1   46.50    2.69
  -6   4  -1   47.87    2.69
  -6  -4   1   49.85    2.69
  -6   4  -1   44.28    2.64
  -6  -4   1   47.12    2.67
   6   4   1   45.97    2.67
   6  -4  -1   50.18    2.66
  -7  -4  -1    4.76    0.41
   7   4  -1    5.95    0.48
  -7  -4  -1    5.05    0.48
  -7   4   1    5.13    0.50
   7  -4   1    4.79    0.56
  -7   4   1    5.40    0.36
   7  -4   1    4.86    0.41
   7   4  -1    4.34    0.44
  -7   4  -1    5.73    0.35
   7  -4  -1    4.45    0.58
   7   4   1    5.09    0.46
   7   4   1    4.72    0.44
  -7  -4   1    5.09    0.50
  -7   4  -1    5.19    0.50
  -7  -4   1    5.26    0.41
   7  -4  -1    5.23    0.41
   7   4   1    4.32    0.58
   8   4  -1    9.44    0.80
  -8  -4  -1   10.70    0.69
   8   4  -1   10.04    0.70
   8  -4   1   11.13    0.68
  -8  -4  -1    9.82    0.75
  -8   4   1   10.62    0.77
  -8   4  -1   10.58    0.76
   8  -4  -1   10.62    0.68
   8   4   1   11.14    0.70
  -8  -4   1    9.96    0.76
   8   4   1   10.70    0.81
  -8  -4   1   10.94    0.69
   8  -4  -1   11.84    0.76
   9   4  -1    3.10    0.45
  -9   4   1    2.89    0.38
   9   4  -1    3.40    0.33
   9  -4   1    3.48    0.30
  -9  -4  -1    2.47    0.34
  -9  -4  -1    3.14    0.30
   9  -4   1    3.24    0.46
  -9   4  -1    4.09    0.32
  -9  -4   1    3.36    0.31
   9  -4  -1    3.51    0.30
  -9   4  -1    3.27    0.40
   9   4   1    2.91    0.32
  -9   4  -1    2.84    0.36
   9  -4  -1    3.67    0.48
   9   4   1    3.00    0.46
  -9  -4   1    2.52    0.35
  10  -4   1   -0.23    0.43
  10   4  -1   -0.01    0.29
 -10   4   1    0.15    0.36
  10   4  -1    0.28    0.43
 -10  -4  -1    0.04    0.24
 -10  -4  -1   -0.10    0.30
  10  -4   1    0.04    0.24
  10   4   1    0.21    0.27
  10   4   1   -0.10    0.44
 -10   4  -1   -0.09    0.28
  10  -4  -1    0.14    0.38
  10  -4  -1    0.21    0.23
 -10   4  -1    0.07    0.35
 -10  -4   1    0.43    0.25
 -10  -4   1    0.22    0.30
 -11   4   1    0.17    0.41
 -11  -4  -1   -0.04    0.27
  11   4  -1   -0.02    0.49
  11  -4   1   -0.20    0.46
  11   4  -1    0.07    0.31
  11  -4   1    0.38    0.27
 -11  -4  -1   -0.40    0.32
 -11   4   1   -0.05    0.34
 -11   4  -1    0.10    0.39
  11   4   1   -0.25    0.30
  11  -4  -1    0.13    0.27
 -11   4  -1   -0.11    0.30
  11  -4  -1    0.06    0.49
  11   4   1    0.16    0.49
 -11  -4   1   -0.01    0.35
 -11  -4   1    0.05    0.27
  12  -4   1    1.00    0.62
 -12  -4  -1    1.12    0.32
  12   4  -1    0.60    0.51
 -12   4   1    0.98    0.37
 -12  -4  -1    0.68    0.36
 -12   4   1    0.94    0.46
  12  -4   1    1.00    0.37
 -12  -4   1    1.16    0.32
  12  -4  -1    0.58    0.30
  12   4   1    0.48    0.35
 -12   4  -1    1.01    0.47
  12   4   1    1.37    0.58
  12  -4  -1    0.84    0.58
 -12   4  -1    0.52    0.37
  13   4  -1   -0.58    0.53
  13  -4   1   -0.28    0.58
 -13   4   1   -0.02    0.52
 -13  -4   1   -0.12    0.33
 -13   4  -1    0.20    0.50
  13  -4  -1   -0.12    0.53
  13   4   1   -0.62    0.63
  14   4  -1   -0.95    0.58
  14  -4   1   -0.87    0.64
 -14   4   1    0.66    0.58
  14  -4  -1   -0.69    0.65
  14   4   1   -0.48    0.64
   0   5   1    0.03    0.15
   0   5  -1    0.10    0.13
   0  -5   1    0.08    0.14
   0  -5  -1   -0.26    0.13
   0   5  -1   -0.16    0.13
   1   5  -1    1.60    0.16
   1  -5   1    1.29    0.14
  -1  -5  -1    1.42    0.16
  -1   5   1    0.91    0.18
  -1  -5   1    1.47    0.15
  -1   5  -1    1.12    0.15
   1  -5  -1    1.41    0.17
  -1  -5   1    1.05    0.14
   1   5   1    1.25    0.16
   1   5   1    1.38    0.16
  -2   5   1    3.96    0.32
   2  -5   1    3.74    0.30
  -2  -5  -1    3.83    0.31
   2   5  -1    4.35    0.31
  -2  -5  -1    4.14    0.32
  -2   5  -1    4.05    0.32
  -2  -5   1    3.86    0.32
   2  -5  -1    3.54    0.30
   2   5   1    4.77    0.33
   2   5   1    3.86    0.31
  -2  -5   1    4.19    0.30
  -3  -5  -1    1.65    0.15
  -3  -5  -1    2.11    0.27
   3   5  -1    1.74    0.24
   3  -5   1    2.06    0.22
  -3  -5  -1    1.82    0.18
  -3   5   1    1.90    0.19
   3   5  -1    1.63    0.18
  -3   5  -1    1.96    0.24
  -3  -5   1    2.04    0.25
   3  -5  -1    1.52    0.17
   3  -5  -1    1.36    0.16
   3   5   1    1.50    0.17
   3   5   1    1.50    0.18
   4   5  -1  149.89    7.56
  -4  -5  -1  129.23    7.55
  -4  -5  -1  143.40    7.56
  -4  -5  -1  135.85    7.56
   4  -5   1  120.80    7.56
  -4   5   1  134.67    7.56
   4  -5   1  137.77    7.56
  -4  -5   1  133.04    7.55
  -4   5  -1  137.45    7.56
  -4  -5   1  131.89    7.56
   4  -5  -1  141.11    7.56
   4   5   1  133.17    7.56
  -5  -5  -1    5.11    0.39
   5  -5   1    5.10    0.45
  -5   5   1    4.72    0.42
  -5  -5  -1    4.65    0.43
   5   5  -1    4.56    0.41
  -5   5   1    4.68    0.31
   5   5  -1    4.60    0.40
   5  -5   1    4.76    0.36
   5  -5  -1    5.33    0.42
   5  -5  -1    4.95    0.36
  -5   5  -1    4.45    0.41
  -5  -5   1    5.15    0.42
   5   5   1    4.91    0.40
  -5  -5   1    4.73    0.40
  -5  -5   1    4.47    0.39
   6  -5   1   12.35    0.83
  -6  -5  -1   13.14    0.83
   6  -5   1   13.33    0.77
  -6   5   1   13.39    0.83
  -6   5  -1   12.48    0.73
  -6   5  -1   13.41    0.82
  -6  -5   1   12.36    0.82
   6  -5  -1   13.79    0.77
   6   5   1   12.98    0.85
   6   5   1   12.98    0.78
   6   5   1   11.29    0.79
   7   5  -1   11.45    0.71
  -7  -5  -1   11.88    0.72
  -7  -5  -1   11.85    0.79
   7   5  -1   10.47    0.81
  -7   5   1   11.73    0.78
   7  -5   1   10.95    0.72
   7  -5   1   10.82    0.84
  -7   5  -1   10.46    0.66
   7  -5  -1   11.98    0.71
   7  -5  -1   11.42    0.81
   7   5   1   12.26    0.71
  -7  -5   1   12.28    0.73
   7   5   1   11.59    0.79
  -7   5  -1   11.45    0.78
  -7  -5   1   11.14    0.78
  -8  -5  -1    0.08    0.20
   8  -5   1    0.11    0.20
  -8   5   1   -0.19    0.16
  -8  -5  -1    0.05    0.26
  -8   5   1    0.03    0.28
   8   5  -1    0.07    0.20
   8  -5   1   -0.21    0.36
   8   5  -1   -0.03    0.33
  -8   5  -1    0.15    0.28
   8  -5  -1   -0.11    0.39
   8  -5  -1   -0.04    0.19
  -8   5  -1   -0.02    0.14
   8   5   1   -0.05    0.19
  -8  -5   1   -0.15    0.25
   8   5   1    0.13    0.31
  -8  -5   1    0.26    0.20
  -9   5   1    0.08    0.32
   9  -5   1    0.03    0.22
  -9  -5  -1    0.08    0.28
   9   5  -1    0.16    0.21
   9   5  -1   -0.16    0.38
  -9  -5  -1   -0.15    0.24
   9  -5   1   -0.31    0.34
   9   5   1    0.13    0.24
   9  -5  -1    0.21    0.22
  -9   5  -1    0.03    0.16
  -9   5  -1    0.11    0.32
  -9  -5   1   -0.19    0.28
  -9  -5   1   -0.04    0.23
   9   5   1   -0.14    0.34
   9  -5  -1   -0.04    0.33
  10   5  -1   -0.22    0.43
  10  -5   1   -0.08    0.46
 -10  -5  -1    0.42    0.25
  10  -5   1   -0.18    0.24
 -10   5   1    0.52    0.37
  10   5  -1    0.15    0.23
 -10  -5  -1   -0.32    0.31
 -10   5  -1   -0.02    0.37
  10  -5  -1   -0.01    0.24
 -10  -5   1    0.18    0.26
 -10   5  -1    0.27    0.32
  10  -5  -1    0.03    0.49
  10   5   1    0.26    0.27
 -10  -5   1   -0.05    0.32
  10   5   1    0.01    0.40
 -11  -5  -1   -0.26    0.34
 -11  -5  -1    0.14    0.28
  11  -5   1   -0.02    0.50
  11   5  -1    0.06    0.25
  11  -5   1   -0.05    0.27
  11   5  -1    0.51    0.48
 -11   5   1    0.04    0.42
  11  -5  -1   -0.07    0.26
  11   5   1    0.52    0.30
 -11   5  -1    0.36    0.40
  11  -5  -1    0.01    0.45
 -11  -5   1   -0.08    0.36
  11   5   1    0.01    0.44
 -11   5  -1    0.15    0.31
 -11  -5   1    0.00    0.28
 -12   5   1    0.45    0.39
  12  -5   1    0.47    0.55
  12   5  -1   -0.33    0.53
 -12  -5  -1    0.31    0.31
 -12  -5  -1   -0.07    0.41
 -12   5   1    0.40    0.49
  12   5   1    0.47    0.31
 -12   5  -1   -0.22    0.34
 -12  -5   1    0.00    0.31
  12  -5  -1    0.24    0.56
  12   5   1    0.27    0.50
 -12   5  -1   -0.09    0.45
  12  -5  -1    0.13    0.30
 -13   5   1    0.00    0.52
  13   5  -1   -0.47    0.58
  13  -5   1   -0.94    0.65
 -13   5  -1   -0.28    0.51
  13  -5  -1    0.30    0.65
  13   5   1   -0.03    0.57
 -13  -5   1    0.08    0.34
  14  -5   1   -0.12    0.62
  14   5  -1   -1.04    0.68
 -14   5   1    0.05    0.59
  14   5   1   -0.56    0.66
 -14   5  -1    0.79    0.57
  14  -5  -1   -0.02    0.59
   0  -6  -1   32.62    1.90
   0   6   1   35.28    1.91
   0   6  -1   33.20    1.90
   0   6  -1   32.88    1.91
  -1  -6  -1  287.78   14.83
   1   6  -1  256.59   14.84
   1  -6   1  257.04   14.80
   1   6  -1  240.31   14.82
   1  -6  -1  267.16   14.81
  -1  -6   1  288.74   14.83
   1   6   1  283.94   14.85
  -1  -6   1  255.59   14.80
  -1   6  -1  259.80   14.84
  -2   6   1   -0.04    0.17
  -2  -6  -1    0.05    0.14
   2  -6   1    0.06    0.12
  -2  -6  -1   -0.02    0.13
   2   6  -1    0.16    0.13
   2   6  -1    0.17    0.14
   2  -6  -1    0.04    0.13
   2   6   1    0.20    0.14
  -2   6  -1   -0.08    0.14
   2   6   1    0.08    0.15
  -2  -6   1    0.07    0.14
  -2  -6   1    0.03    0.14
  -3  -6  -1   25.07    1.49
  -3   6   1   26.62    1.50
   3  -6   1   24.50    1.48
  -3  -6  -1   24.93    1.50
   3  -6  -1   26.83    1.49
   3  -6  -1   28.23    1.46
  -3  -6   1   29.12    1.50
   3   6   1   25.60    1.50
  -3  -6   1   25.56    1.49
   3   6   1   24.35    1.49
  -3   6  -1   25.87    1.49
  -4  -6  -1    7.52    0.54
   4   6  -1    7.01    0.52
  -4   6   1    6.74    0.53
  -4  -6  -1    7.01    0.48
   4   6  -1    6.86    0.49
   4   6   1    7.71    0.51
  -4  -6   1    7.72    0.50
   4   6   1    6.82    0.51
  -4  -6   1    7.07    0.51
  -4   6  -1    6.93    0.50
  -5  -6  -1   22.58    1.22
   5   6  -1   20.47    1.21
  -5  -6  -1   20.37    1.20
   5  -6   1   19.45    1.22
  -5   6   1   20.51    1.21
  -5  -6   1   22.39    1.18
  -5  -6   1   19.98    1.22
   5  -6  -1   19.59    1.16
  -5   6  -1   20.99    1.22
   5   6   1   20.02    1.22
   5  -6  -1   20.16    1.24
   6  -6   1    9.87    0.60
  -6   6   1    9.29    0.67
   6   6  -1   10.26    0.66
  -6  -6  -1    9.44    0.63
   6   6  -1    8.43    0.67
   6  -6   1   10.11    0.68
  -6  -6  -1    8.81    0.68
   6  -6  -1    9.89    0.60
  -6  -6   1    8.99    0.67
  -6   6  -1    9.63    0.66
   6   6   1    9.22    0.67
  -6  -6   1    9.54    0.63
   6  -6  -1    9.27    0.71
  -7  -6  -1    0.27    0.24
  -7   6   1    0.43    0.26
   7  -6   1    0.68    0.18
   7   6  -1    0.38    0.27
   7  -6   1    0.57    0.26
  -7  -6  -1    0.49    0.24
  -7   6   1    0.45    0.15
  -7   6  -1    0.66    0.26
   7  -6  -1    0.31    0.29
   7   6   1    0.20    0.29
  -7   6  -1    0.47    0.10
  -7  -6   1    0.48    0.25
  -7  -6   1    0.32    0.22
   7  -6  -1    0.55    0.18
   8  -6   1    1.97    0.24
  -8   6   1    1.76    0.33
   8  -6   1    1.44    0.40
  -8   6   1    2.35    0.25
   8   6  -1    2.35    0.34
  -8  -6  -1    2.10    0.31
  -8  -6  -1    1.89    0.25
   8   6   1    1.78    0.28
  -8  -6   1    2.15    0.26
  -8   6  -1    1.64    0.33
   8   6   1    1.40    0.40
   8  -6  -1    1.96    0.34
  -8  -6   1    1.66    0.31
   8  -6  -1    1.85    0.24
  -8   6  -1    1.85    0.19
  -9  -6  -1    3.35    0.41
  -9  -6  -1    3.49    0.35
   9  -6   1    4.03    0.53
  -9   6   1    2.81    0.35
   9   6  -1    3.30    0.44
  -9   6   1    3.78    0.43
   9  -6   1    3.92    0.34
  -9   6  -1    4.64    0.30
   9   6   1    4.60    0.46
  -9   6  -1    3.63    0.43
   9   6   1    4.15    0.52
  -9  -6   1    3.41    0.40
  -9  -6   1    4.16    0.35
   9  -6  -1    4.04    0.52
   9  -6  -1    4.14    0.34
  10  -6   1    0.25    0.26
 -10  -6  -1    0.54    0.27
  10  -6   1    0.37    0.40
 -10  -6  -1    0.14    0.34
 -10   6   1    0.16    0.38
  10   6  -1    0.49    0.43
 -10   6  -1    0.29    0.37
  10  -6  -1    0.44    0.26
 -10  -6   1    0.20    0.27
  10  -6  -1    0.19    0.41
  10   6   1    0.63    0.28
 -10   6  -1    0.12    0.32
 -10  -6   1    0.05    0.34
  10   6   1    0.21    0.49
  11   6  -1    0.38    0.51
 -11  -6  -1    1.43    0.31
  11  -6   1    1.21    0.30
 -11   6   1    1.37    0.44
  11  -6   1    1.68    0.58
 -11  -6  -1    1.18    0.40
  11   6   1    1.22    0.55
  11   6   1    1.30    0.32
 -11  -6   1    1.08    0.39
 -11   6  -1    1.07    0.37
  11  -6  -1    1.45    0.29
  11  -6  -1    1.01    0.57
 -11   6  -1    1.35    0.45
 -11  -6   1    1.59    0.31
  12   6  -1   -0.21    0.54
 -12   6   1   -0.16    0.50
 -12   6   1    0.34    0.49
  12  -6   1   -0.40    0.52
 -12  -6  -1   -0.16    0.32
  12  -6  -1    0.18    0.50
  12   6   1   -0.55    0.60
 -12   6  -1    0.00    0.36
  12   6   1    0.24    0.33
 -12  -6   1    0.07    0.32
  12  -6  -1   -0.07    0.48
 -12   6  -1   -0.04    0.47
  13  -6   1   -0.16    0.62
  13   6  -1   -0.24    0.59
 -13   6   1    0.79    0.54
 -13  -6   1    0.40    0.36
  13   6   1   -1.04    0.66
  13  -6  -1    0.06    0.64
 -13   6  -1    0.45    0.53
  14  -6   1   -0.35    0.73
 -14   6   1   -0.32    0.59
  14   6  -1   -0.31    0.63
  14  -6  -1   -0.45    0.71
 -14   6  -1   -0.11    0.57
  14   6   1   -0.14    0.69
   0  -7   1   -0.01    0.17
   0   7   1    0.20    0.19
   0   7  -1   -0.22    0.17
   0   7   1    0.13    0.18
   0   7  -1   -0.15    0.18
   0  -7  -1   -0.34    0.16
   1   7  -1    0.79    0.20
  -1  -7  -1    0.86    0.17
  -1   7   1    0.51    0.21
   1  -7   1    0.78    0.15
   1   7  -1    0.89    0.18
   1   7   1    0.71    0.18
  -1  -7   1    0.49    0.17
   1   7   1    0.72    0.18
  -1  -7   1    0.51    0.17
   1  -7  -1    0.88    0.19
  -1   7  -1    0.69    0.19
  -2  -7  -1    3.50    0.39
   2   7  -1    4.32    0.39
  -2  -7  -1    5.31    0.36
  -2   7   1    3.53    0.41
   2  -7   1    3.73    0.34
  -2  -7   1    5.27    0.37
  -2   7  -1    4.44    0.38
   2   7   1    4.35    0.37
  -2  -7   1    4.43    0.38
   2  -7  -1    4.80    0.39
   2   7   1    4.38    0.41
  -3  -7  -1    3.87    0.36
   3   7  -1    3.60    0.36
   3  -7   1    3.36    0.39
  -3   7   1    3.17    0.39
   3   7  -1    3.83    0.36
   3   7   1    3.98    0.37
   3  -7  -1    3.87    0.28
  -3   7  -1    3.42    0.38
  -3  -7   1    3.62    0.36
   3   7   1    3.64    0.36
  -4  -7  -1   21.82    1.28
  -4   7   1   21.31    1.28
   4  -7   1   22.49    1.20
   4   7  -1   21.53    1.26
   4   7  -1   23.74    1.26
  -4  -7  -1   22.18    1.24
   4  -7  -1   19.78    1.21
   4   7   1   19.38    1.27
  -4   7  -1   22.74    1.26
  -4  -7   1   20.60    1.24
   5   7  -1    0.81    0.25
  -5  -7  -1    0.96    0.23
  -5  -7  -1    1.09    0.18
   5   7  -1    1.02    0.20
   5  -7   1    0.95    0.28
  -5   7   1    1.00    0.24
  -5  -7   1    1.11    0.19
   5  -7  -1    0.72    0.24
   5   7   1    1.11    0.23
  -5   7  -1    1.04    0.23
  -5  -7   1    1.03    0.23
   5  -7  -1    1.18    0.14
  -6  -7  -1    1.98    0.24
   6   7  -1    1.86    0.25
  -6  -7  -1    2.02    0.27
   6   7  -1    2.20    0.28
  -6   7   1    2.42    0.30
   6  -7   1    1.76    0.34
  -6  -7   1    1.83    0.25
  -6   7  -1    2.15    0.29
   6  -7  -1    1.81    0.32
  -6  -7   1    2.12    0.28
   6   7   1    1.95    0.33
   7   7  -1    2.21    0.36
  -7  -7  -1    3.08    0.34
   7  -7   1    3.52    0.41
   7   7  -1    3.59    0.45
   7  -7   1    3.18    0.27
  -7  -7  -1    3.40    0.28
  -7   7   1    2.73    0.35
   7  -7  -1    2.87    0.26
  -7  -7   1    2.82    0.34
   7   7   1    2.91    0.37
  -7   7  -1    2.79    0.34
   7  -7  -1    2.91    0.41
  -7  -7   1    3.18    0.29
   8   7  -1    1.70    0.39
  -8   7   1    1.58    0.35
   8  -7   1    1.80    0.40
  -8  -7  -1    1.51    0.31
   8  -7   1    1.58    0.24
  -8   7   1    2.43    0.24
  -8  -7  -1    2.38    0.30
   8   7   1    1.71    0.29
  -8  -7   1    1.67    0.34
  -8   7  -1    1.67    0.34
   8  -7  -1    1.96    0.25
  -8  -7   1    2.21    0.31
   8   7   1    1.44    0.36
   8  -7  -1    2.05    0.44
   9   7  -1    0.72    0.38
  -9   7   1    1.16    0.37
  -9  -7  -1    1.34    0.26
  -9   7   1    1.32    0.20
   9  -7   1    1.22    0.39
  -9  -7  -1    0.94    0.31
   9  -7   1    1.35    0.24
  -9  -7   1    1.14    0.35
  -9  -7   1    1.41    0.26
   9  -7  -1    1.32    0.24
   9  -7  -1    1.27    0.41
   9   7   1    1.15    0.40
  -9   7  -1    0.94    0.36
  10  -7   1    0.64    0.51
 -10  -7  -1    0.52    0.34
 -10   7   1    0.59    0.40
  10   7  -1    0.75    0.42
 -10  -7  -1    1.02    0.29
  10  -7   1    0.36    0.26
 -10  -7   1    0.98    0.29
  10  -7  -1    0.64    0.26
 -10  -7   1    0.59    0.37
 -10   7  -1    0.75    0.39
  10  -7  -1    0.70    0.48
  10   7   1    1.50    0.43
  11  -7   1    0.61    0.29
  11   7  -1    0.61    0.46
  11  -7   1    0.29    0.47
 -11   7   1   -0.08    0.44
 -11  -7  -1    0.91    0.31
 -11  -7  -1    0.33    0.36
 -11   7  -1    0.15    0.37
 -11   7  -1    0.73    0.45
  11  -7  -1    0.11    0.28
  11   7   1    0.32    0.49
 -11  -7   1    0.41    0.42
 -11  -7   1    0.86    0.32
  11  -7  -1    0.45    0.50
 -12  -7  -1    0.24    0.33
  12  -7   1   -1.03    0.64
 -12   7   1    0.73    0.50
  12   7  -1   -0.24    0.52
  12  -7  -1    0.47    0.65
 -12   7  -1    0.11    0.39
 -12   7  -1    0.15    0.50
  12   7   1   -0.13    0.53
 -12  -7   1    0.67    0.34
  13  -7   1   -0.17    0.59
 -13   7   1   -0.47    0.56
  13   7  -1   -0.57    0.57
  13   7   1   -0.39    0.60
 -13  -7   1   -0.08    0.56
 -13   7  -1   -0.43    0.53
  13  -7  -1    0.04    0.58
   0   8   1    2.96    0.35
   0   8   1    2.58    0.28
   0   8  -1    2.87    0.39
   0  -8   1    2.58    0.33
   0   8  -1    2.45    0.27
   1   8  -1   43.69    2.73
  -1   8   1   47.51    2.73
  -1   8  -1   43.87    2.72
   1   8   1   53.58    2.73
  -1  -8   1   52.71    2.73
  -2   8   1    1.07    0.24
   2   8  -1    1.41    0.20
   2   8  -1    1.01    0.22
   2   8   1    0.83    0.21
   2   8   1    1.33    0.21
  -2  -8   1    0.95    0.22
  -2  -8   1    0.98    0.20
  -2   8  -1    1.24    0.22
  -3   8   1    8.97    0.65
   3   8  -1   10.51    0.62
  -3  -8  -1    9.04    0.64
   3   8  -1    8.62    0.62
  -3   8  -1    9.74    0.64
   3   8   1    9.34    0.62
  -3  -8   1    8.04    0.65
   4  -8   1    3.86    0.23
   4   8  -1    3.11    0.40
  -4  -8  -1    3.37    0.42
  -4   8   1    3.41    0.34
   4   8  -1    3.16    0.38
  -4   8  -1    3.76    0.45
  -4  -8   1    3.42    0.44
   4   8   1    3.63    0.40
   4  -8  -1    3.84    0.28
  -5  -8  -1   69.45    3.54
  -5   8   1   66.17    3.54
  -5  -8  -1   61.04    3.51
   5   8  -1   57.94    3.52
  -5  -8   1   68.85    3.54
  -5  -8   1   56.95    3.51
   5   8   1   58.73    3.53
   5  -8  -1   60.54    3.49
  -5   8  -1   64.04    3.53
   6  -8   1   20.25    1.32
  -6  -8  -1   22.68    1.34
   6   8  -1   20.56    1.32
   6   8  -1   22.33    1.30
  -6   8   1   22.48    1.32
  -6  -8  -1   20.03    1.27
   6   8   1   22.91    1.31
  -6   8  -1   22.16    1.31
  -6  -8   1   23.13    1.26
   6  -8  -1   22.22    1.34
   6   8   1   21.30    1.30
  -6  -8   1   20.65    1.32
  -7   8   1    0.64    0.31
  -7  -8  -1    0.90    0.27
  -7  -8  -1    0.85    0.23
   7  -8   1    0.74    0.30
   7   8  -1    0.93    0.30
   7   8  -1    0.99    0.27
   7  -8   1    0.64    0.20
  -7   8  -1    0.67    0.29
  -7  -8   1    0.80    0.24
   7   8   1    0.76    0.26
   7  -8  -1    0.58    0.33
   7  -8  -1    0.74    0.20
  -7  -8   1    0.97    0.28
   7   8   1    0.39    0.32
   8  -8   1    3.33    0.29
  -8   8   1    3.01    0.40
  -8  -8  -1    3.11    0.36
   8   8  -1    2.99    0.39
   8  -8   1    2.99    0.42
  -8   8  -1    3.59    0.41
   8  -8  -1    3.46    0.39
   8  -8  -1    3.18    0.29
  -8  -8   1    3.03    0.37
   8   8   1    3.27    0.37
  -8  -8   1    3.06    0.30
   8   8   1    3.39    0.46
   9  -8   1    2.05    0.26
  -9  -8  -1    1.57    0.35
  -9  -8  -1    1.89    0.30
  -9   8   1    1.64    0.41
   9   8  -1    1.30    0.41
   9  -8   1    1.78    0.50
  -9  -8   1    1.90    0.37
  -9   8  -1    1.66    0.39
  -9  -8   1    2.28    0.32
   9  -8  -1    1.57    0.26
   9   8   1    2.25    0.37
   9  -8  -1    1.81    0.48
   9   8   1    1.64    0.44
 -10  -8  -1    0.73    0.37
 -10  -8  -1    0.85    0.28
  10  -8   1    0.52    0.47
  10  -8   1    0.56    0.26
  10   8  -1    0.28    0.48
 -10   8   1    0.49    0.42
 -10  -8   1    0.44    0.36
  10   8   1    0.38    0.46
 -10  -8   1    0.85    0.28
  10  -8  -1    1.03    0.53
  10  -8  -1    0.42    0.26
 -10   8  -1    0.40    0.41
  11   8  -1   -0.51    0.54
  11  -8   1    0.39    0.57
 -11  -8  -1   -0.28    0.41
 -11  -8  -1   -0.01    0.31
 -11   8   1   -0.44    0.46
  11   8   1   -0.31    0.50
  11  -8  -1    0.16    0.48
 -11   8  -1   -0.19    0.45
 -11  -8   1    0.18    0.32
  11  -8  -1    0.16    0.29
  12  -8   1    0.12    0.59
 -12  -8  -1    0.51    0.50
  12   8  -1   -0.48    0.57
 -12   8   1    0.21    0.51
  12  -8  -1    0.61    0.64
 -12  -8   1    0.29    0.35
 -12   8  -1    0.37    0.41
 -12   8  -1    0.50    0.51
  12   8   1   -0.13    0.57
  13  -8   1    0.60    0.73
  13   8  -1   -0.02    0.63
 -13   8   1    0.78    0.59
  13   8   1    0.28    0.64
  13  -8  -1    0.38    0.62
 -13   8  -1   -0.04    0.56
   0   9   1    0.24    0.21
   0   9  -1   -0.04    0.22
   0   9  -1    0.39    0.22
   0   9   1   -0.09    0.20
   1   9  -1    0.37    0.21
   1   9  -1   -0.01    0.23
  -1   9   1    0.33    0.23
  -1   9  -1   -0.18    0.22
  -1   9  -1    0.28    0.21
   1   9   1   -0.04    0.23
   1   9   1    0.08    0.22
   2   9  -1   29.91    1.65
   2   9  -1   29.81    1.66
  -2   9   1   26.84    1.66
  -2   9  -1   29.81    1.65
   2   9   1   27.41    1.64
  -2  -9   1   26.57    1.65
   3   9  -1    3.41    0.39
  -3   9   1    2.55    0.31
  -3  -9  -1    2.68    0.29
   3   9  -1    2.49    0.29
   3   9   1    3.21    0.40
  -3   9  -1    3.08    0.31
  -3  -9   1    2.61    0.29
  -4  -9  -1   10.57    0.74
  -4   9   1   10.52    0.75
   4   9  -1   10.67    0.72
  -4  -9   1   10.89    0.75
   4   9   1    9.89    0.71
   4  -9  -1    8.83    0.61
  -4   9  -1   11.09    0.73
  -5  -9  -1    1.26    0.21
  -5  -9  -1    1.60    0.29
   5   9  -1    1.77    0.26
   5   9  -1    1.25    0.29
  -5   9   1    1.19    0.33
   5   9   1    1.37    0.25
   5   9   1    1.53    0.28
   5  -9  -1    1.61    0.17
  -5   9  -1    1.54    0.28
  -5  -9   1    1.53    0.22
  -5  -9   1    1.22    0.28
  -6  -9  -1    2.06    0.25
   6   9  -1    2.42    0.30
   6  -9   1    1.78    0.34
   6   9  -1    2.44    0.32
  -6   9   1    1.95    0.33
  -6  -9  -1    2.11    0.32
   6  -9  -1    2.11    0.32
   6   9   1    1.92    0.29
   6  -9  -1    2.36    0.23
  -6  -9   1    1.73    0.25
   6   9   1    1.83    0.35
  -6  -9   1    1.94    0.30
  -6   9  -1    1.79    0.32
  -7  -9  -1    3.37    0.34
   7  -9   1    3.39    0.47
  -7  -9  -1    3.37    0.39
  -7   9   1    3.80    0.43
   7   9  -1    3.33    0.43
   7   9  -1    4.03    0.51
   7   9   1    4.12    0.43
  -7   9  -1    3.78    0.41
   7   9   1    4.39    0.54
  -7  -9   1    4.05    0.35
   7  -9  -1    3.38    0.44
  -7  -9   1    4.12    0.54
  -8  -9  -1   -0.30    0.30
  -8  -9  -1   -0.01    0.24
   8   9  -1   -0.25    0.37
   8  -9   1    0.16    0.21
  -8   9   1   -0.15    0.36
   8  -9   1   -0.38    0.43
   8   9  -1    0.12    0.29
   8   9   1    0.06    0.29
  -8   9  -1   -0.18    0.35
   8  -9  -1   -0.12    0.21
   8   9   1    0.29    0.35
   8  -9  -1   -0.12    0.43
  -8  -9   1   -0.23    0.32
  -8  -9   1   -0.15    0.25
   9  -9   1    0.39    0.24
  -9  -9  -1    0.19    0.33
   9   9  -1    0.26    0.40
   9  -9   1    0.43    0.42
  -9  -9  -1    0.65    0.33
  -9   9   1    0.38    0.40
  -9   9  -1    0.40    0.39
   9   9   1   -0.10    0.42
  -9  -9   1    0.41    0.35
  -9  -9   1    0.59    0.32
   9  -9  -1   -0.25    0.47
   9   9   1    0.58    0.32
   9  -9  -1    0.15    0.24
  10  -9   1    0.35    0.49
 -10  -9  -1    0.20    0.28
  10   9  -1    0.01    0.43
 -10  -9  -1   -0.25    0.36
  10  -9   1    0.01    0.26
 -10   9   1    0.36    0.44
  10  -9  -1    0.11    0.25
  10   9   1    0.23    0.49
  10  -9  -1    0.16    0.44
 -10  -9   1    0.16    0.37
 -10  -9   1    0.54    0.30
 -10   9  -1    0.13    0.42
  11   9  -1    0.49    0.49
 -11   9   1    0.60    0.49
  11  -9   1    0.38    0.64
 -11  -9  -1    1.07    0.32
  11  -9  -1    0.81    0.63
 -11   9  -1    0.47    0.48
 -11  -9   1    0.48    0.33
  11   9   1    0.34    0.59
  12   9  -1    0.07    0.54
 -12   9   1    1.28    0.56
  12  -9   1    0.94    0.54
  12   9   1    0.89    0.66
 -12   9  -1    1.21    0.54
 -12   9  -1    0.96    0.47
 -12  -9   1    1.65    0.38
  12  -9  -1    1.53    0.56
  13   9  -1   -0.59    0.59
  13  -9   1    0.80    0.73
 -13   9   1    0.92    0.61
  13  -9  -1    1.60    0.74
  13   9   1    0.13    0.70
 -13   9  -1    1.15    0.60
   0  10  -1   52.77    3.17
   0  10   1   56.79    3.18
   0  10  -1   58.84    3.19
   1  10  -1   39.32    2.44
   1  10  -1   47.42    2.43
  -1  10  -1   46.20    2.43
   1  10   1   38.28    2.43
  -1  10  -1   40.57    2.42
  -2  10   1    0.64    0.28
   2  10  -1    0.74    0.28
   2  10  -1    0.20    0.24
   2  10   1    0.86    0.26
  -2  10  -1    0.37    0.24
  -3  10   1   12.41    0.91
   3  10  -1   14.56    0.89
   3  10  -1   12.49    0.91
  -3 -10  -1   13.19    0.91
  -3 -10   1   15.86    0.89
  -3  10  -1   13.60    0.91
  -4  10   1    3.26    0.40
   4  10  -1    4.75    0.46
  -4 -10  -1    3.78    0.45
   4  10  -1    4.24    0.49
   4 -10  -1    3.61    0.32
  -4 -10   1    4.65    0.49
   4  10   1    4.19    0.47
  -4  10  -1    3.29    0.39
   5  10  -1    2.00    0.29
  -5 -10  -1    1.86    0.29
  -5  10   1    1.71    0.36
  -5 -10  -1    2.38    0.25
   5 -10   1    1.99    0.17
   5  10  -1    2.04    0.33
  -5 -10   1    1.82    0.31
   5  10   1    2.26    0.33
  -5  10  -1    1.80    0.31
  -5 -10   1    1.98    0.27
   5 -10  -1    2.44    0.20
   5  10   1    2.23    0.31
  -6 -10  -1    0.71    0.30
  -6  10   1    0.43    0.33
   6  10  -1    1.26    0.28
   6  10  -1    1.19    0.34
  -6 -10  -1    1.15    0.26
  -6 -10   1    1.43    0.27
  -6 -10   1    1.30    0.32
   6 -10  -1    1.13    0.16
   6  10   1    1.00    0.29
  -6  10  -1    0.80    0.33
   6 -10  -1    0.74    0.38
   6  10   1    1.34    0.32
  -7  10   1    0.46    0.36
   7  10  -1    0.54    0.36
   7 -10   1    0.17    0.39
   7  10  -1    0.69    0.28
  -7 -10  -1    0.35    0.32
  -7 -10  -1    0.81    0.28
  -7 -10   1    0.48    0.27
  -7 -10   1    0.45    0.32
   7 -10  -1    0.55    0.43
  -7  10  -1    0.26    0.35
   7  10   1    0.70    0.30
   7  10   1    0.97    0.39
  -8 -10  -1    1.49    0.30
   8  10  -1    2.03    0.36
   8 -10   1    1.49    0.26
  -8  10   1    1.95    0.42
   8 -10   1    1.41    0.40
  -8 -10  -1    1.25    0.37
   8  10  -1    1.46    0.42
   8 -10  -1    1.22    0.43
   8 -10  -1    1.81    0.26
  -8  10  -1    1.62    0.40
   8  10   1    1.59    0.36
   8  10   1    1.69    0.43
  -8 -10   1    1.00    0.34
  -8 -10   1    1.36    0.30
  -9 -10  -1    1.03    0.30
  -9  10   1    0.99    0.43
  -9 -10  -1    0.57    0.39
   9 -10   1    1.02    0.46
   9  10  -1    0.77    0.46
   9 -10   1    0.92    0.26
  -9 -10   1    1.21    0.37
   9  10   1    1.46    0.46
   9 -10  -1    1.11    0.26
   9  10   1    1.45    0.35
  -9  10  -1    1.01    0.42
  -9 -10   1    0.78    0.27
   9 -10  -1    1.25    0.41
 -10  10   1    3.66    0.55
 -10 -10  -1    3.16    0.49
  10  10  -1    3.25    0.57
  10 -10   1    4.79    0.67
 -10 -10  -1    3.69    0.40
  10 -10  -1    4.30    0.65
  10  10   1    4.13    0.55
 -10 -10   1    4.33    0.42
 -10  10  -1    3.82    0.53
  10 -10  -1    3.50    0.38
 -11 -10  -1    2.70    0.36
  11  10  -1    2.06    0.57
 -11  10   1    2.52    0.56
  11 -10   1    3.01    0.59
  11  10   1    2.43    0.56
 -11 -10   1    2.52    0.36
  11 -10  -1    2.35    0.61
 -11  10  -1    2.28    0.54
  12 -10   1    0.21    0.67
 -12  10   1    0.29    0.57
  12  10  -1   -0.98    0.57
  12 -10  -1    0.55    0.59
 -12  10  -1   -0.07    0.55
 -12 -10   1    0.30    0.37
  12  10   1   -0.41    0.57
   0  11   1    0.44    0.26
   0  11  -1    0.24    0.27
   0  11  -1    0.34    0.26
   0  11   1   -0.07    0.20
   1  11  -1    2.41    0.35
  -1  11   1    3.76    0.49
  -1  11  -1    3.07    0.35
   1  11   1    2.44    0.34
  -2  11   1    0.03    0.30
   2  11  -1   -0.05    0.28
   2  11  -1   -0.31    0.26
   2  11   1   -0.05    0.27
  -2  11  -1   -0.56    0.25
   2  11   1   -0.36    0.14
  -3  11   1    9.13    0.79
   3  11  -1   11.50    0.78
  -3 -11   1   10.46    0.79
   3  11   1   11.33    0.78
  -3  11  -1   11.34    0.80
   4  11  -1    1.82    0.30
   4  11  -1    1.36    0.31
  -4  11   1    1.14    0.35
  -4 -11  -1    1.36    0.29
   4  11   1    1.22    0.30
  -4  11  -1    1.55    0.35
   4  11   1    1.93    0.34
  -4 -11   1    1.62    0.32
   4 -11  -1    1.55    0.23
  -5  11   1   -0.19    0.35
  -5 -11  -1   -0.24    0.24
   5  11  -1   -0.01    0.27
  -5 -11  -1    0.06    0.29
   5 -11   1   -0.02    0.13
   5  11  -1    0.34    0.33
   5 -11  -1    0.10    0.18
   5  11   1    0.17    0.31
  -5  11  -1   -0.45    0.31
   5  11   1   -0.19    0.29
  -5 -11   1   -0.10    0.27
  -6 -11  -1    4.45    0.40
  -6  11   1    3.87    0.49
  -6 -11  -1    5.13    0.59
   6  11  -1    6.18    0.60
   6  11  -1    4.88    0.61
   6  11   1    4.83    0.62
  -6  11  -1    4.97    0.64
   6  11   1    5.39    0.64
  -6 -11   1    3.95    0.39
   6 -11  -1    4.07    0.34
  -6 -11   1    4.99    0.63
   7 -11   1   10.61    0.89
  -7 -11  -1    9.20    0.88
   7  11  -1   11.44    0.85
  -7  11   1   10.43    0.91
  -7 -11  -1   10.26    0.76
   7  11  -1    9.48    0.87
   7  11   1   11.63    0.86
   7  11   1   11.83    0.89
   7 -11  -1   10.43    0.97
  -7  11  -1   10.91    0.89
  -7 -11   1   12.40    0.91
  -7 -11   1   13.21    0.79
  -8 -11  -1    0.19    0.29
   8  11  -1    0.52    0.33
   8 -11   1   -0.02    0.45
  -8  11   1   -0.22    0.42
   8 -11   1   -0.31    0.24
  -8 -11  -1   -0.05    0.34
   8  11  -1   -0.17    0.42
   8 -11  -1   -0.21    0.40
  -8 -11   1    0.22    0.30
   8 -11  -1   -0.07    0.24
   8  11   1    0.05    0.41
  -8  11  -1   -0.12    0.39
  -8 -11   1    0.12    0.36
   8  11   1    0.12    0.34
   9  11  -1    1.58    0.44
   9 -11   1    0.96    0.28
  -9 -11  -1    1.58    0.28
   9 -11   1    1.37    0.57
  -9  11   1    0.79    0.47
  -9 -11  -1    1.19    0.41
  -9 -11   1    0.81    0.41
  -9  11  -1    1.14    0.45
   9  11   1    0.86    0.50
  -9 -11   1    1.44    0.31
   9 -11  -1    0.59    0.54
   9 -11  -1    1.21    0.27
  10 -11   1    0.35    0.54
 -10 -11  -1    0.50    0.38
  10  11  -1    0.00    0.50
 -10  11   1   -0.62    0.50
  10  11   1    0.52    0.53
 -10 -11   1    0.32    0.38
 -10  11  -1    0.02    0.47
  10 -11  -1   -0.09    0.58
  11 -11   1    0.03    0.58
  11  11  -1    0.06    0.57
 -11  11   1    0.10    0.55
 -11 -11   1    0.65    0.35
  11 -11  -1   -0.01    0.53
 -11  11  -1    0.04    0.53
  11  11   1   -0.45    0.56
  12 -11   1    3.17    0.79
  12  11  -1    2.27    0.67
 -12  11   1    3.09    0.66
 -12  11  -1    3.13    0.63
  12 -11  -1    3.13    0.77
  12  11   1    2.44    0.68
   0  12   1    7.86    0.67
   0  12  -1    6.67    0.72
   0  12  -1    8.96    0.67
   1  12  -1   11.87    0.84
   1  12  -1   10.14    0.86
  -1  12   1   13.23    0.85
   1  12   1   11.69    0.82
  -1  12  -1   10.91    0.88
  -1  12  -1   11.52    0.86
   2  12  -1    0.57    0.31
  -2  12   1    1.54    0.35
   2  12  -1    1.66    0.31
   2  12   1    1.02    0.36
  -2  12  -1    1.33    0.31
  -2  12  -1    1.08    0.31
   2  12   1    0.67    0.28
   3  12  -1    1.28    0.31
  -3  12   1    1.02    0.34
   3  12  -1    1.77    0.37
   3  12   1    1.56    0.36
   3  12   1    1.04    0.33
  -3  12  -1    1.14    0.34
   4  12  -1    1.17    0.32
  -4 -12  -1    1.36    0.31
   4  12  -1    1.06    0.36
  -4  12   1    0.45    0.36
  -4 -12   1    1.24    0.29
   4 -12  -1    1.81    0.23
   4  12   1    0.47    0.31
  -4  12  -1    0.54    0.37
   4  12   1    1.51    0.35
   5  12  -1   23.33    1.49
  -5 -12  -1   23.05    1.47
  -5  12   1   22.49    1.53
   5  12  -1   25.65    1.50
   5  12   1   23.84    1.51
  -5 -12   1   23.47    1.51
   5 -12  -1   25.01    1.37
  -5  12  -1   24.23    1.51
   6  12  -1    6.54    0.75
   6  12  -1    6.04    0.66
  -6  12   1    5.29    0.60
  -6 -12  -1    5.94    0.73
  -6 -12   1    6.59    0.56
   6  12   1    7.70    0.70
  -6 -12   1    6.48    0.68
   6  12   1    5.96    0.70
  -6  12  -1    5.51    0.56
  -7 -12  -1    3.68    0.36
   7  12  -1    3.50    0.47
  -7 -12  -1    2.73    0.40
   7 -12   1    2.84    0.49
  -7  12   1    3.32    0.50
   7  12   1    3.41    0.49
   7 -12  -1    3.67    0.48
   7  12   1    3.48    0.43
  -7  12  -1    3.54    0.48
  -7 -12   1    3.67    0.45
  -7 -12   1    3.56    0.38
   8  12  -1    0.58    0.35
   8  12  -1    0.03    0.43
  -8  12   1    0.04    0.46
   8 -12   1    0.06    0.55
  -8 -12  -1    0.45    0.31
  -8 -12  -1    0.20    0.36
   8  12   1    0.27    0.45
  -8 -12   1    0.72    0.33
  -8  12  -1    0.49    0.44
   8 -12  -1   -0.52    0.52
  -8 -12   1    0.54    0.39
   8  12   1    0.20    0.37
  -9 -12  -1   -0.58    0.66
  -9  12   1   -0.32    0.50
   9 -12   1   -0.04    0.55
   9  12  -1    0.17    0.49
  -9 -12  -1    0.46    0.32
   9  12   1   -0.44    0.47
  -9 -12   1    0.58    0.33
   9 -12  -1   -0.03    0.59
  -9  12  -1    0.34    0.47
  10 -12   1    0.35    0.50
 -10 -12  -1    1.49    0.38
 -10  12   1    0.56    0.55
  10  12  -1    0.48    0.55
 -10 -12   1    1.05    0.36
  10 -12  -1    1.04    0.53
  10  12   1    0.68    0.54
 -10  12  -1    0.50    0.53
  11  12  -1   -0.72    0.55
 -11  12   1   -0.37    0.59
  11 -12   1    0.07    0.68
 -11  12  -1   -0.31    0.56
  11  12   1   -0.19    0.63
 -11 -12   1    0.59    0.37
  11 -12  -1   -0.12    0.67
 -12  12   1    0.06    0.64
  12  12  -1   -0.94    0.59
  12  12   1   -0.60    0.68
 -12  12  -1   -0.43    0.60
   0  13   1   -0.22    0.19
   0  13  -1   -0.34    0.31
   0  13  -1    0.09    0.32
   0  13   1    0.43    0.35
   1  13  -1   22.80    1.39
  -1  13   1   24.32    1.40
   1  13  -1   21.52    1.39
  -1  13  -1   22.82    1.39
  -1  13  -1   22.29    1.41
   1  13   1   20.04    1.39
   1  13   1   21.60    1.38
   2  13  -1    0.13    0.33
  -2  13   1    0.43    0.36
   2  13  -1   -0.20    0.32
  -2  13  -1   -0.09    0.31
   2  13   1   -0.19    0.36
  -2  13  -1    0.28    0.30
   2  13   1   -0.38    0.30
   3  13  -1    4.09    0.49
  -3  13   1    5.17    0.65
   3  13  -1    4.74    0.64
   3  13   1    5.24    0.50
   3  13   1    5.80    0.52
  -3  13  -1    4.86    0.50
   4  13  -1    0.74    0.40
  -4  13   1   -0.01    0.39
   4  13  -1    1.15    0.35
  -4 -13   1    1.08    0.34
   4 -13  -1    1.09    0.25
  -4  13  -1    0.16    0.39
   4  13   1    0.93    0.38
   4  13   1    0.46    0.36
   5  13  -1   -0.17    0.42
   5  13  -1   -0.11    0.33
   5 -13   1    0.44    0.17
  -5  13   1   -0.72    0.42
  -5 -13  -1   -0.17    0.34
  -5  13  -1   -0.19    0.41
   5  13   1   -0.37    0.33
  -5 -13   1    0.20    0.29
   5  13   1    0.53    0.39
   5 -13  -1    0.26    0.22
  -6  13   1   -0.68    0.46
  -6 -13  -1   -0.32    0.29
   6  13  -1   -0.31    0.33
  -6 -13  -1    0.09    0.29
   6  13  -1    0.22    0.40
   6 -13  -1    0.21    0.19
   6  13   1   -0.42    0.34
   6  13   1    0.09    0.43
  -6 -13   1    0.32    0.38
  -6  13  -1   -0.35    0.40
  -6 -13   1    0.01    0.28
  -7  13   1   -0.61    0.44
  -7 -13  -1    0.16    0.38
   7  13  -1    0.28    0.37
  -7 -13  -1    0.06    0.32
   7  13  -1    0.19    0.47
   7 -13   1   -0.63    0.52
  -7 -13   1    0.15    0.36
   7 -13  -1    0.28    0.15
  -7  13  -1   -0.09    0.44
   7 -13  -1   -1.04    0.49
   7  13   1   -0.11    0.38
   7 -13  -1    0.27    0.15
  -7 -13   1    0.33    0.34
   7  13   1    0.32    0.43
  -8  13   1    0.30    0.51
   8  13  -1    0.12    0.47
  -8 -13  -1    0.48    0.40
   8 -13   1    0.27    0.60
  -8 -13  -1    0.86    0.36
   8 -13  -1    0.17    0.60
   8  13   1    0.66    0.48
  -8  13  -1    0.31    0.48
  -8 -13   1    0.59    0.35
   9 -13   1    1.07    0.54
  -9 -13  -1    2.12    0.37
  -9  13   1    0.98    0.56
   9  13  -1    1.24    0.50
   9 -13  -1    0.42    0.56
  -9  13  -1    0.70    0.52
   9  13   1    1.34    0.54
  -9 -13   1    1.70    0.39
  10 -13   1    0.61    0.64
 -10  13   1   -0.03    0.58
  10  13  -1    0.38    0.57
 -10 -13   1    0.75    0.31
 -10  13  -1    0.60    0.55
  10  13   1   -0.08    0.57
  10 -13  -1   -0.22    0.54
 -11  13   1    1.36    0.65
  11  13  -1   -0.06    0.61
  11 -13   1    0.77    0.74
  11 -13  -1    0.29    0.75
 -11  13  -1    0.69    0.60
  11  13   1    0.06    0.62
   0  14   1    0.79    0.36
   0  14   1    0.30    0.32
   0  14  -1    0.26    0.33
   0  14  -1    1.06    0.36
   1  14  -1    6.60    0.67
   1  14  -1    5.36    0.69
  -1  14   1    8.17    0.77
  -1  14   1    4.45    0.59
   1  14   1    6.12    0.70
  -1  14  -1    6.68    0.73
   1  14   1    6.09    0.69
   2  14  -1    3.86    0.46
  -2  14   1    5.83    0.72
   2  14  -1    4.91    0.49
   2  14   1    3.59    0.45
  -2  14  -1    5.31    0.67
   2  14   1    5.44    0.66
   3  14  -1    0.32    0.35
  -3  14   1    1.16    0.40
   3  14  -1    1.88    0.39
  -3  14  -1    1.01    0.39
   3  14   1    0.80    0.44
   3  14   1    0.60    0.38
  -3  14  -1    1.15    0.34
   4  14  -1    0.19    0.42
  -4  14   1   -0.28    0.41
   4  14  -1   -0.36    0.36
   4  14   1    0.06    0.42
  -4  14  -1   -0.48    0.42
   4  14   1   -0.25    0.35
   4 -14  -1   -0.23    0.25
   5  14  -1    0.36    0.36
  -5  14   1   -0.11    0.45
   5  14  -1    0.85    0.45
  -5  14  -1    0.41    0.46
  -5 -14   1    1.21    0.38
   5  14   1    1.00    0.45
   5  14   1    0.08    0.38
   5 -14  -1    1.19    0.25
  -6 -14  -1    1.05    0.32
   6  14  -1    0.53    0.38
  -6 -14  -1    0.84    0.38
   6  14  -1    0.78    0.48
  -6  14   1    0.14    0.51
  -6 -14   1    1.41    0.36
  -6 -14   1    1.07    0.36
   6  14   1    0.30    0.39
  -6  14  -1    0.22    0.44
   6  14   1    1.49    0.47
   6 -14  -1    1.48    0.21
  -7 -14  -1    0.75    0.35
   7  14  -1    0.34    0.49
   7  14  -1    0.93    0.48
  -7  14   1   -0.49    0.48
  -7 -14  -1    0.62    0.37
  -7  14  -1    0.34    0.48
  -7 -14   1    1.17    0.38
   7  14   1    0.78    0.50
   7 -14  -1   -0.06    0.60
   8 -14   1   -0.07    0.62
  -8 -14  -1    0.81    0.37
  -8  14   1   -1.01    0.53
   8  14  -1   -0.52    0.52
  -8  14  -1   -0.12    0.51
   8 -14  -1    0.08    0.64
   8  14   1    0.05    0.51
  -8 -14   1    0.32    0.35
   9  14  -1   -0.33    0.55
  -9  14   1   -0.03    0.58
  -9 -14  -1    0.40    0.41
   9 -14   1   -0.12    0.58
   9 -14  -1   -0.50    0.55
   9  14   1    0.12    0.52
  -9 -14   1    0.43    0.39
  -9  14  -1    0.30    0.55
  10 -14   1    0.73    0.79
 -10  14   1   -0.20    0.62
  10  14  -1    0.38    0.58
 -10  14  -1    0.53    0.59
 -10 -14   1    0.91    0.38
  10 -14  -1   -0.09    0.72
  10  14   1   -0.02    0.61
   0  15   1    1.05    0.39
   0  15  -1    0.68    0.40
   1  15  -1   -0.26    0.34
  -1  15   1    0.14    0.36
   1  15  -1    0.60    0.36
  -1  15   1    0.90    0.42
  -1  15  -1   -0.18    0.36
   1  15   1   -0.49    0.36
   1  15   1    0.42    0.39
  -1  15  -1    0.25    0.37
   2  15  -1   -0.13    0.36
  -2  15   1    0.31    0.33
   2  15  -1    0.99    0.41
  -2  15   1    0.86    0.41
  -2  15  -1    0.79    0.39
   2  15   1    0.43    0.39
  -2  15  -1   -0.07    0.37
   2  15   1    0.18    0.36
   3  15  -1    5.08    0.74
  -3  15   1    7.89    0.77
   3  15  -1    8.28    0.83
   3  15   1    5.57    0.77
   3  15   1    5.10    0.62
  -3  15  -1    7.05    0.80
  -3  15  -1    6.84    0.77
  -4  15   1    4.65    0.53
   4  15  -1    3.19    0.52
   4  15  -1    3.70    0.48
   4 -15  -1    2.86    0.35
  -4  15  -1    3.93    0.53
   4  15   1    3.29    0.47
   4  15   1    4.15    0.57
  -5  15   1   -0.84    0.48
   5 -15   1    0.36    0.23
   5  15  -1   -0.57    0.49
  -5  15  -1   -1.06    0.47
   5  15   1    0.03    0.51
   5 -15  -1    0.22    0.26
  -6 -15  -1    0.38    0.36
   6  15  -1    1.11    0.53
  -6  15   1   -0.86    0.52
  -6  15  -1   -0.39    0.46
  -6 -15   1    0.08    0.38
   6  15   1    0.20    0.51
   6 -15  -1    0.86    0.24
   7  15  -1    3.62    0.62
  -7 -15  -1    4.22    0.51
  -7  15   1    2.53    0.59
   7  15   1    4.56    0.62
  -7  15  -1    3.31    0.59
  -7 -15   1    4.45    0.51
  -8 -15  -1    0.98    0.38
  -8  15   1   -1.04    0.57
   8 -15   1   -0.61    0.61
   8  15  -1   -0.01    0.55
   8  15   1   -0.06    0.59
  -8  15  -1   -0.53    0.54
  -8 -15   1    0.58    0.38
   8 -15  -1   -0.34    0.66
  -9  15   1   -0.90    0.61
   9 -15   1   -1.18    0.71
   9  15  -1   -0.42    0.57
   9 -15  -1   -0.58    0.64
  -9  15  -1   -0.76    0.57
   9  15   1   -0.35    0.61
  -9 -15   1    1.08    0.43
  10 -15   1   -0.48    0.79
 -10  15   1   -0.92    0.65
  10  15  -1   -0.06    0.65
 -10  15  -1   -0.46    0.62
  10 -15  -1   -0.81    0.79
  10  15   1   -0.43    0.59
   0  16   1    3.03    0.47
   0  16   1    1.70    0.42
   0  16  -1    3.05    0.47
   0  16  -1    1.56    0.42
  -1  16   1    1.63    0.47
  -1  16   1    0.26    0.37
   1  16  -1    1.17    0.43
  -1  16  -1    0.31    0.39
   1  16   1    1.20    0.47
  -1  16  -1    1.04    0.40
  -2  16   1    1.28    0.44
   2  16  -1    0.84    0.46
  -2  16   1    0.11    0.32
  -2  16  -1    1.20    0.41
   2  16   1    0.04    0.36
   2  16   1    0.49    0.46
  -2  16  -1   -0.14    0.36
   3  16  -1    0.35    0.38
   3  16  -1    0.89    0.45
  -3  16   1    0.72    0.40
  -3  16   1    1.52    0.45
   3  16   1    0.14    0.40
  -3  16  -1    0.45    0.33
   3  16   1    0.98    0.46
  -3  16  -1    0.73    0.45
   4  16  -1   -0.40    0.43
  -4  16   1    0.94    0.49
   4  16  -1    1.36    0.47
   4  16   1    0.04    0.53
  -4  16  -1    0.19    0.48
   4 -16  -1    0.70    0.29
  -5  16   1    1.10    0.53
   5  16  -1    1.45    0.55
   5 -16   1    0.91    0.39
   5 -16  -1    0.94    0.29
   5  16   1    1.58    0.57
  -5  16  -1    0.34    0.53
   6  16  -1    0.41    0.58
  -6 -16  -1   -0.54    0.40
  -6  16   1   -1.33    0.55
   6  16   1   -0.51    0.59
  -6 -16   1   -0.77    0.42
  -6  16  -1   -0.88    0.49
   7  16  -1    0.44    0.59
  -7 -16  -1    0.63    0.45
  -7 -16   1    0.73    0.46
   7  16   1   -0.45    0.59
  -8  16   1   -0.92    0.61
   8 -16   1   -0.42    0.64
   8  16  -1    1.00    0.64
  -8 -16   1    1.15    0.45
  -8  16  -1   -0.76    0.57
   8  16   1    0.54    0.63
   8 -16  -1   -0.41    0.66
  -9  16   1   -1.21    0.65
   9 -16   1   -0.41    0.86
   9  16  -1    0.01    0.64
  -9  16  -1   -1.11    0.61
   9  16   1   -0.49    0.65
   9 -16  -1   -1.14    0.76
   0  17   1    0.96    0.47
   0  17  -1    1.06    0.47
   1  17  -1    6.50    0.84
  -1  17   1    7.37    0.90
  -1  17  -1    7.20    0.83
  -2  17   1    1.65    0.46
   2  17  -1    1.01    0.44
   2  17   1    0.97    0.49
  -2  17  -1    1.47    0.45
   3  17  -1    1.51    0.50
  -3  17   1    2.57    0.49
   3  17   1    1.62    0.54
  -3  17  -1    1.78    0.50
  -4  17   1    1.36    0.52
   4  17  -1    0.54    0.50
   4  17   1   -0.13    0.53
   4 -17  -1    0.80    0.30
  -4  17  -1    0.55    0.51
  -5  17   1    0.56    0.55
   5  17  -1    0.80    0.51
  -5  17  -1   -0.44    0.54
   5 -17  -1   -0.50    0.40
   5  17   1   -0.44    0.60
  -6 -17  -1   -0.24    0.50
  -6  17   1   -0.63    0.59
   6  17  -1    1.25    0.61
  -6  17  -1   -0.77    0.52
   6  17   1    1.47    0.64
  -6 -17   1   -0.50    0.47
   7  17  -1    0.71    0.64
  -7  17  -1   -0.97    0.57
  -7 -17   1    0.05    0.48
   7  17   1    0.42    0.67
   8  17  -1    1.04    0.65
   8  17   1   -0.34    0.68
  -8  17  -1   -0.95    0.60
   8 -17  -1   -1.34    0.66
   0  18   1    1.52    0.53
   0  18  -1    1.49    0.50
  -1  18   1    2.25    0.55
   1  18  -1    2.00    0.52
   1  18   1    1.84    0.52
  -1  18  -1    1.85    0.46
   2  18  -1    0.80    0.48
  -2  18   1    1.29    0.47
   2  18   1    0.71    0.55
  -2  18  -1    1.75    0.48
   3  18  -1    1.02    0.55
  -3  18   1    1.66    0.51
  -3  18  -1    1.89    0.53
   3  18   1    0.84    0.56
  -4  18   1    1.15    0.55
   4  18  -1    0.83    0.54
  -4  18  -1    0.84    0.54
   4  18   1    0.30    0.55
  -5  18   1    1.22    0.59
   5  18  -1    0.35    0.56
  -5  18  -1    0.74    0.59
   5  18   1    0.78    0.64
  -6  18   1   -0.20    0.62
   6  18  -1    0.96    0.59
  -6  18  -1   -0.15    0.56
  -6 -18   1   -1.57    0.51
   6  18   1    0.44    0.66
   7  18  -1    1.61    0.67
  -7  18   1   -0.15    0.61
   7  18   1    0.07    0.69
  -7  18  -1   -0.79    0.61
   0  19   1    1.44    0.58
   0  19  -1    1.04    0.49
   1  19  -1    1.91    0.54
  -1  19   1    1.19    0.54
  -1  19  -1    1.20    0.49
   1  19   1    0.95    0.55
   2  19  -1    1.18    0.53
  -2  19   1    1.60    0.52
  -2  19  -1    1.74    0.51
   2  19   1    1.47    0.57
   3  19  -1    2.17    0.54
  -3  19   1    2.74    0.56
   3  19   1    2.09    0.62
  -3  19  -1    2.66    0.58
  -4  19   1    1.82    0.58
   4  19  -1    1.29    0.59
   4  19   1    1.19    0.66
  -4  19  -1    1.23    0.59
  -5  19   1    2.14    0.63
   5  19  -1    0.95    0.61
  -5  19  -1    1.05    0.62
   5  19   1    0.98    0.64
   0  20   1    1.81    0.61
   0  20  -1    0.95    0.51
  -1  20   1    1.10    0.56
   1  20  -1    1.18    0.57
  -1  20  -1    1.36    0.51
   1  20   1    1.64    0.61
  -2  20   1    2.95    0.58
   2  20  -1    3.21    0.62
   2  20   1    2.98    0.64
  -2  20  -1    3.76    0.59
  -3  20   1    1.87    0.57
   3  20  -1    1.06    0.56
   3  20   1    2.04    0.67
  -3  20  -1    2.04    0.57
   0   0  -2   12.41    0.63
   0   0   2   10.09    0.63
  -1   0   2   87.93    4.96
  -1   0   2   87.72    4.95
  -1   0  -2   87.23    4.96
   1   0   2   88.66    4.95
  -1   0   2   93.10    4.96
   1   0  -2   89.99    4.96
   1   0  -2   86.04    4.95
   1   0   2   93.24    4.96
  -1   0  -2   88.34    4.96
  -2   0   2  186.35   10.45
   2   0   2  183.24   10.46
   2   0  -2  189.26   10.44
  -2   0   2  195.23   10.45
   2   0   2  188.02   10.44
   2   0   2  189.80   10.46
   2   0  -2  190.84   10.45
  -2   0  -2  168.59   10.45
   2   0  -2  189.94   10.43
  -2   0  -2  191.83   10.45
  -2   0   2  192.08   10.44
   3   0   2   38.32    2.18
  -3   0   2   37.13    2.17
   3   0   2   39.43    2.18
   3   0  -2   38.77    2.17
   3   0  -2   42.84    2.17
  -3   0   2   35.62    2.18
  -3   0   2   39.33    2.17
   3   0  -2   36.87    2.17
   3   0   2   38.00    2.17
  -3   0   2   39.70    2.17
  -3   0  -2   37.61    2.18
   3   0   2   40.89    2.18
  -3   0  -2   40.57    2.18
   4   0   2  258.28   15.18
  -4   0  -2  265.67   15.17
   4   0   2  270.94   15.20
  -4   0   2  267.31   15.16
  -4   0  -2  276.79   15.16
   4   0   2  276.92   15.16
  -4   0  -2  258.66   15.20
  -4   0   2  288.66   15.16
   4   0  -2  298.48   15.18
   4   0  -2  273.24   15.16
  -4   0   2  274.48   15.19
   4   0  -2  267.04   15.15
   4   0   2  269.34   15.15
   5   0   2   26.72    1.53
   5   0   2   26.66    1.51
  -5   0  -2   25.75    1.52
  -5   0   2   26.46    1.52
  -5   0   2   25.99    1.50
  -5   0  -2   28.73    1.52
   5   0   2   26.40    1.52
   5   0  -2   26.41    1.51
   5   0  -2   26.37    1.50
   5   0  -2   26.95    1.52
  -5   0  -2   26.57    1.51
  -6   0  -2   87.97    5.02
  -6   0  -2   94.51    5.01
   6   0   2   91.95    5.01
  -6   0   2   83.47    5.02
   6   0  -2   96.35    5.00
  -6   0   2   91.70    5.02
   6   0  -2   88.16    5.02
  -6   0   2   92.88    5.01
   6   0   2   81.48    5.03
   7   0  -2   27.37    1.54
  -7   0   2   26.81    1.54
   7   0   2   26.64    1.58
   7   0  -2   27.87    1.59
   7   0   2   27.29    1.54
  -7   0  -2   25.97    1.57
  -7   0   2   27.09    1.57
  -7   0  -2   27.16    1.54
   8   0  -2    4.34    0.41
  -8   0   2    4.29    0.49
  -8   0   2    4.55    0.41
   8   0   2    4.22    0.40
  -8   0  -2    4.03    0.49
  -8   0  -2    4.53    0.41
   8   0   2    4.60    0.50
  -8   0   2    4.28    0.49
   8   0  -2    4.47    0.53
  -9   0   2    0.00    0.20
   9   0  -2   -0.36    0.35
   9   0  -2   -0.16    0.25
  -9   0   2   -0.02    0.27
  -9   0  -2   -0.29    0.25
   9   0   2   -0.12    0.34
  -9   0  -2   -0.25    0.21
   9   0   2   -0.25    0.23
  -9   0   2   -0.04    0.29
  10   0  -2    2.16    0.42
 -10   0   2    1.61    0.34
 -10   0   2    2.29    0.28
 -10   0   2    1.59    0.37
 -10   0  -2    2.20    0.26
  10   0  -2    1.62    0.30
  10   0   2    1.51    0.45
  10   0   2    1.88    0.32
 -10   0  -2    1.65    0.32
 -11   0   2   10.42    0.88
  11   0   2    9.74    0.97
 -11   0  -2    9.72    0.86
 -11   0   2   10.14    0.87
 -11   0   2   10.80    0.73
  11   0  -2   11.61    0.92
 -11   0  -2   10.53    0.74
  12   0  -2   -0.25    0.28
 -12   0   2    0.14    0.28
  12   0   2   -0.22    0.49
  12   0   2    0.04    0.24
 -12   0   2   -0.02    0.36
  12   0  -2   -0.62    0.49
 -12   0  -2    0.25    0.26
 -12   0  -2   -0.43    0.31
 -13   0   2    0.72    0.31
 -13   0  -2    0.36    0.38
  13   0  -2    0.64    0.60
  13   0   2    1.06    0.58
  14   0   2   -0.57    0.65
  14   0  -2    0.19    0.67
   0  -1  -2    0.20    0.04
   0   1  -2    0.13    0.05
   0  -1   2    0.13    0.04
   0  -1  -2    0.15    0.05
   0   1   2    0.12    0.04
  -1  -1  -2   52.52    2.79
  -1  -1  -2   53.36    2.79
   1  -1   2   52.18    2.79
  -1   1   2   49.55    2.79
  -1   1   2   50.68    2.79
  -1   1   2   46.22    2.79
  -1  -1  -2   50.08    2.79
   1  -1  -2   48.02    2.79
  -1  -1   2   52.80    2.79
   1   1   2   50.95    2.79
   1   1   2   46.05    2.79
   1  -1  -2   51.60    2.79
   1   1   2   48.80    2.79
   1  -1  -2   50.15    2.79
  -1  -1   2   48.86    2.78
   2  -1   2  395.24   20.53
   2   1  -2  378.98   20.51
  -2   1   2  329.06   20.51
  -2  -1  -2  391.40   20.54
   2  -1   2  372.16   20.54
  -2   1   2  391.11   20.51
  -2   1   2  376.97   20.50
  -2   1   2  371.27   20.53
  -2  -1  -2  381.18   20.54
   2  -1   2  379.97   20.52
   2  -1   2  385.85   20.51
   2  -1  -2  350.95   20.52
  -2   1  -2  325.34   20.52
  -2  -1   2  342.42   20.51
  -2  -1   2  380.97   20.51
  -2   1  -2  387.30   20.51
   2   1   2  377.04   20.50
   2  -1  -2  354.65   20.52
  -2   1  -2  368.47   20.52
   2   1   2  383.95   20.54
   2  -1  -2  369.75   20.50
   2   1   2  338.19   20.53
  -2   1  -2  374.22   20.53
   2  -1  -2  349.27   20.51
   3  -1   2   97.95    5.35
  -3  -1  -2  100.70    5.36
  -3   1   2   91.59    5.35
   3  -1   2   96.37    5.36
  -3   1   2   97.19    5.36
  -3   1   2   94.22    5.35
  -3  -1  -2   87.34    5.35
  -3   1   2   91.62    5.36
   3  -1   2  100.20    5.36
   3   1  -2   99.19    5.35
  -3  -1  -2   92.84    5.36
   3   1  -2   98.60    5.35
   3  -1  -2   98.35    5.35
   3   1   2   94.72    5.36
  -3  -1   2   99.63    5.35
   3   1   2   98.82    5.36
  -3  -1   2   97.30    5.35
  -3  -1   2   95.59    5.35
  -3   1  -2   98.28    5.36
   3  -1  -2   93.43    5.35
  -3   1  -2  100.19    5.36
   3  -1  -2   96.47    5.35
   3   1   2   96.93    5.35
  -3   1  -2   92.20    5.36
  -4  -1  -2    0.61    0.11
  -4   1   2    0.45    0.13
   4  -1   2    0.26    0.14
   4   1  -2    0.61    0.16
   4  -1   2    0.56    0.10
  -4   1   2    0.77    0.12
   4   1  -2    0.63    0.11
   4   1  -2    0.33    0.10
  -4  -1  -2    0.69    0.16
  -4  -1  -2    0.65    0.13
  -4   1   2    0.47    0.11
   4  -1   2    0.56    0.13
  -4   1   2    0.57    0.15
   4   1   2    0.44    0.12
   4   1   2    0.51    0.14
  -4   1  -2    0.25    0.14
  -4  -1   2    0.49    0.14
  -4   1  -2    0.32    0.13
  -4   1  -2    0.31    0.11
   4  -1  -2    0.68    0.12
  -4   1  -2    0.51    0.13
  -4  -1   2    0.66    0.13
   4  -1  -2    0.39    0.10
   4   1   2    0.55    0.13
   4  -1  -2    0.18    0.16
   4   1   2    0.57    0.16
  -4  -1   2    0.48    0.10
  -5  -1  -2   42.40    2.38
  -5   1   2   39.09    2.40
   5  -1   2   42.82    2.38
   5   1  -2   42.30    2.39
  -5   1   2   43.36    2.38
  -5   1   2   43.18    2.38
   5  -1   2   43.33    2.39
  -5  -1  -2   42.33    2.40
   5  -1   2   40.34    2.40
  -5   1   2   42.84    2.39
   5   1  -2   45.69    2.39
  -5  -1  -2   42.43    2.40
  -5   1  -2   42.77    2.40
   5  -1  -2   43.55    2.39
   5  -1  -2   42.71    2.38
  -5   1  -2   41.02    2.40
   5   1   2   43.35    2.39
   5   1   2   40.99    2.40
  -5  -1   2   41.62    2.39
   5   1   2   41.75    2.40
  -5  -1   2   41.13    2.38
   5  -1  -2   41.64    2.39
  -5   1  -2   42.97    2.38
   5   1   2   46.21    2.39
   6   1  -2    0.12    0.22
  -6   1   2   -0.08    0.18
  -6   1   2   -0.12    0.30
  -6  -1  -2    0.07    0.14
   6  -1   2   -0.07    0.14
   6  -1   2   -0.06    0.21
  -6  -1  -2   -0.01    0.18
   6   1  -2    0.03    0.16
  -6   1   2   -0.10    0.14
   6   1   2   -0.06    0.18
   6   1   2   -0.01    0.23
   6  -1  -2   -0.01    0.23
  -6   1  -2   -0.09    0.18
  -6   1  -2    0.00    0.14
   6  -1  -2   -0.11    0.14
  -6  -1   2   -0.09    0.20
  -6  -1   2   -0.07    0.14
  -6   1  -2    0.04    0.19
  -6  -1   2   -0.14    0.18
   7  -1   2   36.69    2.05
   7   1  -2   36.86    2.07
  -7  -1  -2   37.59    2.08
  -7   1   2   36.52    2.05
   7  -1   2   34.14    2.08
  -7   1   2   35.44    2.07
  -7  -1  -2   36.46    2.05
   7  -1  -2   36.60    2.04
  -7  -1   2   38.50    2.08
  -7   1  -2   36.05    2.07
  -7   1  -2   36.54    2.05
  -7  -1   2   36.39    2.04
  -7  -1   2   35.60    2.07
   7   1   2   34.67    2.06
  -7   1  -2   36.17    2.08
   7   1   2   35.03    2.09
  -8   1   2   -0.13    0.26
  -8   1   2    0.13    0.18
   8  -1   2   -0.12    0.18
   8   1  -2   -0.24    0.30
   8  -1   2   -0.26    0.32
   8   1  -2   -0.21    0.15
  -8  -1  -2   -0.03    0.18
  -8  -1  -2   -0.24    0.23
   8  -1  -2    0.04    0.26
   8  -1  -2   -0.02    0.17
   8   1   2   -0.23    0.22
  -8  -1   2   -0.12    0.22
  -8   1  -2    0.14    0.19
   8   1   2   -0.28    0.32
  -8  -1   2   -0.04    0.18
  -8   1  -2   -0.10    0.22
  -8  -1   2    0.16    0.25
   9   1  -2    2.05    0.38
  -9   1   2    1.57    0.30
   9  -1   2    2.25    0.25
   9   1  -2    1.62    0.23
  -9  -1  -2    1.58    0.29
  -9   1   2    1.86    0.34
   9  -1   2    1.23    0.38
  -9  -1  -2    1.52    0.24
  -9   1   2    2.09    0.25
  -9   1  -2    1.64    0.29
   9  -1  -2    2.28    0.25
   9   1   2    1.73    0.24
   9   1   2    1.84    0.39
  -9  -1   2    1.81    0.25
  -9  -1   2    1.92    0.32
  -9   1  -2    1.57    0.23
  -9  -1   2    1.40    0.29
   9  -1  -2    1.80    0.36
  10  -1   2    0.71    0.25
 -10  -1  -2    0.76    0.25
 -10   1   2    0.70    0.31
  10   1  -2    0.78    0.23
 -10  -1  -2    0.36    0.29
  10   1  -2    0.72    0.41
  10  -1   2    0.52    0.36
 -10   1   2    0.60    0.34
 -10   1   2    0.99    0.24
 -10   1  -2    0.53    0.28
  10  -1  -2    0.36    0.25
  10   1   2    1.06    0.22
  10   1   2    0.66    0.40
 -10  -1   2    0.86    0.24
 -10   1  -2    0.65    0.24
 -10  -1   2    0.65    0.29
  10  -1  -2    0.75    0.42
 -11   1   2    0.37    0.32
  11   1  -2    0.48    0.48
  11   1  -2   -0.26    0.26
 -11   1   2    0.39    0.27
 -11  -1  -2    0.07    0.30
  11  -1   2   -0.49    0.28
 -11   1   2    0.42    0.39
 -11  -1  -2    0.31    0.25
  11  -1   2   -0.18    0.46
  11   1   2   -0.04    0.27
 -11  -1   2    0.64    0.26
 -11  -1   2    0.05    0.34
  11  -1  -2    0.43    0.30
  11   1   2    0.03    0.46
  11  -1  -2    0.10    0.47
 -11   1  -2    0.15    0.31
 -11   1  -2    0.61    0.25
 -12   1   2   -0.42    0.43
  12   1  -2   -0.12    0.54
 -12  -1  -2   -0.13    0.35
 -12   1   2    0.15    0.29
  12  -1   2   -0.19    0.35
 -12  -1  -2   -0.30    0.27
  12  -1   2   -0.01    0.56
 -12   1   2   -0.23    0.36
 -12  -1   2   -0.13    0.29
 -12   1  -2    0.24    0.27
 -12  -1   2   -0.39    0.36
  12   1   2   -0.55    0.29
  12   1   2    0.09    0.52
 -12   1  -2   -0.27    0.35
  12  -1  -2   -0.20    0.48
  12  -1  -2    0.10    0.33
  13   1  -2   -0.23    0.51
 -13  -1  -2   -0.30    0.41
 -13   1   2    0.28    0.32
  13  -1   2   -0.47    0.59
  13   1   2   -0.34    0.62
 -13  -1   2    0.17    0.31
  13  -1  -2   -0.25    0.54
 -13   1  -2   -0.36    0.36
  14   1  -2    0.15    0.58
  14  -1   2    0.66    0.61
  14  -1  -2    0.70    0.64
  14   1   2   -0.73    0.69
   0  -2  -2  490.57   27.15
   0  -2   2  490.22   27.14
   0   2   2  484.48   27.15
  -1   2   2  137.21    8.54
  -1  -2  -2  168.85    8.55
   1  -2   2  161.18    8.53
   1  -2   2  155.22    8.54
  -1   2  -2  159.21    8.54
  -1   2  -2  148.61    8.53
   1   2   2  167.33    8.55
   1  -2  -2  140.16    8.54
  -1   2  -2  152.98    8.54
   1   2   2  159.03    8.57
   1  -2  -2  138.62    8.54
  -2  -2  -2    0.33    0.10
   2   2  -2    0.22    0.08
   2  -2   2    0.09    0.09
  -2  -2  -2    0.02    0.05
  -2   2   2    0.20    0.09
   2   2  -2    0.23    0.07
  -2   2   2    0.08    0.09
   2  -2   2    0.01    0.11
  -2  -2  -2    0.11    0.11
  -2  -2   2    0.20    0.09
  -2   2  -2    0.13    0.05
   2  -2  -2    0.18    0.08
  -2  -2   2    0.17    0.08
  -2   2  -2    0.14    0.09
   2   2   2   -0.03    0.12
   2  -2  -2    0.15    0.09
   2   2   2    0.12    0.09
   2   2   2    0.17    0.09
   2  -2  -2    0.14    0.11
  -2   2  -2    0.06    0.09
  -3  -2  -2    4.21    0.30
   3  -2   2    4.36    0.27
   3   2  -2    4.25    0.27
  -3   2   2    3.97    0.30
  -3  -2  -2    4.00    0.29
  -3   2   2    3.84    0.27
  -3  -2  -2    4.02    0.30
   3  -2   2    4.18    0.29
   3  -2   2    3.95    0.33
   3   2  -2    3.64    0.27
   3   2  -2    3.76    0.30
  -3   2   2    4.19    0.30
  -3   2  -2    3.86    0.30
  -3   2  -2    4.17    0.30
  -3  -2   2    4.17    0.29
   3  -2  -2    4.70    0.27
   3   2   2    4.08    0.31
   3  -2  -2    3.96    0.28
   3   2   2    4.09    0.33
  -3  -2   2    4.11    0.30
   3   2   2    4.25    0.28
   3  -2  -2    4.45    0.27
   3  -2  -2    3.80    0.33
  -3  -2   2    4.38    0.27
  -4   2   2   55.05    3.04
   4   2  -2   55.04    3.03
  -4  -2  -2   53.90    3.03
   4  -2   2   56.15    3.04
  -4   2   2   57.57    3.03
   4  -2   2   54.41    3.03
   4  -2   2   50.22    3.05
  -4  -2  -2   51.77    3.04
  -4   2   2   58.17    3.04
  -4  -2  -2   52.21    3.04
   4   2   2   56.90    3.03
   4   2   2   52.19    3.04
  -4   2  -2   53.25    3.04
   4   2   2   56.07    3.04
  -4   2  -2   54.54    3.04
  -4   2  -2   55.20    3.04
   4  -2  -2   50.48    3.04
  -4  -2   2   55.13    3.04
   4  -2  -2   56.91    3.03
  -4  -2   2   50.35    3.04
  -4  -2   2   54.85    3.03
   4  -2  -2   53.99    3.03
   5   2  -2  141.62    7.85
  -5   2   2  144.95    7.85
   5  -2   2  130.42    7.86
   5   2  -2  136.55    7.84
  -5   2   2  131.76    7.84
   5  -2   2  142.46    7.85
  -5   2   2  141.46    7.84
  -5   2   2  139.85    7.85
  -5  -2  -2  140.60    7.84
   5  -2   2  139.90    7.84
   5   2  -2  128.54    7.84
  -5  -2  -2  138.86    7.85
  -5   2  -2  143.48    7.86
  -5   2  -2  142.43    7.85
  -5   2  -2  143.62    7.84
   5   2   2  145.46    7.86
   5  -2  -2  146.70    7.85
   5  -2  -2  150.76    7.89
   5  -2  -2  142.43    7.84
  -5  -2   2  140.94    7.84
  -5  -2   2  141.18    7.85
  -5  -2   2  145.38    7.85
   5   2   2  144.46    7.84
   5   2   2  140.19    7.85
   5   2   2  140.90    7.85
   6   2  -2   11.83    0.74
  -6  -2  -2   12.12    0.78
   6   2  -2   13.21    0.78
  -6  -2  -2   12.27    0.74
   6  -2   2   12.10    0.74
  -6   2   2   12.46    0.74
  -6   2   2   12.54    0.77
   6  -2   2   12.43    0.78
  -6   2  -2   11.98    0.78
  -6  -2   2   12.20    0.78
  -6   2  -2   12.31    0.74
  -6   2  -2   13.19    0.78
  -6  -2   2   11.61    0.76
   6   2   2   12.85    0.75
  -6  -2   2   12.41    0.74
   6   2   2   11.85    0.78
   6  -2  -2   12.62    0.73
   6   2   2   12.78    0.80
   6  -2  -2   11.12    0.80
   7   2  -2   -0.21    0.26
  -7   2   2   -0.15    0.22
  -7  -2  -2   -0.18    0.20
   7   2  -2   -0.01    0.18
   7  -2   2   -0.52    0.29
  -7   2   2   -0.16    0.17
  -7  -2  -2    0.07    0.16
   7  -2   2    0.02    0.16
  -7   2  -2   -0.13    0.17
  -7  -2   2    0.05    0.16
   7   2   2   -0.10    0.18
   7   2   2    0.08    0.27
   7  -2  -2   -0.19    0.22
  -7  -2   2    0.02    0.21
  -7   2  -2    0.12    0.22
  -7   2  -2   -0.14    0.19
   7  -2  -2   -0.02    0.15
  -8   2   2    5.06    0.42
  -8   2   2    5.25    0.52
   8  -2   2    4.74    0.42
   8  -2   2    5.18    0.52
   8   2  -2    4.25    0.41
   8   2  -2    4.02    0.44
  -8  -2  -2    4.65    0.42
  -8  -2  -2    4.30    0.51
   8   2   2    4.23    0.43
  -8  -2   2    4.24    0.42
  -8   2  -2    4.87    0.53
   8   2   2    4.44    0.56
  -8   2  -2    4.64    0.52
   8  -2  -2    4.93    0.40
  -8   2  -2    5.16    0.42
  -8  -2   2    4.83    0.50
   8  -2  -2    4.92    0.58
  -9  -2  -2   10.72    0.69
  -9   2   2   11.01    0.69
   9   2  -2    9.69    0.79
   9   2  -2    9.69    0.68
   9  -2   2   10.41    0.83
  -9   2   2   10.95    0.79
  -9  -2  -2   10.01    0.77
   9  -2   2   10.41    0.69
  -9   2  -2   10.15    0.78
  -9  -2   2   10.39    0.69
   9  -2  -2    9.59    0.85
   9   2   2   10.09    0.69
   9   2   2    9.77    0.82
  -9  -2   2   10.31    0.78
   9  -2  -2   10.64    0.68
  -9   2  -2   10.52    0.69
  -9   2  -2   11.10    0.80
  10  -2   2    0.79    0.45
 -10   2   2    0.60    0.31
  10   2  -2    1.33    0.39
 -10   2   2    1.19    0.26
 -10   2   2    0.67    0.36
  10  -2   2    0.77    0.25
 -10  -2  -2    0.57    0.30
  10   2  -2    0.52    0.24
 -10  -2  -2    0.63    0.25
 -10  -2   2    0.91    0.25
 -10   2  -2    0.84    0.25
 -10  -2   2    0.74    0.30
  10  -2  -2    0.93    0.24
  10   2   2    0.87    0.25
  10  -2  -2    0.97    0.35
  10   2   2    0.48    0.43
 -10   2  -2    0.57    0.29
  11  -2   2    3.03    0.49
  11   2  -2    3.34    0.35
 -11   2   2    2.46    0.40
 -11   2   2    3.24    0.46
  11  -2   2    3.62    0.34
 -11  -2  -2    2.78    0.40
 -11  -2  -2    3.25    0.34
  11   2   2    3.38    0.55
  11  -2  -2    3.43    0.33
 -11  -2   2    2.56    0.39
 -11  -2   2    3.18    0.34
 -11   2  -2    2.14    0.36
  11  -2  -2    3.48    0.50
  11   2   2    2.81    0.33
 -12   2   2    0.69    0.37
  12  -2   2    1.19    0.52
 -12  -2  -2    0.71    0.31
 -12   2   2    0.94    0.46
  12   2  -2    0.32    0.49
 -12  -2  -2    0.91    0.36
  12  -2   2    1.27    0.33
 -12  -2   2    0.91    0.47
  12  -2  -2    0.84    0.54
 -12  -2   2    0.89    0.32
  12   2   2    0.87    0.58
  12  -2  -2    0.67    0.32
  12   2   2    0.54    0.32
 -12   2  -2    0.53    0.35
 -13   2   2    1.94    0.54
  13   2  -2    1.47    0.59
  13  -2   2    1.66    0.66
  13   2   2    1.43    0.59
  13  -2  -2    1.49    0.59
 -13  -2   2    1.84    0.34
 -13   2  -2    1.41    0.40
  14  -2   2   -0.45    0.71
  14   2  -2   -0.39    0.62
  14   2   2   -0.39    0.61
  14  -2  -2   -0.20    0.59
   0  -3  -2   -0.04    0.09
   0   3   2    0.02    0.09
   0  -3   2    0.06    0.06
   0   3  -2    0.03    0.05
   0  -3   2    0.01    0.07
   0   3  -2    0.01    0.06
  -1  -3  -2  411.07   21.27
   1   3  -2  332.53   21.22
   1  -3   2  402.12   21.22
  -1   3   2  350.00   21.27
   1  -3   2  416.13   21.25
   1  -3  -2  333.08   21.24
   1   3   2  388.39   21.26
   1   3   2  386.76   21.28
   1  -3  -2  395.09   21.28
  -1   3  -2  405.71   21.25
  -2  -3  -2  104.87    5.70
  -2   3   2  104.11    5.70
  -2   3   2   91.82    5.69
  -2  -3  -2   96.79    5.69
  -2  -3  -2  105.43    5.70
   2  -3   2  109.31    5.70
   2  -3   2  101.59    5.69
  -2   3  -2  103.23    5.70
   2   3   2  103.79    5.70
   2  -3  -2   95.31    5.69
   2   3   2  107.89    5.70
   2  -3  -2  105.28    5.70
  -3  -3  -2   26.51    1.44
   3  -3   2   26.50    1.44
  -3  -3  -2   25.75    1.45
   3   3  -2   27.11    1.43
  -3  -3  -2   25.93    1.45
  -3   3   2   25.86    1.44
   3   3   2   25.54    1.45
   3  -3  -2   24.59    1.44
   3  -3  -2   25.15    1.45
   3   3   2   24.98    1.45
   3  -3  -2   22.17    1.43
  -3  -3   2   22.94    1.44
   3   3   2   27.68    1.43
  -3   3  -2   26.13    1.44
  -4  -3  -2   38.42    2.16
   4  -3   2   36.72    2.17
   4   3  -2   37.15    2.15
  -4  -3  -2   38.11    2.16
   4  -3   2   39.31    2.15
  -4  -3  -2   37.76    2.15
   4  -3   2   39.44    2.16
  -4   3   2   37.49    2.16
   4   3  -2   40.42    2.14
   4  -3  -2   41.61    2.16
  -4  -3   2   39.40    2.16
  -4  -3   2   38.78    2.15
   4   3   2   37.44    2.17
   4  -3  -2   36.42    2.15
  -4   3  -2   38.94    2.16
   4  -3  -2   38.81    2.14
   4  -3  -2   38.66    2.14
   4   3   2   36.83    2.16
   4   3   2   38.08    2.15
  -4  -3   2   36.84    2.16
   5  -3   2    1.06    0.18
  -5   3   2    1.07    0.17
   5   3  -2    1.03    0.17
  -5   3   2    1.49    0.15
   5  -3   2    1.08    0.25
   5   3  -2    1.30    0.19
  -5   3   2    0.84    0.19
   5  -3   2    1.09    0.15
  -5  -3  -2    1.08    0.15
  -5  -3  -2    0.99    0.18
   5   3   2    1.13    0.18
   5   3   2    1.20    0.16
   5  -3  -2    0.97    0.14
   5  -3  -2    1.23    0.20
  -5  -3   2    1.08    0.20
   5   3   2    1.16    0.22
  -5  -3   2    1.02    0.16
  -5   3  -2    1.15    0.19
  -5  -3   2    0.99    0.18
   6  -3   2    2.56    0.22
  -6   3   2    2.85    0.36
  -6   3   2    2.36    0.24
   6   3  -2    2.37    0.22
   6   3  -2    2.63    0.30
  -6  -3  -2    2.40    0.22
   6  -3   2    2.15    0.30
  -6  -3  -2    2.61    0.26
   6   3   2    2.74    0.24
   6  -3  -2    2.52    0.21
  -6  -3   2    2.19    0.25
  -6   3  -2    2.44    0.26
   6  -3  -2    1.86    0.29
   6   3   2    2.02    0.25
  -6   3  -2    2.36    0.26
   6   3   2    2.44    0.29
  -6  -3   2    3.44    0.35
  -6  -3   2    2.40    0.21
   7   3  -2    0.49    0.29
   7  -3   2    0.80    0.18
  -7  -3  -2    0.82    0.18
   7   3  -2    1.33    0.19
   7  -3   2    0.55    0.26
  -7   3   2    1.06    0.25
  -7  -3  -2    0.67    0.20
  -7  -3   2    0.66    0.22
  -7   3  -2    0.89    0.25
  -7  -3   2    0.85    0.18
  -7   3  -2    0.80    0.22
   7   3   2    0.66    0.21
   7  -3  -2    0.96    0.17
   7   3   2    0.70    0.30
   7  -3  -2    0.62    0.29
   7   3   2    0.90    0.24
  -8   3   2    1.34    0.28
   8  -3   2    1.32    0.35
   8  -3   2    1.05    0.20
   8   3  -2    0.58    0.32
  -8  -3  -2    1.12    0.25
  -8  -3  -2    1.18    0.21
   8   3  -2    1.20    0.20
   8   3   2    1.30    0.35
  -8   3  -2    0.95    0.24
   8   3   2    1.19    0.24
  -8  -3   2    0.94    0.26
   8  -3  -2    1.20    0.21
  -8  -3   2    1.24    0.21
   8  -3  -2    1.06    0.33
  -8   3  -2    1.04    0.28
   9  -3   2    3.89    0.32
   9  -3   2    2.74    0.43
  -9  -3  -2    3.85    0.32
  -9   3   2    3.82    0.41
   9   3  -2    3.25    0.44
  -9  -3  -2    3.22    0.35
  -9  -3   2    2.98    0.36
  -9   3  -2    3.49    0.50
   9   3   2    3.20    0.45
  -9   3  -2    3.79    0.40
  -9  -3   2    3.83    0.32
   9  -3  -2    3.76    0.42
   9  -3  -2    4.00    0.32
   9   3   2    4.12    0.35
 -10   3   2    3.31    0.43
  10   3  -2    3.62    0.31
  10  -3   2    2.63    0.46
  10  -3   2    3.24    0.32
  10   3  -2    2.36    0.45
 -10  -3  -2    2.25    0.36
 -10  -3  -2    3.31    0.32
 -10   3  -2    2.46    0.37
 -10   3  -2    2.90    0.41
  10   3   2    2.70    0.35
  10  -3  -2    3.75    0.52
  10   3   2    2.84    0.47
 -10  -3   2    2.59    0.36
  10  -3  -2    3.52    0.31
 -10  -3   2    3.35    0.32
  11   3  -2    1.73    0.48
 -11   3   2    1.64    0.44
  11  -3   2    1.31    0.54
  11  -3   2    1.15    0.29
 -11   3   2    0.86    0.36
  11   3  -2    1.62    0.29
 -11  -3  -2    1.53    0.29
 -11  -3  -2    0.76    0.34
 -11   3  -2    1.08    0.34
  11   3   2    0.89    0.31
 -11  -3   2    1.50    0.29
  11  -3  -2    1.32    0.28
 -11   3  -2    1.26    0.40
  11   3   2    1.83    0.47
  11  -3  -2    1.02    0.45
 -11  -3   2    0.90    0.36
  12  -3   2    0.31    0.42
 -12   3   2   -0.04    0.45
 -12   3   2    0.34    0.38
 -12  -3  -2    0.06    0.30
  12  -3   2   -0.02    0.52
  12   3  -2   -0.26    0.53
 -12  -3  -2   -0.13    0.33
  12   3   2    0.25    0.29
  12  -3  -2    0.34    0.29
 -12   3  -2    0.00    0.34
  12  -3  -2    0.01    0.47
  12   3   2    0.41    0.51
 -12  -3   2    0.44    0.30
  13  -3   2    0.44    0.57
 -13   3   2    0.37    0.53
  13   3  -2    0.42    0.62
 -13  -3   2    0.71    0.34
  13   3   2    0.91    0.61
 -13   3  -2    0.36    0.36
  13  -3  -2    0.99    0.61
  14   3  -2   -0.73    0.60
  14  -3   2   -0.41    0.70
 -14   3   2    0.18    0.58
  14   3   2   -0.34    0.66
  14  -3  -2   -0.20    0.68
   0  -4   2  894.53   51.45
   0  -4  -2 1000.00   51.49
   0  -4   2  872.09   51.46
   0   4   2  937.34   51.49
  -1   4   2  129.79    7.91
   1  -4   2  138.34    7.90
  -1  -4  -2  146.15    7.92
   1   4  -2  135.88    7.91
   1   4   2  142.37    7.91
   1  -4  -2  152.14    7.92
  -1   4  -2  144.99    7.91
   1   4   2  148.01    7.92
   2  -4   2  489.79   26.94
  -2  -4  -2  483.42   26.97
  -2   4   2  501.63   26.97
   2  -4   2  507.35   26.88
  -2  -4  -2  488.43   26.94
   2   4   2  469.21   26.97
   2  -4  -2  509.57   26.92
  -2  -4   2  472.26   26.94
   2   4   2  457.71   26.95
  -2   4  -2  476.27   26.93
   2  -4  -2  470.62   26.94
  -3  -4  -2    1.35    0.14
  -3  -4  -2    1.14    0.16
  -3   4   2    0.95    0.15
  -3  -4  -2    1.17    0.16
  -3   4   2    1.25    0.13
   3  -4   2    1.20    0.15
   3   4  -2    1.14    0.13
   3   4  -2    0.96    0.15
  -3   4  -2    1.03    0.14
  -3  -4   2    1.20    0.12
   3   4   2    0.98    0.16
   3  -4  -2    0.98    0.18
   3  -4  -2    1.13    0.14
  -3  -4   2    1.01    0.14
   3  -4  -2    1.16    0.12
  -3  -4   2    1.05    0.16
   3   4   2    0.96    0.16
   4   4  -2    6.01    0.40
  -4  -4  -2    6.63    0.44
  -4  -4  -2    6.72    0.44
  -4  -4  -2    6.46    0.43
   4  -4   2    6.78    0.42
  -4   4   2    6.56    0.46
   4  -4   2    6.42    0.48
   4   4  -2    5.67    0.44
   4   4   2    6.21    0.42
   4   4   2    6.23    0.46
   4   4   2    6.19    0.46
   4  -4  -2    5.81    0.39
  -4  -4   2    5.65    0.45
  -4   4  -2    6.28    0.44
   4  -4  -2    5.99    0.42
   4  -4  -2    7.29    0.44
  -4  -4   2    6.49    0.44
   5  -4   2    0.04    0.12
   5   4  -2    0.15    0.17
  -5   4   2    0.23    0.18
  -5  -4  -2    0.06    0.15
   5  -4   2    0.23    0.24
  -5  -4  -2    0.30    0.16
  -5   4   2    0.12    0.13
   5   4   2    0.05    0.14
  -5  -4   2    0.12    0.18
  -5   4  -2    0.17    0.17
  -5  -4   2    0.25    0.13
   5  -4  -2    0.15    0.18
   5   4   2    0.03    0.22
  -5  -4   2   -0.01    0.16
   5  -4  -2    0.11    0.12
   5   4   2    0.12    0.17
  -5   4  -2    0.03    0.07
   6  -4   2   20.64    1.27
  -6   4   2   21.16    1.24
  -6  -4  -2   20.67    1.24
  -6  -4  -2   21.26    1.21
   6   4  -2   19.28    1.24
   6  -4   2   19.23    1.20
  -6  -4   2   21.12    1.21
   6   4   2   21.15    1.22
   6  -4  -2   21.39    1.20
   6   4   2   20.84    1.24
  -6  -4   2   22.72    1.24
  -6   4  -2   21.30    1.23
   6   4   2   20.92    1.26
   7   4  -2    0.84    0.19
   7  -4   2    1.32    0.30
  -7  -4  -2    1.04    0.19
   7  -4   2    0.87    0.19
   7   4  -2    0.79    0.28
  -7  -4  -2    1.23    0.24
  -7   4   2    1.28    0.26
   7  -4  -2    1.30    0.32
   7  -4  -2    1.21    0.19
  -7   4  -2    0.80    0.22
   7   4   2    1.09    0.22
   7   4   2    0.90    0.22
  -7  -4   2    1.10    0.19
  -7  -4   2    0.94    0.23
   7   4   2    1.25    0.32
  -7   4  -2    1.07    0.25
  -8  -4  -2    0.74    0.21
   8  -4   2    0.91    0.21
  -8  -4  -2    0.78    0.25
   8   4  -2    0.79    0.29
   8   4  -2    0.81    0.23
   8  -4   2    0.59    0.32
  -8   4   2    0.66    0.28
   8  -4  -2    0.91    0.33
   8   4   2    0.84    0.26
   8   4   2    0.83    0.23
  -8  -4   2    0.44    0.25
  -8  -4   2    1.04    0.22
   8   4   2    0.29    0.35
  -8   4  -2    0.68    0.16
  -8   4  -2    0.57    0.26
  -8   4  -2    0.49    0.28
   8  -4  -2    0.58    0.20
   9  -4   2    1.28    0.40
   9  -4   2    1.54    0.24
  -9  -4  -2    1.56    0.25
   9   4  -2    1.76    0.34
   9   4  -2    1.58    0.29
  -9   4   2    1.47    0.34
  -9  -4  -2    1.43    0.31
  -9  -4   2    1.49    0.25
  -9   4  -2    1.71    0.34
  -9   4  -2    1.36    0.28
  -9   4  -2    1.75    0.20
  -9  -4   2    1.29    0.31
   9   4   2    1.46    0.27
   9  -4  -2    1.83    0.24
   9  -4  -2    1.16    0.43
   9   4   2    1.27    0.41
 -10  -4  -2    0.52    0.25
 -10  -4  -2    0.17    0.31
  10   4  -2    0.43    0.38
  10  -4   2    0.58    0.24
 -10   4   2    0.34    0.37
  10   4  -2    0.52    0.29
  10  -4   2    0.11    0.45
  10  -4  -2    0.57    0.24
 -10  -4   2    0.48    0.33
 -10   4  -2    0.12    0.28
  10  -4  -2    0.44    0.39
 -10  -4   2    0.53    0.25
  10   4   2    0.40    0.27
 -10   4  -2    0.54    0.35
  10   4   2    0.51    0.45
  11  -4   2    3.93    0.53
 -11  -4  -2    4.58    0.39
  11   4  -2    4.50    0.49
  11   4  -2    3.74    0.41
 -11  -4  -2    3.35    0.43
 -11   4   2    3.24    0.50
  11  -4   2    4.12    0.37
  11  -4  -2    4.35    0.59
 -11  -4   2    3.73    0.46
  11   4   2    3.81    0.57
  11   4   2    3.55    0.40
 -11   4  -2    3.55    0.48
  11  -4  -2    4.40    0.38
 -11  -4   2    4.15    0.39
 -11   4  -2    3.54    0.44
 -12   4   2    0.35    0.48
  12   4  -2   -0.14    0.46
 -12  -4  -2    0.33    0.30
  12  -4   2    0.51    0.61
 -12  -4  -2    0.07    0.37
 -12   4   2    0.34    0.55
  12  -4  -2    0.25    0.29
  12   4   2   -0.22    0.57
 -12   4  -2    0.00    0.34
  12   4   2    0.14    0.34
 -12   4  -2    0.09    0.44
  12  -4  -2    0.77    0.55
 -12  -4   2    0.32    0.31
  13   4  -2    3.30    0.58
 -13   4   2    2.67    0.57
  13  -4   2    2.26    0.64
  13   4   2    3.43    0.70
 -13  -4   2    2.82    0.40
  13  -4  -2    3.44    0.60
 -14   4   2    0.21    0.59
  14   4  -2   -0.16    0.61
  14  -4   2   -0.48    0.63
  14  -4  -2   -0.11    0.68
  14   4   2   -0.53    0.68
   0  -5   2    0.00    0.10
   0   5  -2   -0.01    0.12
   0   5  -2    0.07    0.12
   0  -5  -2   -0.06    0.12
   0   5   2    0.00    0.14
   1  -5   2    3.60    0.27
  -1  -5  -2    3.76    0.28
   1   5  -2    3.51    0.27
  -1   5   2    3.17    0.32
   1   5   2    3.89    0.29
  -1   5  -2    3.49    0.27
   1  -5  -2    3.50    0.32
   1   5   2    3.91    0.34
  -2  -5  -2  118.62    6.45
   2   5  -2  104.18    6.44
   2  -5   2  119.11    6.44
  -2   5   2  123.46    6.46
  -2  -5  -2  130.59    6.45
   2   5   2  112.12    6.45
  -2   5  -2  113.16    6.44
  -2  -5   2  108.76    6.45
   2  -5  -2  109.38    6.45
   2   5   2  118.72    6.46
  -3  -5  -2   13.35    0.80
  -3  -5  -2   14.88    0.78
   3   5  -2   11.87    0.79
   3  -5   2   13.48    0.79
  -3  -5  -2   13.30    0.81
  -3   5   2   13.95    0.81
   3  -5  -2   11.86    0.77
   3   5   2   15.13    0.81
  -3   5  -2   13.78    0.79
   3   5   2   13.32    0.81
   3  -5  -2   13.09    0.79
  -3  -5   2   13.52    0.79
  -3  -5   2   12.90    0.80
  -4  -5  -2    3.63    0.29
   4  -5   2    3.36    0.31
  -4   5   2    3.51    0.35
   4   5  -2    4.09    0.32
   4  -5   2    3.19    0.37
  -4  -5  -2    3.37    0.37
   4   5  -2    3.23    0.33
  -4  -5   2    3.34    0.31
   4  -5  -2    3.81    0.37
   4   5   2    3.38    0.35
  -4   5  -2    3.22    0.32
   4  -5  -2    3.08    0.25
   4   5   2    3.08    0.34
  -4  -5   2    2.54    0.33
  -4  -5   2    3.25    0.30
  -5   5   2    2.64    0.25
   5  -5   2    3.36    0.30
  -5  -5  -2    3.35    0.36
   5  -5   2    3.20    0.41
  -5   5   2    3.59    0.37
  -5  -5  -2    3.35    0.32
   5   5  -2    2.63    0.35
   5   5   2    3.07    0.32
   5  -5  -2    3.40    0.29
  -5  -5   2    3.36    0.32
  -5   5  -2    3.14    0.36
  -5  -5   2    3.08    0.32
  -5  -5   2    3.32    0.37
   5   5   2    3.29    0.38
   5  -5  -2    3.30    0.39
   5  -5  -2    3.15    0.26
  -6  -5  -2    3.55    0.42
  -6  -5  -2    3.03    0.29
  -6   5   2    3.72    0.42
   6   5  -2    3.30    0.39
   6  -5   2    3.24    0.35
   6  -5   2    3.62    0.33
   6   5   2    4.05    0.35
   6   5   2    3.65    0.46
  -6  -5   2    4.65    0.34
   6  -5  -2    3.60    0.44
   6   5   2    3.35    0.42
  -6  -5   2    4.21    0.42
  -6   5  -2    3.61    0.41
   6  -5  -2    3.66    0.32
  -7  -5  -2   18.56    1.13
   7  -5   2   17.94    1.13
  -7  -5  -2   19.99    1.19
   7  -5   2   17.37    1.22
  -7   5   2   21.17    1.11
  -7   5   2   18.09    1.17
  -7  -5   2   18.16    1.14
   7   5   2   20.84    1.13
  -7  -5   2   20.40    1.18
  -7   5  -2   17.81    1.17
   7  -5  -2   20.72    1.17
   7   5   2   17.87    1.17
   7  -5  -2   18.18    1.13
   7   5   2   22.32    1.18
   8  -5   2   11.39    0.73
  -8  -5  -2   11.93    0.82
  -8  -5  -2   11.32    0.74
   8  -5   2   11.12    0.87
  -8   5   2   12.02    0.83
   8   5  -2   12.43    0.74
  -8   5  -2   11.32    0.82
   8   5   2   11.79    0.83
   8  -5  -2   11.98    0.73
   8  -5  -2   11.24    0.91
  -8  -5   2   12.41    0.81
   8   5   2   11.12    0.81
  -8   5  -2    9.97    0.66
  -8  -5   2   11.68    0.74
  -8   5  -2   11.00    0.79
   9  -5   2    4.78    0.46
  -9  -5  -2    4.40    0.38
   9   5  -2    4.09    0.51
  -9  -5  -2    4.33    0.60
   9   5  -2    4.75    0.45
  -9   5   2    5.05    0.61
  -9  -5   2    5.17    0.58
   9  -5  -2    4.88    0.49
  -9   5  -2    4.85    0.61
  -9   5  -2    5.30    0.34
   9   5   2    4.05    0.50
  -9   5  -2    3.93    0.56
  -9  -5   2    4.94    0.50
   9   5   2    4.66    0.48
   9  -5  -2    4.59    0.47
  10   5  -2   -0.02    0.43
 -10   5   2   -0.32    0.36
  10  -5   2   -0.15    0.24
 -10  -5  -2   -0.20    0.33
 -10  -5  -2   -0.14    0.26
  10  -5   2   -0.40    0.44
  10   5  -2   -0.04    0.23
 -10   5  -2    0.15    0.37
  10   5   2   -0.11    0.44
  10  -5  -2   -0.29    0.24
 -10  -5   2    0.06    0.33
  10  -5  -2    0.32    0.47
 -10   5  -2   -0.24    0.28
  10   5   2    0.07    0.28
 -10  -5   2    0.15    0.27
  11  -5   2    0.21    0.27
 -11   5   2    0.75    0.43
 -11  -5  -2   -0.07    0.37
  11   5  -2   -0.09    0.50
 -11  -5  -2    0.40    0.28
  11  -5   2    0.60    0.52
  11  -5  -2    0.41    0.27
  11   5   2   -0.39    0.48
 -11   5  -2    0.28    0.40
  11   5   2    0.17    0.32
 -11  -5   2    0.02    0.36
 -11  -5   2    0.16    0.29
  11  -5  -2    0.47    0.44
 -11   5  -2    0.18    0.31
  12  -5   2    1.25    0.55
 -12  -5  -2    1.32    0.34
  12   5  -2    1.00    0.56
 -12  -5  -2    0.87    0.40
 -12   5   2    1.56    0.51
  12  -5  -2    1.85    0.32
 -12  -5   2    1.59    0.34
  12   5   2    1.31    0.54
 -12   5  -2    1.26    0.40
  12   5   2    1.51    0.44
 -12   5  -2    1.17    0.47
  12  -5  -2    1.40    0.61
 -13   5   2    0.71    0.54
  13  -5   2    0.07    0.67
  13   5  -2    0.29    0.60
 -13  -5   2    0.74    0.36
  13  -5  -2    0.45    0.61
 -13   5  -2    1.16    0.51
  13   5   2    0.66    0.58
 -13   5  -2    0.34    0.39
 -14   5   2   -0.05    0.59
  14  -5   2   -0.83    0.66
  14   5  -2   -0.77    0.67
  14   5   2   -0.70    0.63
  14  -5  -2   -0.14    0.61
   0  -6  -2   45.95    2.59
   0   6   2   51.73    2.60
   0   6  -2   46.10    2.58
   0  -6   2   40.45    2.58
   1   6  -2   65.77    3.52
   1  -6   2   59.24    3.51
  -1   6   2   64.95    3.53
  -1  -6  -2   67.20    3.52
  -1   6  -2   68.86    3.51
  -1  -6   2   58.94    3.51
   1   6   2   65.31    3.53
   1  -6  -2   66.29    3.53
  -1   6  -2   56.35    3.52
   1   6   2   62.22    3.52
  -1  -6   2   56.13    3.52
  -2   6   2   35.97    2.08
   2   6  -2   37.00    2.06
   2  -6   2   35.69    2.06
  -2  -6  -2   34.54    2.07
  -2  -6  -2   37.97    2.06
   2   6   2   38.49    2.06
  -2   6  -2   38.45    2.06
  -2  -6   2   35.92    2.06
  -2  -6   2   33.33    2.06
   2  -6  -2   37.96    2.07
  -3  -6  -2   20.50    1.16
  -3  -6  -2   20.24    1.16
   3   6  -2   17.95    1.13
   3   6  -2   21.18    1.14
   3  -6   2   19.74    1.14
  -3   6   2   20.44    1.16
   3   6   2   19.20    1.15
   3   6   2   20.05    1.16
  -3  -6   2   18.85    1.15
  -3  -6   2   18.90    1.15
  -3   6  -2   20.05    1.14
  -4   6   2   34.85    1.93
  -4  -6  -2   34.54    1.93
   4  -6   2   34.99    1.94
  -4  -6  -2   34.81    1.91
  -4  -6   2   30.26    1.92
   4   6   2   30.93    1.93
  -4  -6   2   32.65    1.92
   4   6   2   35.08    1.93
   4  -6  -2   35.61    1.89
  -4   6  -2   33.85    1.92
  -5  -6  -2    3.74    0.36
  -5   6   2    3.64    0.43
   5   6  -2    3.58    0.40
  -5  -6  -2    3.64    0.43
   5  -6   2    3.31    0.42
   5   6  -2    4.55    0.38
  -5  -6   2    3.90    0.40
   5   6   2    3.68    0.41
   5   6   2    4.14    0.42
  -5   6  -2    3.63    0.39
   5  -6  -2    3.60    0.47
  -5  -6   2    4.11    0.43
   5  -6  -2    3.23    0.28
  -6   6   2    1.39    0.18
   6  -6   2    1.57    0.27
  -6   6   2    1.59    0.27
   6  -6   2    1.36    0.19
  -6  -6  -2    1.58    0.23
  -6  -6  -2    1.55    0.21
   6   6   2    1.74    0.25
  -6  -6   2    1.51    0.24
  -6  -6   2    1.62    0.22
  -6   6  -2    1.47    0.26
   6  -6  -2    1.54    0.19
   6  -6  -2    1.86    0.32
   6   6   2    1.59    0.27
   7  -6   2    0.11    0.25
  -7  -6  -2   -0.19    0.24
   7  -6   2    0.11    0.18
  -7  -6  -2   -0.03    0.24
   7   6  -2   -0.28    0.28
  -7   6   2    0.01    0.26
  -7   6   2   -0.16    0.16
  -7  -6   2   -0.17    0.23
   7  -6  -2    0.23    0.32
   7   6   2   -0.11    0.31
   7   6   2    0.05    0.23
  -7   6  -2    0.21    0.25
   7  -6  -2   -0.12    0.17
  -7  -6   2    0.01    0.21
   8  -6   2    0.11    0.20
   8  -6   2    0.15    0.38
  -8   6   2   -0.23    0.29
   8   6  -2   -0.05    0.31
  -8  -6  -2    0.04    0.20
  -8   6   2   -0.16    0.31
  -8  -6  -2    0.02    0.25
   8   6   2   -0.15    0.37
  -8  -6   2   -0.20    0.28
   8   6   2    0.02    0.24
  -8  -6   2   -0.17    0.22
  -8   6  -2    0.12    0.28
   8  -6  -2    0.04    0.19
   8  -6  -2   -0.04    0.33
  -9  -6  -2    8.24    0.73
  -9   6   2    8.79    0.77
   9  -6   2    8.89    0.87
  -9  -6  -2    8.62    0.64
   9  -6   2    8.44    0.63
   9   6  -2    8.51    0.75
   9   6   2    8.66    0.83
  -9  -6   2    8.90    0.64
  -9   6  -2    7.90    0.72
  -9  -6   2    8.05    0.75
  -9   6  -2    9.24    0.52
  -9   6  -2    8.59    0.75
   9   6   2    8.70    0.66
   9  -6  -2    7.95    0.82
   9   6   2    9.40    0.71
   9  -6  -2    9.16    0.63
  10   6  -2    5.55    0.67
  10  -6   2    4.54    0.38
  10  -6   2    4.20    0.50
 -10   6   2    3.95    0.49
 -10  -6  -2    4.50    0.39
 -10  -6  -2    4.25    0.45
 -10  -6   2    4.01    0.46
 -10   6  -2    4.28    0.48
  10  -6  -2    4.43    0.53
  10   6   2    4.46    0.39
  10  -6  -2    4.31    0.38
 -10  -6   2    4.84    0.40
 -10   6  -2    3.21    0.42
  10   6   2    4.60    0.56
 -11   6   2    3.12    0.50
  11  -6   2    3.30    0.35
  11   6  -2    3.95    0.51
  11  -6   2    3.58    0.59
 -11  -6  -2    2.98    0.43
 -11  -6  -2    3.89    0.37
  11   6   2    3.44    0.58
 -11   6  -2    3.14    0.48
  11  -6  -2    3.23    0.61
 -11   6  -2    2.61    0.39
 -11  -6   2    2.50    0.43
  11  -6  -2    3.18    0.35
  11   6   2    3.21    0.38
 -11  -6   2    3.38    0.38
 -12   6   2    0.20    0.49
  12  -6   2    0.53    0.56
  12   6  -2    0.23    0.49
 -12  -6  -2    0.82    0.35
 -12  -6  -2   -0.11    0.49
 -12  -6   2    0.65    0.33
  12  -6  -2    0.49    0.31
  12   6   2    0.34    0.60
  12  -6  -2    0.67    0.52
 -12   6  -2    0.27    0.35
 -12   6  -2    0.49    0.47
  13   6  -2    0.22    0.54
  13  -6   2    0.19    0.61
 -13   6   2    0.37    0.57
 -13  -6   2    0.33    0.36
  13  -6  -2   -0.14    0.67
 -13   6  -2    0.50    0.52
  13   6   2   -0.26    0.67
 -13   6  -2   -0.04    0.44
  14   6  -2   -0.67    0.58
  14  -6   2   -0.46    0.75
 -14   6   2    0.10    0.60
 -14   6  -2    0.54    0.57
  14   6   2   -1.16    0.71
  14  -6  -2    0.26    0.64
   0   7   2   -0.11    0.19
   0  -7  -2   -0.47    0.15
   0  -7   2   -0.05    0.17
   0   7  -2   -0.35    0.16
   0   7  -2   -0.04    0.16
   1   7  -2   89.89    4.71
  -1   7   2   84.32    4.71
   1  -7   2   79.31    4.70
  -1  -7  -2   85.88    4.71
   1   7  -2   76.35    4.70
  -1   7  -2   78.68    4.71
   1   7   2   82.53    4.72
   1   7   2   87.61    4.71
  -1   7  -2   90.17    4.70
   1  -7  -2   87.38    4.72
   2  -7   2   73.65    4.29
   2   7  -2   76.67    4.30
   2   7   2   82.22    4.32
   2   7   2   73.96    4.30
  -2   7  -2   78.14    4.30
  -3   7   2   65.05    3.41
   3  -7   2   57.05    3.39
   3   7  -2   60.31    3.39
  -3  -7  -2   62.82    3.40
   3   7  -2   57.98    3.39
  -3  -7   2   59.05    3.40
   3   7   2   59.02    3.41
  -3   7  -2   62.66    3.40
   3   7   2   60.69    3.40
   4   7  -2    1.88    0.21
  -4   7   2    1.93    0.27
  -4  -7  -2    1.72    0.19
   4   7  -2    1.86    0.24
  -4  -7  -2    1.81    0.23
   4   7   2    1.91    0.26
   4   7   2    1.91    0.24
   4  -7  -2    2.40    0.21
  -4   7  -2    1.94    0.23
  -4  -7   2    2.04    0.24
   5   7  -2   12.88    0.80
   5   7  -2   11.88    0.81
  -5  -7  -2   13.60    0.83
   5  -7   2   11.84    0.84
  -5   7   2   12.66    0.84
   5   7   2   11.31    0.82
  -5  -7   2   12.91    0.79
  -5   7  -2   13.23    0.82
   5  -7  -2   14.38    0.82
   5   7   2   13.00    0.83
   6  -7   2   16.22    1.10
  -6  -7  -2   17.55    1.07
  -6   7   2   17.23    1.06
  -6  -7  -2   17.80    1.03
   6   7  -2   16.63    1.05
   6   7   2   16.03    1.07
   6  -7  -2   17.46    0.98
  -6  -7   2   16.40    1.08
  -6   7  -2   17.51    1.06
   6  -7  -2   18.11    1.05
   6   7   2   17.13    1.06
  -6  -7   2   16.32    1.02
  -7   7   2   -0.16    0.28
  -7  -7  -2   -0.07    0.23
   7   7  -2    0.37    0.26
  -7  -7  -2    0.18    0.18
   7  -7   2   -0.13    0.18
   7  -7   2   -0.25    0.34
  -7   7   2    0.14    0.16
  -7  -7   2    0.16    0.21
   7   7   2    0.07    0.24
   7  -7  -2    0.06    0.30
  -7   7  -2    0.31    0.27
   7   7   2    0.28    0.30
   7  -7  -2   -0.02    0.18
  -7  -7   2   -0.21    0.25
  -8  -7  -2    0.32    0.27
  -8   7   2    0.54    0.32
   8  -7   2    0.33    0.21
  -8   7   2    0.56    0.19
   8  -7   2    0.15    0.37
  -8  -7  -2    0.53    0.25
   8   7  -2    0.00    0.34
   8   7   2    0.70    0.35
   8  -7  -2    0.66    0.41
   8   7   2    0.64    0.27
  -8  -7   2    0.33    0.29
  -8   7  -2    0.66    0.31
   8  -7  -2    0.66    0.21
  -8  -7   2    0.41    0.28
   9  -7   2    5.89    0.53
  -9  -7  -2    5.74    0.70
  -9   7   2    6.43    0.71
   9  -7   2    7.10    0.72
   9   7  -2    5.91    0.74
  -9  -7  -2    5.93    0.54
   9  -7  -2    6.36    0.77
  -9   7  -2    6.46    0.68
   9  -7  -2    5.84    0.52
   9   7   2    7.49    0.72
  -9  -7   2    6.72    0.70
  -9  -7   2    6.97    0.55
  10  -7   2    1.92    0.29
 -10   7   2    1.99    0.43
  10  -7   2    2.67    0.56
 -10  -7  -2    1.62    0.38
  10   7  -2    1.91    0.45
 -10  -7  -2    2.15    0.31
 -10   7  -2    1.38    0.37
 -10   7  -2    1.52    0.41
  10  -7  -2    1.73    0.47
 -10  -7   2    2.39    0.32
  10   7   2    1.82    0.49
 -10  -7   2    1.80    0.39
  10  -7  -2    2.05    0.29
  11   7  -2   -0.37    0.46
  11  -7   2   -0.21    0.46
 -11  -7  -2   -0.07    0.30
 -11   7   2   -0.31    0.44
 -11  -7  -2   -0.14    0.38
 -11   7  -2    0.11    0.44
  11  -7  -2   -0.09    0.28
  11  -7  -2   -0.23    0.54
 -11   7  -2   -0.17    0.33
 -11  -7   2   -0.10    0.31
  11   7   2    0.23    0.51
  12  -7   2   -0.37    0.66
 -12   7   2   -0.20    0.49
  12   7  -2   -0.94    0.50
  12  -7  -2   -0.34    0.58
  12   7   2   -0.27    0.56
 -12   7  -2    0.18    0.47
 -12   7  -2   -0.24    0.35
 -12  -7   2    0.34    0.34
  13   7  -2   -0.92    0.56
  13  -7   2    0.13    0.58
 -13   7   2   -0.24    0.57
  13  -7  -2    0.12    0.61
 -13   7  -2    0.20    0.52
  13   7   2   -0.38    0.61
 -13  -7   2    0.09    0.36
   0   8  -2    3.96    0.42
   0   8   2    4.26    0.43
   0   8  -2    3.63    0.38
   1   8  -2    3.04    0.35
   1   8  -2    2.09    0.24
   1  -8   2    2.92    0.30
  -1   8   2    2.98    0.38
   1   8   2    3.05    0.36
  -1   8  -2    2.77    0.31
  -1  -8   2    1.96    0.24
  -1  -8   2    2.51    0.27
   1   8   2    2.84    0.30
   2   8  -2   22.70    1.23
   2  -8   2   19.17    1.22
   2   8  -2   19.40    1.25
  -2  -8   2   21.09    1.24
   2   8   2   19.94    1.24
   2   8   2   22.92    1.27
  -2   8  -2   22.82    1.24
   3   8  -2    3.38    0.40
  -3  -8  -2    3.24    0.41
   3   8   2    3.61    0.41
   3  -8  -2    4.75    0.32
   3   8   2    3.60    0.44
  -3   8  -2    3.87    0.42
  -3  -8   2    4.39    0.42
  -4  -8  -2    1.68    0.26
  -4  -8  -2    2.15    0.22
   4   8  -2    1.96    0.26
  -4   8   2    2.16    0.29
   4   8  -2    1.81    0.22
   4   8   2    2.10    0.27
  -4   8  -2    2.03    0.25
   4   8   2    2.09    0.28
   4  -8  -2    2.41    0.20
  -4  -8   2    2.25    0.26
  -5  -8  -2    2.54    0.30
  -5   8   2    2.46    0.34
   5   8  -2    2.82    0.38
   5   8  -2    2.61    0.31
  -5  -8  -2    3.06    0.26
  -5  -8   2    2.38    0.30
   5   8   2    2.50    0.31
   5   8   2    2.58    0.30
  -5  -8   2    2.39    0.24
  -5   8  -2    3.06    0.30
   5  -8  -2    2.80    0.26
   6   8  -2    1.12    0.24
   6   8  -2    0.88    0.27
   6  -8   2    0.69    0.30
  -6  -8  -2    1.03    0.24
  -6   8   2    0.67    0.28
  -6  -8  -2    1.13    0.27
   6   8   2    0.97    0.25
   6   8   2    1.12    0.29
  -6   8  -2    0.79    0.27
   6  -8  -2    1.17    0.34
  -6  -8   2    0.96    0.21
   6  -8  -2    1.36    0.18
  -6  -8   2    0.83    0.25
   7   8  -2    5.75    0.62
  -7  -8  -2    6.46    0.63
   7  -8   2    5.15    0.47
  -7   8   2    5.66    0.62
   7  -8   2    6.37    0.59
  -7  -8  -2    5.68    0.51
  -7  -8   2    6.58    0.53
   7   8   2    5.90    0.68
  -7   8  -2    6.22    0.59
   7  -8  -2    5.71    0.47
   7   8   2    6.07    0.57
  -7  -8   2    7.33    0.62
   7  -8  -2    5.37    0.65
   8  -8   2    0.48    0.36
  -8  -8  -2    0.42    0.28
  -8  -8  -2    0.26    0.27
  -8   8   2    0.49    0.35
   8  -8   2    0.49    0.22
   8   8  -2    0.44    0.33
   8  -8  -2    0.52    0.21
  -8  -8   2    0.66    0.22
  -8   8  -2    0.43    0.32
   8  -8  -2    0.67    0.34
   8   8   2    0.43    0.39
  -8  -8   2    0.21    0.31
   8   8   2    0.03    0.17
   9   8  -2    3.79    0.43
  -9  -8  -2    3.04    0.40
   9  -8   2    3.73    0.57
  -9   8   2    2.90    0.44
  -9  -8  -2    3.92    0.35
   9  -8   2    3.32    0.33
  -9  -8   2    3.39    0.44
  -9  -8   2    3.88    0.37
   9  -8  -2    3.39    0.49
  -9   8  -2    3.47    0.44
   9   8   2    3.81    0.50
   9  -8  -2    3.79    0.33
  10  -8   2    0.32    0.26
 -10   8   2    0.08    0.43
  10  -8   2    0.10    0.47
 -10  -8  -2    0.51    0.27
  10   8  -2    0.00    0.41
 -10  -8  -2    0.38    0.34
 -10  -8   2    0.64    0.28
  10  -8  -2    0.25    0.26
  10   8   2    0.70    0.34
 -10  -8   2   -0.10    0.38
  10  -8  -2   -0.25    0.55
  10   8   2   -0.30    0.45
 -10   8  -2    0.58    0.40
 -11  -8  -2   -0.14    0.36
  11   8  -2   -0.17    0.49
  11  -8   2   -0.13    0.55
 -11  -8  -2   -0.05    0.30
 -11   8   2    0.22    0.46
  11  -8  -2    0.10    0.28
  11  -8  -2    0.42    0.47
 -11   8  -2    0.37    0.45
 -11   8  -2    0.32    0.38
 -11  -8   2    0.32    0.32
  11   8   2    0.55    0.52
  12  -8   2    0.16    0.58
  12   8  -2   -0.43    0.55
 -12   8   2    0.01    0.52
  12  -8  -2    0.51    0.63
 -12   8  -2   -0.03    0.51
 -12   8  -2    0.24    0.38
 -12  -8   2    0.52    0.36
  12   8   2   -0.73    0.57
  13  -8   2    0.31    0.72
  13   8  -2   -1.09    0.61
 -13   8   2    0.07    0.59
  13   8   2   -0.25    0.64
 -13  -8   2    1.13    0.43
  13  -8  -2    0.60    0.59
 -13   8  -2    0.47    0.54
   0   9  -2   -0.16    0.22
   0   9   2    0.11    0.23
   0   9   2    0.03    0.22
   0   9  -2   -0.34    0.21
   0  -9   2   -0.05    0.23
  -1   9   2    4.92    0.47
   1   9  -2    4.78    0.44
   1   9  -2    4.73    0.44
  -1  -9   2    3.69    0.38
   1   9   2    4.47    0.46
  -1   9  -2    5.51    0.49
   1   9   2    4.65    0.54
   2   9  -2   18.75    1.24
   2   9  -2   19.61    1.22
  -2   9   2   19.31    1.25
   2   9   2   22.31    1.27
  -2   9  -2   20.90    1.22
   2   9   2   22.57    1.22
  -3  -9  -2   23.84    1.41
   3   9  -2   22.10    1.40
  -3   9   2   21.14    1.41
   3   9  -2   24.48    1.39
  -3  -9   2   23.88    1.40
   3   9   2   25.57    1.39
  -3   9  -2   24.35    1.41
   3   9   2   24.11    1.42
   4   9  -2   43.75    2.26
  -4   9   2   38.45    2.28
   4   9  -2   44.16    2.26
  -4  -9  -2   38.62    2.26
   4   9   2   35.26    2.27
   4   9   2   36.41    2.27
  -4   9  -2   39.82    2.26
  -5  -9  -2    0.92    0.22
  -5  -9  -2    0.95    0.24
   5   9  -2    1.04    0.24
   5   9  -2    1.23    0.27
  -5   9   2    0.81    0.31
  -5  -9   2    0.83    0.26
   5   9   2    0.77    0.26
   5  -9  -2    1.15    0.16
   5   9   2    1.06    0.29
  -5   9  -2    0.88    0.27
  -5  -9   2    0.83    0.21
   6   9  -2    0.85    0.30
  -6  -9  -2    0.75    0.27
  -6  -9  -2    0.79    0.21
   6  -9   2    0.44    0.31
  -6   9   2    0.71    0.33
   6   9  -2    0.81    0.24
  -6  -9   2    0.79    0.26
   6   9   2    0.75    0.32
   6  -9  -2    0.84    0.30
  -6  -9   2    0.89    0.23
   6   9   2    0.73    0.25
   6  -9  -2    0.77    0.18
  -6   9  -2    0.72    0.29
  -7  -9  -2   16.30    1.06
   7   9  -2   17.48    1.02
  -7  -9  -2   15.85    0.99
   7  -9   2   14.05    1.11
   7   9  -2   16.45    1.02
  -7   9   2   16.07    1.07
   7  -9  -2   15.46    1.04
  -7   9  -2   15.40    1.06
  -7  -9   2   14.27    1.05
  -7  -9   2   14.85    1.00
   7   9   2   16.49    1.07
  -8  -9  -2    6.12    0.70
   8   9  -2    5.92    0.71
  -8   9   2    6.04    0.71
   8  -9   2    5.54    0.51
  -8  -9  -2    6.12    0.51
   8  -9   2    6.17    0.61
   8  -9  -2    5.98    0.60
  -8   9  -2    6.43    0.68
  -8  -9   2    6.65    0.57
  -8  -9   2    5.73    0.67
   8  -9  -2    6.41    0.50
   8   9   2    6.46    0.70
  -9   9   2   -0.21    0.40
  -9  -9  -2    0.28    0.31
   9  -9   2    0.15    0.40
   9  -9   2   -0.09    0.24
  -9  -9  -2   -0.05    0.35
   9   9  -2   -0.16    0.41
  -9  -9   2    0.23    0.32
   9   9   2    0.17    0.45
  -9   9  -2    0.23    0.37
  -9  -9   2   -0.07    0.32
   9  -9  -2   -0.13    0.48
   9  -9  -2    0.07    0.24
   9   9   2    0.43    0.32
  10   9  -2    0.92    0.45
 -10  -9  -2    1.36    0.37
  10  -9   2    1.47    0.33
 -10   9   2    1.42    0.47
  10  -9   2    1.32    0.52
 -10  -9  -2    1.65    0.30
  10  -9  -2    1.78    0.49
  10  -9  -2    1.26    0.27
 -10  -9   2    1.49    0.31
 -10   9  -2    1.25    0.44
 -10  -9   2    1.43    0.40
  10   9   2    1.13    0.55
 -11  -9  -2    0.34    0.31
 -11   9   2    0.19    0.49
  11   9  -2   -0.11    0.46
  11  -9   2    0.17    0.61
 -11  -9   2    0.24    0.32
 -11   9  -2    0.16    0.40
 -11   9  -2    0.66    0.47
  11  -9  -2    0.58    0.59
  11   9   2    0.08    0.58
  12   9  -2   -0.86    0.50
  12  -9   2   -0.16    0.54
 -12   9   2   -0.89    0.54
  12   9   2   -0.47    0.63
 -12  -9   2   -0.25    0.36
 -12   9  -2    0.14    0.40
 -12   9  -2    0.16    0.53
  12  -9  -2   -0.08    0.57
  13  -9   2    0.28    0.74
 -13   9   2   -0.22    0.61
  13   9  -2   -0.82    0.55
 -13   9  -2   -0.18    0.55
  13   9   2   -0.05    0.70
  13  -9  -2    0.50    0.73
   0  10  -2   10.18    0.72
   0  10  -2   10.23    0.75
   0  10   2   10.56    0.71
   0  10   2    9.68    0.77
   1  10  -2   34.91    2.00
  -1  10   2   34.80    2.01
  -1  10  -2   30.99    2.02
   1  10   2   38.03    2.02
  -2  10   2    0.06    0.28
   2  10  -2   -0.09    0.23
   2  10  -2   -0.07    0.23
  -2  10  -2   -0.33    0.23
   2  10   2   -0.41    0.25
   2  10   2   -0.06    0.22
  -2 -10   2   -0.14    0.22
   3  10  -2    1.29    0.29
   3  10  -2    1.47    0.26
   3  10   2    0.98    0.26
   3  10   2    1.37    0.29
  -3  10  -2    1.31    0.28
  -3 -10   2    1.17    0.27
  -4  10   2   -0.13    0.30
  -4 -10  -2    0.13    0.23
   4  10  -2    0.36    0.26
   4  10  -2    0.21    0.23
  -4 -10   2    0.12    0.25
   4 -10  -2    0.35    0.20
  -4  10  -2    0.06    0.27
   4  10   2    0.31    0.26
   4  10   2    0.01    0.25
  -5  10   2   -0.44    0.32
   5  10  -2    0.19    0.23
   5  10  -2    0.18    0.30
  -5 -10  -2    0.28    0.19
  -5 -10  -2    0.29    0.27
  -5 -10   2   -0.02    0.23
   5  10   2    0.26    0.25
  -5  10  -2   -0.12    0.28
   5  10   2    0.22    0.30
   5 -10  -2    0.20    0.18
  -5 -10   2    0.01    0.28
   6  10  -2    0.08    0.25
   6  10  -2    0.16    0.30
  -6 -10  -2    0.20    0.23
  -6  10   2   -0.27    0.36
  -6 -10  -2   -0.09    0.27
  -6  10  -2   -0.30    0.30
   6 -10  -2    0.07    0.17
  -6 -10   2   -0.01    0.30
  -6 -10   2   -0.20    0.26
   6  10   2   -0.17    0.16
   6 -10  -2   -0.18    0.35
   6  10   2   -0.11    0.33
   7  10  -2    4.14    0.45
  -7 -10  -2    3.47    0.41
  -7  10   2    3.93    0.46
   7 -10   2    3.51    0.49
  -7 -10  -2    4.52    0.37
   7 -10  -2    4.39    0.34
  -7  10  -2    4.34    0.44
   7 -10  -2    4.23    0.52
   7  10   2    3.67    0.46
  -7 -10   2    3.72    0.41
  -7 -10   2    3.64    0.36
  -8  10   2    2.32    0.45
  -8 -10  -2    2.67    0.33
  -8 -10  -2    2.54    0.39
   8  10  -2    3.71    0.44
   8 -10   2    2.76    0.30
   8 -10   2    3.44    0.44
  -8  10  -2    2.88    0.42
  -8 -10   2    2.92    0.35
  -8 -10   2    2.79    0.37
   8 -10  -2    2.33    0.48
   8 -10  -2    2.23    0.29
   8  10   2    2.49    0.46
   8  10   2    2.56    0.37
  -9 -10  -2    0.44    0.30
   9 -10   2   -0.15    0.43
  -9  10   2   -0.21    0.43
   9 -10   2    0.10    0.24
   9  10  -2   -0.31    0.43
  -9 -10  -2   -0.03    0.37
   9 -10  -2   -0.18    0.23
   9  10   2   -0.17    0.43
  -9  10  -2    0.10    0.39
  -9 -10   2   -0.26    0.36
   9 -10  -2   -0.09    0.41
  -9 -10   2    0.17    0.26
   9  10   2    0.09    0.34
 -10  10   2   -0.42    0.48
  10  10  -2    0.14    0.49
 -10 -10  -2    0.41    0.30
 -10 -10  -2   -0.04    0.39
  10 -10   2    0.00    0.58
  10 -10  -2   -0.15    0.25
  10  10   2    0.10    0.47
 -10  10  -2    0.37    0.44
  10 -10  -2   -0.27    0.52
 -10 -10   2    0.25    0.33
  11  10  -2   -0.61    0.53
 -11  10   2    0.66    0.53
  11 -10   2    0.41    0.54
 -11  10  -2   -0.01    0.49
  11  10   2   -0.26    0.55
 -11 -10   2    0.35    0.32
  11 -10  -2   -0.72    0.62
 -11  10  -2   -0.09    0.40
  12 -10   2   -0.25    0.66
  12  10  -2   -1.23    0.58
 -12  10   2    0.24    0.58
 -12 -10   2    0.47    0.37
  12 -10  -2    0.23    0.55
  12  10   2   -0.57    0.61
 -12  10  -2    0.02    0.54
   0  11  -2    0.05    0.26
   0  11   2   -0.04    0.25
   0  11  -2   -0.30    0.26
   0  11   2    0.20    0.26
   1  11  -2    6.10    0.57
   1  11  -2    6.26    0.56
  -1  11   2    6.35    0.61
  -1  11  -2    5.16    0.63
   1  11   2    6.98    0.63
   2  11  -2    8.17    0.68
  -2  11   2   10.42    0.73
  -2  11  -2    9.11    0.72
   2  11   2    8.44    0.70
  -2  11  -2    8.32    0.67
   3  11  -2    8.56    0.68
   3  11  -2    8.39    0.74
  -3  11  -2    9.08    0.72
   3  11   2    9.62    0.71
  -4  11   2    2.26    0.39
  -4 -11  -2    2.80    0.34
   4  11  -2    2.86    0.33
   4  11  -2    2.69    0.38
   4  11   2    2.88    0.35
  -4  11  -2    3.14    0.38
  -4 -11   2    3.05    0.34
   4 -11  -2    2.82    0.28
   4  11   2    4.18    0.52
   5  11  -2    0.30    0.26
  -5 -11  -2    0.22    0.23
  -5  11   2   -0.46    0.36
   5  11  -2    0.25    0.32
  -5 -11  -2    0.26    0.26
   5 -11  -2    0.21    0.20
   5  11   2    0.63    0.32
  -5  11  -2    0.08    0.31
  -5 -11   2    0.06    0.30
  -6 -11  -2    3.22    0.34
  -6 -11  -2    2.64    0.39
  -6  11   2    2.61    0.46
   6  11  -2    3.15    0.43
  -6 -11   2    3.43    0.40
  -6 -11   2    2.15    0.32
  -6  11  -2    2.72    0.40
   6 -11  -2    3.42    0.31
   6  11   2    2.70    0.41
  -7 -11  -2    0.66    0.31
  -7 -11  -2    1.30    0.29
   7 -11   2    1.21    0.39
  -7  11   2    1.11    0.41
   7  11  -2    1.56    0.38
   7  11  -2    1.19    0.32
   7  11   2    1.11    0.32
   7  11   2    1.04    0.40
   7 -11  -2    0.67    0.45
  -7 -11   2    0.89    0.38
   7 -11  -2    1.33    0.20
  -7 -11   2    1.11    0.28
  -7  11  -2    1.03    0.38
   8 -11   2    0.21    0.24
  -8 -11  -2    0.28    0.36
   8  11  -2    0.39    0.42
  -8 -11  -2    0.71    0.30
   8 -11   2    0.61    0.46
  -8  11   2    0.23    0.44
   8 -11  -2    0.25    0.24
   8  11   2    0.34    0.35
  -8 -11   2    0.56    0.35
   8  11   2    0.50    0.45
  -8  11  -2    0.87    0.39
  -8 -11   2    0.64    0.30
   8 -11  -2    0.44    0.41
  -9 -11  -2    0.65    0.25
   9 -11   2    0.03    0.55
  -9  11   2    0.15    0.48
  -9 -11  -2    0.18    0.38
   9  11  -2   -0.35    0.45
  -9  11  -2    0.15    0.43
  -9 -11   2   -0.05    0.40
   9 -11  -2   -0.28    0.47
   9  11   2    0.38    0.49
   9 -11  -2    0.26    0.25
  -9 -11   2    0.77    0.30
 -10  11   2   -0.35    0.50
 -10 -11  -2    0.21    0.36
  10 -11   2   -0.34    0.52
  10  11  -2   -0.19    0.47
 -10  11  -2   -0.21    0.46
 -10 -11   2    0.81    0.38
  10 -11  -2   -0.38    0.60
  10  11   2   -0.21    0.54
 -11  11   2   -0.50    0.55
  11  11  -2   -0.24    0.53
  11 -11   2   -0.38    0.58
 -11 -11   2    0.17    0.34
  11 -11  -2   -0.67    0.55
 -11  11  -2    0.18    0.51
  11  11   2   -0.57    0.58
 -12  11   2    0.02    0.62
  12  11  -2   -0.91    0.59
  12 -11   2    0.19    0.72
 -12 -11   2    0.17    0.38
 -12  11  -2    0.22    0.56
  12 -11  -2   -0.71    0.66
  12  11   2   -1.15    0.61
   0  12   2    2.27    0.36
   0  12   2    2.52    0.35
   0  12  -2    3.26    0.37
   1  12  -2    0.87    0.29
  -1  12   2    0.73    0.28
   1  12  -2    0.15    0.27
  -1  12   2    0.77    0.31
  -1  12  -2    0.24    0.28
   1  12   2    0.40    0.31
  -1  12  -2    1.05    0.30
   1  12   2    0.70    0.30
   2  12  -2   -0.24    0.27
  -2  12   2    0.58    0.34
   2  12  -2    0.62    0.30
   2  12   2   -0.23    0.29
  -2  12  -2    0.03    0.27
  -2  12  -2   -0.63    0.28
   2  12   2   -0.35    0.31
   3  12  -2   -0.08    0.27
  -3  12   2    0.14    0.34
   3  12  -2    0.36    0.33
  -3  12  -2   -0.47    0.32
   3  12   2   -0.25    0.26
   3  12   2    0.12    0.30
  -3 -12   2    0.26    0.29
   4  12  -2    1.72    0.31
   4  12  -2    2.12    0.39
  -4  12   2    0.74    0.38
  -4  12  -2    1.64    0.38
   4  12   2    2.40    0.37
   4 -12  -2    1.78    0.28
  -4 -12   2    1.53    0.34
  -5  12   2    4.12    0.52
  -5 -12  -2    3.89    0.45
   5  12  -2    5.05    0.51
  -5 -12  -2    4.49    0.41
  -5 -12   2    5.26    0.62
   5 -12  -2    4.29    0.41
  -5  12  -2    5.52    0.63
   5  12   2    5.18    0.64
   6  12  -2    0.23    0.32
  -6 -12  -2    0.04    0.26
   6  12  -2    0.36    0.38
  -6  12   2   -0.09    0.44
  -6 -12  -2    0.38    0.30
   6  12   2   -0.13    0.32
  -6  12  -2   -0.13    0.36
  -6 -12   2   -0.38    0.33
  -6 -12   2    0.04    0.26
   6  12   2    0.55    0.37
   6 -12  -2    0.18    0.20
  -7 -12  -2    0.06    0.27
  -7  12   2   -0.37    0.42
  -7 -12  -2    0.21    0.36
   7 -12   2   -0.16    0.43
   7  12  -2    0.66    0.32
   7  12  -2   -0.21    0.42
  -7  12  -2   -0.29    0.39
  -7 -12   2    0.17    0.30
  -7 -12   2    0.14    0.36
   7  12   2   -0.08    0.43
   7 -12  -2    0.01    0.42
   7 -12  -2   -0.10    0.19
   7  12   2    0.02    0.36
  -8 -12  -2    0.19    0.34
  -8  12   2   -0.30    0.48
  -8 -12  -2    0.15    0.30
   8  12  -2    0.46    0.43
   8 -12   2    0.09    0.57
   8  12  -2    0.21    0.34
   8  12   2   -0.01    0.44
   8  12   2    0.28    0.38
  -8  12  -2   -0.08    0.41
   8 -12  -2   -0.17    0.48
  -8 -12   2    0.24    0.34
  -8 -12   2   -0.37    0.39
   9  12  -2    0.12    0.47
   9 -12   2    0.21    0.54
  -9 -12  -2    0.69    0.32
  -9  12   2    0.27    0.52
  -9 -12  -2    0.23    0.38
   9  12   2    0.95    0.51
   9 -12  -2    0.13    0.60
  -9  12  -2    0.86    0.46
   9 -12  -2    0.16    0.47
  -9 -12   2    0.52    0.33
  10  12  -2    0.24    0.53
 -10  12   2    0.42    0.56
  10 -12   2    0.53    0.50
 -10 -12   2    1.10    0.35
  10 -12  -2    0.03    0.54
 -10  12  -2   -0.12    0.49
  10  12   2    0.36    0.59
  11  12  -2   -1.11    0.56
 -11  12   2   -0.29    0.60
  11 -12   2   -0.44    0.71
  11  12   2   -0.93    0.64
  11 -12  -2    0.15    0.59
 -11  12  -2   -0.15    0.55
 -11 -12   2    0.58    0.38
   0  13  -2   -0.19    0.32
   0  13   2    0.42    0.31
   0  13  -2    0.33    0.32
   0  13   2   -0.19    0.32
   1  13  -2    1.65    0.33
  -1  13   2    1.47    0.35
   1  13  -2    0.24    0.31
  -1  13   2    0.79    0.32
   1  13   2    0.92    0.33
  -1  13  -2    0.71    0.30
   1  13   2    0.77    0.33
  -1  13  -2    0.68    0.32
  -2  13   2    0.75    0.37
   2  13  -2    0.47    0.33
   2  13  -2   -0.27    0.30
  -2  13  -2   -0.50    0.31
   2  13   2   -0.45    0.36
  -2  13  -2   -0.15    0.30
   2  13   2   -0.18    0.29
  -3  13   2    0.20    0.36
   3  13  -2    0.67    0.33
   3  13  -2   -0.14    0.29
  -3  13  -2    0.13    0.31
  -3  13  -2   -0.47    0.34
   3  13   2   -0.05    0.36
   4  13  -2    2.00    0.34
  -4  13   2    0.82    0.41
   4  13  -2    1.39    0.42
   4 -13  -2    1.25    0.28
   4  13   2    1.74    0.40
  -4 -13   2    1.61    0.36
  -4  13  -2    1.52    0.41
   5  13  -2    0.72    0.40
  -5  13   2   -0.99    0.43
   5  13  -2    0.24    0.33
   5 -13   2    0.64    0.14
  -5  13  -2    0.12    0.36
   5  13   2   -0.19    0.32
  -5 -13   2    0.22    0.36
   5  13   2    0.94    0.42
   5 -13  -2    0.56    0.25
  -6 -13  -2    0.41    0.34
  -6 -13  -2    0.62    0.31
   6  13  -2    0.53    0.43
   6  13  -2    0.71    0.35
  -6  13   2   -0.15    0.47
   6 -13  -2    0.66    0.23
  -6 -13   2    0.55    0.35
   6  13   2    0.09    0.35
  -6  13  -2    0.41    0.40
  -6 -13   2    0.78    0.31
   6  13   2    0.80    0.43
  -7 -13  -2    0.04    0.30
  -7 -13  -2   -0.05    0.31
   7  13  -2    0.50    0.35
   7  13  -2   -0.05    0.43
   7 -13   2   -0.34    0.54
  -7  13   2   -0.67    0.46
   7 -13  -2   -0.14    0.45
   7 -13  -2    0.17    0.19
   7  13   2   -0.28    0.38
  -7 -13   2   -0.23    0.40
  -7  13  -2    0.13    0.42
   7  13   2   -0.05    0.43
  -7 -13   2    0.29    0.34
   8  13  -2    0.30    0.39
  -8 -13  -2    0.56    0.34
  -8 -13  -2    0.01    0.40
  -8  13   2   -0.58    0.51
   8  13  -2    0.28    0.50
   8 -13   2    0.20    0.59
  -8 -13   2    0.61    0.35
  -8  13  -2   -0.18    0.45
   8  13   2    0.13    0.50
   8 -13  -2   -0.44    0.61
   9  13  -2   -0.33    0.50
  -9 -13  -2    0.59    0.34
   9 -13   2   -0.05    0.53
  -9  13   2   -0.34    0.55
  -9 -13   2    0.15    0.36
   9 -13  -2   -0.09    0.58
   9  13   2   -0.71    0.53
  -9  13  -2   -0.13    0.49
  10 -13   2   -0.16    0.63
 -10  13   2   -0.53    0.59
  10  13  -2   -0.28    0.53
 -10  13  -2   -0.19    0.53
 -10 -13   2    0.60    0.31
  10  13   2   -0.11    0.58
  10 -13  -2    0.12    0.52
  11 -13   2   -0.99    0.74
 -11  13   2   -0.43    0.64
  11  13  -2   -0.54    0.56
 -11  13  -2   -0.55    0.58
  11 -13  -2   -0.68    0.72
 -11 -13   2    0.42    0.44
  11  13   2   -0.44    0.59
   0  14   2   32.00    1.99
   0  14   2   33.20    1.98
   0  14  -2   31.65    1.99
   0  14  -2   35.38    1.98
  -1  14   2    4.07    0.44
   1  14  -2    3.71    0.46
   1  14   2    4.60    0.47
  -1  14  -2    4.56    0.47
   2  14  -2    2.21    0.40
  -2  14   2    2.26    0.43
   2  14  -2    0.64    0.35
   2  14   2    0.87    0.43
  -2  14  -2    1.31    0.37
  -2  14  -2    1.55    0.38
   3  14  -2    0.40    0.38
   3  14  -2   -0.60    0.31
  -3  14   2    0.78    0.39
   3  14   2   -0.23    0.41
   3  14   2   -0.66    0.24
  -3  14  -2   -0.86    0.37
  -3  14  -2    0.21    0.32
  -4  14   2    0.28    0.42
   4  14  -2    0.09    0.34
   4  14  -2    0.63    0.41
  -4  14  -2   -0.52    0.41
   4  14   2    0.28    0.45
   4 -14  -2    0.03    0.28
   4  14   2   -0.07    0.37
  -4 -14   2    0.32    0.36
   5 -14   2    1.11    0.19
   5  14  -2    0.65    0.36
   5  14  -2    1.00    0.47
  -5  14  -2   -0.17    0.39
  -5 -14   2    0.64    0.35
   5 -14  -2    1.29    0.28
   5  14   2    1.25    0.44
   6  14  -2    0.50    0.48
  -6  14   2   -1.21    0.50
   6  14  -2    0.05    0.37
  -6 -14  -2    0.11    0.32
   6  14   2    0.48    0.48
  -6  14  -2   -0.21    0.43
   6 -14  -2    0.65    0.24
   6  14   2   -0.54    0.39
  -6 -14   2    0.50    0.42
  -6 -14   2    0.52    0.36
  -7 -14  -2    0.11    0.35
  -7 -14  -2    0.61    0.39
   7  14  -2    0.19    0.37
  -7  14   2   -0.77    0.50
   7  14  -2    0.22    0.50
   7 -14  -2   -0.54    0.57
   7  14   2    0.51    0.50
   7 -14  -2    0.40    0.23
  -7  14  -2    0.37    0.46
  -7 -14   2    0.44    0.38
   8 -14   2   -0.75    0.60
  -8 -14  -2    0.80    0.38
   8  14  -2   -0.19    0.51
  -8  14   2   -0.98    0.54
   8 -14  -2   -0.68    0.66
  -8 -14   2    0.52    0.35
  -8  14  -2   -0.11    0.49
   8  14   2   -0.20    0.50
  -9  14   2    0.98    0.62
   9 -14   2    1.22    0.62
   9  14  -2    1.43    0.58
  -9  14  -2    1.49    0.55
   9 -14  -2    1.32    0.57
  -9 -14   2    1.97    0.42
   9  14   2    1.16    0.57
 -10  14   2   -0.37    0.64
  10  14  -2   -0.38    0.60
  10 -14   2   -0.75    0.75
  10 -14  -2   -0.42    0.66
  10  14   2   -0.38    0.63
 -10  14  -2   -0.26    0.57
 -10 -14   2    0.40    0.38
   0  15   2    1.25    0.42
   0  15  -2    0.02    0.34
   0  15  -2    1.39    0.40
  -1  15   2    2.13    0.44
   1  15  -2    2.34    0.41
   1  15  -2    1.35    0.40
  -1  15  -2    2.25    0.38
   1  15   2    2.14    0.43
  -2  15   2    1.05    0.45
   2  15  -2   -0.54    0.37
  -2  15   2    0.16    0.35
   2  15  -2    0.65    0.39
   2  15   2    0.42    0.41
   2  15   2   -0.16    0.29
  -2  15  -2    0.16    0.33
  -2  15  -2    0.46    0.39
   3  15  -2    1.08    0.41
  -3  15   2    1.39    0.41
   3  15  -2   -0.25    0.34
   3  15   2    0.18    0.40
   3  15   2    0.03    0.48
  -3  15  -2    0.66    0.30
  -3  15  -2    0.24    0.42
  -4  15   2    1.42    0.46
   4  15  -2    1.30    0.41
   4  15  -2    0.60    0.38
  -4  15  -2    1.12    0.37
  -4  15  -2    0.19    0.44
   4  15   2    0.81    0.48
   4  15   2    0.01    0.40
   4 -15  -2    0.72    0.30
   5  15  -2    0.40    0.49
   5  15  -2   -0.15    0.37
   5 -15   2   -0.02    0.20
  -5  15   2   -0.52    0.49
   5  15   2    0.33    0.49
  -5  15  -2   -1.03    0.43
   5  15   2   -0.77    0.59
   5 -15  -2    0.66    0.28
  -5 -15   2    0.50    0.42
   6  15  -2    0.75    0.40
  -6 -15  -2    1.06    0.34
   6  15  -2    1.44    0.54
   6 -15  -2    1.08    0.28
  -6  15  -2    0.57    0.47
  -6 -15   2    0.53    0.40
   6  15   2    0.90    0.52
   7  15  -2    0.62    0.54
  -7 -15  -2   -0.20    0.38
   7  15   2    0.21    0.54
  -7  15  -2   -0.52    0.49
  -7 -15   2    0.47    0.44
   7 -15  -2   -1.51    0.64
  -8  15   2   -0.84    0.58
   8  15  -2    0.07    0.56
   8 -15   2   -0.66    0.60
   8 -15  -2   -0.81    0.67
   8  15   2   -0.13    0.59
  -8 -15   2    0.92    0.41
  -8  15  -2   -0.55    0.53
  -9  15   2   -0.77    0.64
   9 -15   2   -0.29    0.71
   9  15  -2    0.04    0.58
  -9 -15   2    0.55    0.42
   9 -15  -2   -0.52    0.60
   9  15   2   -0.27    0.59
  -9  15  -2   -0.17    0.57
  10 -15   2   -1.13    0.76
 -10  15   2   -1.23    0.68
  10  15  -2   -1.00    0.60
 -10  15  -2   -1.02    0.59
  10  15   2   -1.00    0.61
  10 -15  -2   -0.91    0.77
 -10 -15   2    0.99    0.65
   0  16   2   10.34    0.90
   0  16  -2   10.08    0.85
   0  16  -2    7.93    0.84
   1  16  -2    1.75    0.43
  -1  16   2    3.30    0.51
   1  16  -2    3.34    0.47
  -1  16  -2    2.16    0.41
   1  16   2    1.73    0.41
  -1  16  -2    3.00    0.43
   1  16   2    2.62    0.49
   2  16  -2   -0.32    0.41
   2  16  -2    1.41    0.40
  -2  16   2    0.56    0.26
  -2  16   2    1.91    0.49
  -2  16  -2   -0.42    0.37
   2  16   2    0.73    0.45
  -2  16  -2    1.46    0.42
   2  16   2    0.15    0.37
   3  16  -2    2.96    0.45
   3  16   2    3.43    0.62
   3  16   2    3.44    0.57
  -3  16  -2    3.78    0.52
  -3  16  -2    3.39    0.48
   4  16  -2   -0.28    0.39
  -4  16   2    1.34    0.49
   4  16  -2    0.44    0.47
   4 -16  -2    0.39    0.30
   4  16   2   -0.82    0.54
  -4  16  -2   -0.28    0.47
   5  16  -2    0.16    0.62
   5  16  -2    1.03    0.47
  -5  16   2    0.71    0.53
  -5  16  -2   -0.66    0.46
   5  16   2    1.18    0.57
   5 -16  -2   -0.01    0.30
  -6 -16  -2   -0.25    0.36
   6  16  -2    0.57    0.55
  -6  16   2   -1.06    0.56
   6  16   2   -0.23    0.59
  -6  16  -2   -0.87    0.49
  -6 -16   2   -0.51    0.43
   7  16  -2    1.34    0.59
  -7  16   2   -1.60    0.58
  -7 -16   2    0.07    0.44
  -7  16  -2   -0.05    0.52
   7  16   2    0.73    0.59
   8  16  -2    0.86    0.61
   8 -16   2   -0.43    0.63
  -8  16   2   -1.67    0.61
  -8 -16   2    0.52    0.43
   8 -16  -2   -0.26    0.69
  -8  16  -2   -1.07    0.56
   8  16   2    0.07    0.61
   9 -16   2   -1.14    0.84
   9  16  -2    0.58    0.66
  -9  16   2   -2.03    0.66
   9 -16  -2   -0.92    0.73
   9  16   2   -0.18    0.68
  -9 -16   2    0.84    0.50
  -9  16  -2   -1.31    0.60
   0  17   2    1.16    0.48
   0  17  -2    0.94    0.42
  -1  17   2    3.36    0.56
   1  17  -2    3.34    0.51
  -1  17  -2    2.94    0.47
   1  17   2    3.27    0.57
  -2  17   2    1.36    0.51
   2  17  -2    0.99    0.44
   2  17   2    0.61    0.51
  -2  17  -2    1.33    0.46
   3  17  -2    1.88    0.51
  -3  17   2    2.40    0.52
  -3  17  -2    2.02    0.50
   3  17   2    2.02    0.54
  -4  17   2    0.71    0.51
   4  17  -2    0.66    0.49
  -4  17  -2    0.21    0.51
   4 -17  -2    0.11    0.32
   4  17   2    0.22    0.60
   5  17  -2    0.79    0.52
  -5  17   2    1.17    0.57
  -5  17  -2    0.15    0.50
   5 -17  -2   -0.57    0.32
   5  17   2    0.07    0.63
   6  17  -2    1.04    0.54
  -6  17   2   -0.14    0.60
   6  17   2   -0.24    0.63
  -6 -17   2   -1.18    0.47
  -6  17  -2   -0.80    0.53
  -7  17   2   -1.21    0.61
   7  17  -2    1.44    0.61
  -7  17  -2   -0.80    0.55
  -7 -17   2    0.37    0.49
   7  17   2    0.67    0.69
  -8  17   2   -1.64    0.65
   8  17  -2    2.04    0.66
   8 -17   2   -1.57    0.67
  -8  17  -2   -1.54    0.59
  -8 -17   2    0.38    0.49
   8  17   2   -0.66    0.68
   8 -17  -2   -0.10    0.70
   0  18   2    0.99    0.53
   0  18  -2    1.19    0.43
  -1  18   2    1.73    0.56
   1  18  -2    1.37    0.49
  -1  18  -2    1.50    0.46
   1  18   2    1.04    0.53
  -2  18   2    1.46    0.52
   2  18  -2    1.25    0.49
  -2  18  -2    1.52    0.49
   2  18   2    1.03    0.55
   3  18  -2    0.47    0.45
  -3  18   2    1.24    0.50
  -3  18  -2    1.23    0.50
   3  18   2    0.79    0.58
   4  18  -2    1.51    0.55
  -4  18   2    1.92    0.56
  -4  18  -2    1.10    0.56
   4  18   2    1.20    0.60
   4 -18  -2    0.89    0.35
  -5  18   2    4.74    0.66
   5  18  -2    4.58    0.62
   5  18   2    3.26    0.74
  -5  18  -2    2.49    0.59
   6  18  -2    1.30    0.58
  -6  18   2    0.93    0.65
   6  18   2    0.96    0.72
  -6 -18   2   -1.66    0.51
  -6  18  -2   -0.02    0.57
  -7  18   2   -1.19    0.64
   7  18  -2    1.09    0.59
  -7 -18   2    0.17    0.61
  -7  18  -2   -1.26    0.57
   7  18   2    1.21    0.74
   0  19   2    1.53    0.58
   0  19  -2    0.88    0.45
  -1  19   2    2.38    0.61
   1  19  -2    2.13    0.53
   1  19   2    1.84    0.57
  -1  19  -2    1.89    0.49
   2  19  -2    2.03    0.54
  -2  19   2    2.04    0.56
  -2  19  -2    1.88    0.53
   2  19   2    1.97    0.64
  -3  19   2    1.47    0.54
   3  19  -2    0.25    0.50
  -3  19  -2    0.93    0.54
   3  19   2    1.11    0.63
   4  19  -2    1.12    0.52
  -4  19   2    2.22    0.59
  -4  19  -2    1.56    0.59
   4 -19  -2    0.61    0.47
   4  19   2    1.53    0.66
   5  19  -2    1.16    0.58
  -5  19   2    1.66    0.62
  -5  19  -2    0.73    0.55
   5  19   2    0.94    0.68
   0  20  -2    1.60    0.50
   0  20   2    1.89    0.64
  -1  20   2    2.20    0.63
   1  20  -2    1.27    0.49
  -1  20  -2    2.16    0.52
   1  20   2    1.84    0.62
   2  20  -2    1.53    0.56
  -2  20   2    1.44    0.55
  -2  20  -2    1.49    0.55
   2  20   2    1.30    0.62
   3  20  -2    1.27    0.55
  -3  20   2    1.53    0.57
   3  20   2    1.08    0.65
   0   0   3    0.00    0.06
   0   0   3    0.02    0.02
   0   0  -3    0.04    0.07
   1   0  -3   -0.10    0.08
  -1   0   3    0.03    0.08
  -1   0  -3   -0.08    0.07
   1   0   3   -0.01    0.07
  -1   0  -3    0.04    0.04
  -1   0  -3    0.02    0.06
   1   0  -3    0.02    0.02
   1   0   3    0.00    0.05
  -1   0   3    0.05    0.04
  -1   0   3   -0.04    0.03
   1   0   3    0.01    0.05
   2   0   3    0.03    0.09
  -2   0   3    0.04    0.08
   2   0   3    0.04    0.11
  -2   0   3   -0.07    0.06
   2   0  -3    0.01    0.06
  -2   0   3    0.05    0.07
   2   0   3    0.03    0.07
   2   0  -3    0.01    0.08
  -2   0  -3    0.04    0.10
   2   0  -3    0.04    0.06
  -2   0   3    0.12    0.09
  -2   0  -3   -0.03    0.08
   2   0  -3    0.04    0.10
  -2   0  -3    0.04    0.07
  -3   0   3   -0.01    0.10
   3   0   3   -0.06    0.10
  -3   0   3   -0.01    0.11
   3   0  -3    0.01    0.12
   3   0   3    0.11    0.13
  -3   0   3    0.07    0.08
   3   0  -3   -0.02    0.07
  -3   0   3    0.02    0.09
  -3   0  -3    0.11    0.10
  -3   0  -3   -0.02    0.09
   3   0   3    0.00    0.10
   3   0   3   -0.02    0.08
  -3   0  -3    0.04    0.08
   3   0  -3    0.03    0.08
   4   0   3   -0.06    0.12
  -4   0  -3   -0.01    0.03
   4   0   3    0.07    0.14
   4   0   3    0.08    0.10
   4   0  -3   -0.09    0.15
   4   0  -3    0.04    0.10
  -4   0   3   -0.02    0.13
  -4   0   3   -0.05    0.12
  -4   0   3    0.03    0.10
  -4   0  -3   -0.03    0.12
  -4   0  -3    0.01    0.12
   4   0  -3   -0.08    0.09
  -4   0   3   -0.06    0.11
   4   0   3    0.06    0.13
  -5   0   3   -0.04    0.15
   5   0  -3   -0.12    0.12
   5   0  -3    0.05    0.12
   5   0   3    0.07    0.14
   5   0   3   -0.08    0.19
   5   0   3   -0.12    0.17
   5   0  -3   -0.01    0.19
  -5   0  -3   -0.08    0.12
  -5   0  -3   -0.02    0.14
   5   0   3   -0.06    0.12
  -5   0   3   -0.02    0.12
  -5   0   3    0.09    0.15
  -6   0   3   -0.09    0.19
  -6   0   3   -0.21    0.14
   6   0   3   -0.17    0.24
  -6   0  -3   -0.31    0.15
   6   0  -3   -0.14    0.23
   6   0  -3   -0.18    0.14
   6   0   3   -0.13    0.15
  -6   0  -3   -0.14    0.13
  -6   0   3   -0.19    0.20
  -7   0   3   -0.03    0.22
   7   0   3   -0.24    0.25
  -7   0   3    0.14    0.17
  -7   0  -3   -0.03    0.19
   7   0  -3   -0.20    0.17
   7   0   3   -0.29    0.16
   7   0  -3   -0.14    0.26
  -7   0  -3   -0.14    0.15
  -8   0   3   -0.11    0.26
   8   0  -3   -0.10    0.32
  -8   0  -3   -0.23    0.21
   8   0  -3    0.02    0.21
  -8   0  -3   -0.04    0.19
   8   0   3    0.08    0.20
  -8   0   3   -0.02    0.19
   8   0   3   -0.09    0.27
   9   0  -3    0.08    0.33
  -9   0   3    0.13    0.27
  -9   0   3    0.03    0.21
   9   0  -3   -0.03    0.26
  -9   0   3    0.23    0.29
  -9   0  -3    0.16    0.21
   9   0   3   -0.07    0.23
  -9   0  -3   -0.35    0.24
   9   0   3   -0.06    0.35
 -10   0  -3    0.34    0.24
 -10   0   3    0.08    0.31
  10   0   3   -0.45    0.42
  10   0  -3   -0.10    0.37
 -10   0   3    0.02    0.24
  10   0   3   -0.12    0.29
 -10   0   3   -0.27    0.34
  10   0  -3    0.16    0.24
 -10   0  -3   -0.17    0.26
 -11   0  -3    0.11    0.25
  11   0  -3   -0.32    0.21
  11   0   3   -0.36    0.49
 -11   0   3    0.01    0.25
 -11   0  -3    0.11    0.31
  11   0  -3    0.06    0.45
 -11   0   3    0.00    0.33
 -11   0   3   -0.03    0.38
  11   0   3    0.10    0.28
 -12   0  -3   -0.35    0.34
 -12   0  -3    0.29    0.29
  12   0   3   -0.19    0.32
  12   0   3   -0.31    0.51
 -12   0   3   -0.03    0.28
  12   0  -3   -0.78    0.50
 -13   0   3    0.00    0.31
  13   0  -3   -0.18    0.59
 -13   0  -3   -0.13    0.37
  13   0   3   -0.30    0.56
  14   0   3   -0.19    0.66
  14   0  -3   -0.48    0.57
   0   1   3    0.13    0.07
   0   1   3    0.09    0.06
   0  -1   3    0.12    0.06
   0   1  -3    0.08    0.07
   0  -1  -3    0.06    0.05
   0  -1  -3    0.10    0.08
  -1  -1  -3   67.46    3.76
  -1   1   3   64.14    3.76
  -1   1   3   70.56    3.76
   1   1  -3   70.84    3.76
   1  -1   3   73.33    3.76
   1  -1  -3   66.39    3.76
   1   1   3   66.81    3.76
   1   1   3   62.61    3.76
   1   1   3   63.37    3.76
  -1  -1   3   70.61    3.76
  -2  -1  -3  177.09   10.00
  -2   1   3  167.60   10.00
   2   1  -3  176.98    9.99
   2  -1   3  181.09    9.99
   2  -1   3  183.63   10.00
   2  -1   3  188.24   10.00
  -2   1   3  186.54   10.00
  -2  -1  -3  176.27    9.99
   2   1   3  182.35   10.02
  -2  -1   3  175.37   10.00
   2   1   3  170.01    9.99
   2   1   3  186.63   10.01
   2  -1  -3  183.85   10.00
  -2   1  -3  178.68    9.99
  -2  -1   3  183.73   10.00
  -2   1  -3  177.67   10.00
   2  -1  -3  180.07    9.99
   3   1  -3   48.76    2.78
  -3   1   3   46.81    2.78
  -3   1   3   49.74    2.78
   3  -1   3   50.42    2.78
   3   1  -3   46.74    2.78
  -3  -1  -3   51.64    2.79
   3  -1   3   51.52    2.79
   3  -1   3   54.20    2.79
  -3   1   3   48.93    2.78
   3  -1   3   51.71    2.79
  -3   1   3   47.41    2.78
  -3  -1  -3   50.01    2.79
   3  -1  -3   46.47    2.78
   3  -1  -3   52.35    2.78
  -3   1  -3   50.06    2.78
  -3  -1   3   51.57    2.78
   3   1   3   48.06    2.79
   3  -1  -3   49.33    2.78
   3   1   3   49.44    2.79
   3   1   3   51.15    2.78
  -3   1  -3   54.08    2.78
  -3  -1   3   49.04    2.78
  -3  -1   3   50.59    2.78
  -3  -1   3   46.55    2.78
  -4   1   3   45.69    2.54
   4   1  -3   45.35    2.55
  -4  -1  -3   45.10    2.56
  -4   1   3   46.90    2.55
   4  -1   3   47.00    2.56
  -4   1   3   45.63    2.55
  -4   1   3   41.30    2.56
   4   1  -3   46.49    2.54
   4  -1   3   46.51    2.55
   4  -1   3   45.66    2.55
   4  -1   3   46.37    2.54
  -4  -1  -3   46.00    2.56
   4  -1  -3   45.39    2.54
   4   1   3   45.06    2.56
  -4  -1   3   41.85    2.55
  -4   1  -3   44.22    2.56
  -4  -1   3   44.66    2.54
  -4  -1   3   45.28    2.55
   4  -1  -3   44.17    2.55
   4  -1  -3   46.34    2.55
   4   1   3   45.22    2.56
   4   1   3   48.82    2.55
  -4   1  -3   48.85    2.56
   5  -1   3   11.97    0.72
  -5  -1  -3   11.74    0.70
  -5   1   3   12.40    0.73
  -5   1   3   11.83    0.70
   5  -1   3   12.21    0.71
   5   1  -3   11.47    0.70
   5  -1   3   11.72    0.75
   5   1  -3   10.95    0.74
  -5   1   3   11.29    0.74
  -5  -1  -3   12.29    0.73
  -5  -1   3   12.09    0.73
   5   1   3   12.25    0.74
   5   1   3   12.11    0.75
   5   1   3   12.35    0.72
  -5   1  -3   11.49    0.73
   5  -1  -3   12.15    0.71
   5  -1  -3   12.19    0.70
   5  -1  -3   11.57    0.74
   5   1   3   12.06    0.72
  -5  -1   3   11.41    0.70
  -6   1   3   72.65    4.37
  -6  -1  -3   82.41    4.38
   6  -1   3   77.95    4.38
   6  -1   3   78.41    4.36
  -6   1   3   79.16    4.36
   6   1  -3   86.78    4.35
  -6  -1  -3   79.38    4.36
  -6   1   3   76.79    4.37
   6   1  -3   75.75    4.37
   6   1   3   75.93    4.38
   6   1   3   73.93    4.38
   6   1   3   81.72    4.37
  -6  -1   3   78.32    4.36
  -6   1  -3   80.13    4.36
  -6  -1   3   73.80    4.37
  -6  -1   3   77.90    4.37
  -6   1  -3   76.72    4.38
   6  -1  -3   78.88    4.36
   7  -1   3    2.50    0.30
   7   1  -3    2.43    0.31
  -7  -1  -3    2.32    0.26
   7   1  -3    2.98    0.26
  -7   1   3    2.40    0.23
  -7   1   3    2.31    0.28
   7  -1   3    2.30    0.23
  -7  -1  -3    2.21    0.23
  -7   1  -3    2.33    0.23
   7  -1  -3    2.61    0.22
   7   1   3    2.08    0.33
   7  -1  -3    3.29    0.39
   7   1   3    2.77    0.27
  -7  -1   3    2.38    0.22
  -7  -1   3    2.34    0.28
  -7   1  -3    2.29    0.27
   8   1  -3    2.31    0.22
  -8   1   3    1.95    0.30
  -8  -1  -3    2.19    0.28
   8   1  -3    1.70    0.34
   8  -1   3    2.60    0.24
   8  -1   3    1.90    0.37
  -8  -1  -3    1.91    0.23
  -8   1   3    2.35    0.24
  -8  -1   3    1.97    0.29
   8  -1  -3    2.34    0.32
  -8  -1   3    2.13    0.23
  -8   1  -3    1.69    0.28
   8   1   3    1.78    0.26
  -8   1  -3    2.43    0.24
  -8  -1   3    2.16    0.29
   8  -1  -3    2.39    0.23
   8   1   3    2.10    0.37
  -9   1   3    2.07    0.34
   9  -1   3    1.30    0.38
  -9  -1  -3    1.66    0.29
  -9   1   3    1.69    0.25
  -9  -1  -3    1.85    0.24
   9   1  -3    1.47    0.39
   9  -1   3    1.79    0.24
   9   1  -3    1.74    0.24
   9   1   3    1.81    0.24
   9  -1  -3    1.59    0.38
  -9   1  -3    1.47    0.29
   9  -1  -3    2.08    0.24
  -9  -1   3    1.58    0.30
  -9  -1   3    1.89    0.33
  -9  -1   3    1.93    0.25
   9   1   3    1.41    0.40
  -9   1  -3    1.83    0.24
 -10   1   3   -0.37    0.34
 -10   1   3   -0.24    0.23
 -10   1   3   -0.33    0.30
  10  -1   3   -0.07    0.36
  10  -1   3   -0.07    0.24
 -10  -1  -3   -0.12    0.24
 -10  -1  -3   -0.35    0.28
  10   1  -3   -0.18    0.23
  10   1  -3    0.24    0.42
 -10  -1   3    0.09    0.24
 -10   1  -3   -0.19    0.29
  10   1   3   -0.05    0.21
  10   1   3   -0.30    0.40
  10  -1  -3    0.18    0.26
 -10  -1   3    0.08    0.30
 -10   1  -3    0.14    0.23
 -10  -1   3    0.03    0.33
  10  -1  -3    0.47    0.42
  11  -1   3    1.56    0.48
  11   1  -3    1.11    0.28
 -11  -1  -3    1.68    0.28
 -11   1   3    1.50    0.29
 -11   1   3    0.87    0.36
  11   1  -3    0.82    0.46
 -11  -1  -3    1.01    0.33
 -11   1   3    1.28    0.41
  11  -1   3    1.12    0.30
  11  -1  -3    1.00    0.46
 -11  -1   3    1.08    0.27
 -11   1  -3    1.20    0.27
 -11   1  -3    0.88    0.32
  11   1   3    1.57    0.47
  11   1   3    0.75    0.29
 -11  -1   3    0.76    0.34
  11  -1  -3    0.63    0.33
 -12  -1  -3   -0.38    0.32
  12   1  -3   -0.19    0.46
 -12   1   3   -0.11    0.29
 -12  -1  -3    0.29    0.29
 -12   1   3    0.14    0.45
  12  -1   3   -0.41    0.54
  12   1   3   -0.39    0.37
  12   1   3    0.26    0.53
 -12   1  -3    0.28    0.32
 -12   1  -3    0.10    0.32
  12  -1  -3    0.08    0.48
 -12  -1   3    0.10    0.28
  13   1  -3   -0.29    0.51
 -13   1   3    0.33    0.50
  13  -1   3    0.29    0.62
 -13  -1  -3   -0.54    0.35
 -13   1  -3   -0.13    0.36
  13  -1  -3   -0.61    0.55
  13   1   3   -0.22    0.62
 -13  -1   3    0.13    0.31
  14  -1   3    0.12    0.62
  14   1  -3    0.50    0.60
  14   1   3    0.28    0.70
  14  -1  -3    0.40    0.65
 -14  -1   3    0.98    0.49
   0   2  -3   10.35    0.57
   0  -2   3    9.70    0.57
   0  -2  -3    9.61    0.57
   0  -2   3   10.62    0.56
   0   2   3    9.58    0.57
  -1   2   3   45.43    2.71
  -1   2   3   48.99    2.70
  -1  -2  -3   48.87    2.70
   1  -2   3   50.15    2.70
  -1   2  -3   50.49    2.70
  -1   2  -3   45.61    2.70
   1   2   3   49.87    2.70
   1  -2  -3   50.09    2.70
  -1  -2   3   49.78    2.70
   1   2   3   42.71    2.71
   1  -2  -3   51.24    2.70
  -2   2   3   26.06    1.56
   2   2  -3   27.50    1.55
   2  -2   3   28.55    1.56
  -2  -2  -3   29.71    1.57
  -2  -2  -3   27.91    1.56
   2  -2   3   25.79    1.57
  -2   2   3   29.77    1.57
   2  -2   3   25.20    1.56
   2   2   3   29.32    1.56
   2  -2  -3   28.17    1.57
   2   2   3   27.75    1.57
  -2   2  -3   28.95    1.56
  -2  -2   3   27.63    1.56
   2  -2  -3   27.46    1.56
   2  -2  -3   27.51    1.56
   2   2   3   28.30    1.57
  -3  -2  -3   36.90    2.13
   3   2  -3   38.98    2.12
  -3  -2  -3   40.91    2.13
   3  -2   3   38.59    2.12
   3   2  -3   37.23    2.12
   3  -2   3   36.60    2.13
  -3   2   3   37.82    2.13
  -3   2   3   37.24    2.13
   3  -2   3   38.49    2.13
   3   2  -3   36.96    2.12
  -3   2   3   42.53    2.12
   3  -2  -3   37.85    2.12
  -3   2  -3   38.22    2.13
  -3  -2   3   39.11    2.12
   3   2   3   38.31    2.14
   3  -2  -3   36.84    2.13
  -3  -2   3   37.13    2.12
   3   2   3   37.31    2.12
   3  -2  -3   37.92    2.12
   3  -2  -3   37.94    2.12
   3   2   3   33.92    2.13
   4  -2   3    2.96    0.26
   4  -2   3    2.88    0.24
   4   2  -3    2.64    0.24
   4  -2   3    2.51    0.32
  -4  -2  -3    2.49    0.28
  -4   2   3    2.79    0.27
  -4  -2  -3    2.36    0.22
  -4   2   3    3.02    0.23
  -4   2   3    2.83    0.26
   4   2  -3    2.42    0.23
  -4  -2  -3    2.74    0.28
  -4  -2   3    2.61    0.26
   4   2   3    2.74    0.31
  -4   2  -3    3.27    0.26
   4  -2  -3    2.63    0.23
   4  -2  -3    2.65    0.23
   4   2   3    2.79    0.30
  -4  -2   3    2.74    0.23
  -4  -2   3    2.77    0.26
  -4   2  -3    2.86    0.27
   4   2   3    2.48    0.26
  -4   2  -3    2.98    0.27
   4  -2  -3    3.03    0.24
  -5   2   3   19.05    1.11
   5  -2   3   18.68    1.09
   5   2  -3   18.59    1.09
  -5   2   3   19.19    1.10
  -5   2   3   18.78    1.09
   5  -2   3   19.08    1.11
   5  -2   3   18.50    1.13
  -5  -2  -3   19.44    1.12
  -5  -2  -3   18.33    1.09
  -5  -2   3   20.05    1.11
  -5  -2   3   18.44    1.09
   5   2   3   20.21    1.12
   5   2   3   18.99    1.09
   5  -2  -3   19.72    1.09
   5   2   3   17.90    1.12
  -5   2  -3   19.53    1.11
  -5   2  -3   18.72    1.11
   5  -2  -3   18.82    1.12
   6  -2   3    0.44    0.15
   6   2  -3    0.51    0.16
  -6   2   3    0.16    0.20
   6   2  -3    0.09    0.23
  -6   2   3    0.25    0.15
   6  -2   3    0.25    0.20
  -6  -2  -3    0.20    0.18
  -6  -2  -3    0.30    0.15
  -6  -2   3    0.44    0.19
  -6   2  -3    0.24    0.18
   6   2   3    0.45    0.17
  -6  -2   3    0.25    0.19
   6  -2  -3    0.39    0.14
   6  -2  -3    0.17    0.22
   6   2   3    0.49    0.19
  -6  -2   3    0.61    0.19
  -6   2  -3    0.35    0.20
  -6   2  -3    0.34    0.15
  -6  -2   3    0.33    0.15
   6   2   3    0.38    0.24
  -7  -2  -3   -0.29    0.18
  -7   2   3   -0.11    0.17
   7  -2   3    0.02    0.30
   7   2  -3   -0.11    0.17
  -7  -2  -3   -0.15    0.16
   7   2  -3   -0.09    0.25
  -7   2   3   -0.12    0.22
   7  -2   3   -0.09    0.16
   7   2   3   -0.27    0.22
   7   2   3   -0.18    0.27
  -7   2  -3   -0.07    0.19
   7  -2  -3   -0.16    0.24
  -7  -2   3   -0.18    0.16
  -7  -2   3   -0.16    0.21
  -7   2  -3   -0.07    0.22
   7  -2  -3   -0.12    0.15
  -7   2  -3   -0.22    0.17
  -7  -2   3   -0.01    0.22
   7   2   3   -0.21    0.18
   8  -2   3    1.66    0.21
   8  -2   3    1.12    0.30
  -8   2   3    1.89    0.22
   8   2  -3    1.09    0.21
   8   2  -3    1.76    0.31
  -8   2   3    1.46    0.29
  -8  -2  -3    0.80    0.23
  -8  -2  -3    1.11    0.21
  -8  -2   3    0.86    0.26
   8  -2  -3    1.32    0.35
   8   2   3    0.98    0.34
  -8   2  -3    1.21    0.28
  -8   2  -3    1.26    0.20
   8   2   3    1.29    0.22
  -8  -2   3    1.15    0.21
   8  -2  -3    1.46    0.21
  -8   2  -3    1.58    0.26
  -9   2   3    0.15    0.30
  -9  -2  -3    0.16    0.22
   9  -2   3   -0.14    0.21
   9   2  -3    0.25    0.34
  -9  -2  -3   -0.06    0.26
   9   2  -3    0.26    0.23
  -9   2   3    0.38    0.22
   9  -2   3   -0.14    0.36
   9  -2  -3    0.30    0.21
   9   2   3    0.16    0.23
  -9  -2   3    0.21    0.21
  -9   2  -3    0.26    0.21
   9   2   3   -0.07    0.37
   9  -2  -3    0.38    0.32
  -9  -2   3    0.18    0.27
  -9   2  -3    0.09    0.24
  10  -2   3    2.58    0.30
 -10  -2  -3    1.91    0.32
  10   2  -3    3.00    0.32
  10  -2   3    2.76    0.50
  10   2  -3    3.40    0.44
 -10   2   3    2.74    0.42
 -10  -2  -3    3.01    0.31
  10  -2  -3    3.04    0.30
 -10  -2   3    3.34    0.31
 -10  -2   3    2.82    0.38
  10   2   3    2.64    0.47
 -10   2  -3    3.18    0.31
 -10   2  -3    2.17    0.35
  10  -2  -3    3.06    0.43
  10   2   3    2.21    0.31
  11  -2   3    0.07    0.43
 -11   2   3    0.30    0.40
 -11   2   3    0.20    0.33
 -11  -2  -3    0.11    0.28
 -11  -2  -3    0.21    0.26
  11   2  -3   -0.13    0.32
  11  -2   3   -0.15    0.26
  11   2  -3    0.02    0.44
  11  -2  -3   -0.23    0.27
  11  -2  -3    0.28    0.47
 -11  -2   3    0.25    0.33
 -11  -2   3    0.49    0.27
 -11   2  -3    0.25    0.32
  11   2   3    0.06    0.27
  11   2   3    0.56    0.51
 -12  -2  -3    0.78    0.29
 -12   2   3    0.64    0.45
  12   2  -3    0.36    0.51
  12  -2   3    0.68    0.50
 -12  -2  -3    0.46    0.35
  12  -2  -3    0.47    0.55
  12   2   3    0.29    0.57
 -12  -2   3    0.88    0.30
  12   2   3    0.06    0.43
 -12   2  -3    0.46    0.36
  13   2  -3   -0.59    0.55
 -13  -2  -3   -0.03    0.38
  13  -2   3    0.67    0.63
 -13   2   3    0.20    0.53
  13  -2  -3    0.01    0.53
  13   2   3    0.16    0.61
 -13   2  -3   -0.11    0.34
 -13  -2   3    0.27    0.32
 -14   2   3    0.33    0.59
  14   2  -3   -0.10    0.63
  14  -2   3   -0.70    0.71
 -14  -2   3   -0.11    0.44
  14   2   3   -0.08    0.62
  14  -2  -3   -0.55    0.59
   0   3  -3    0.02    0.04
   0  -3   3    0.00    0.08
   0  -3   3    0.05    0.06
   0   3   3    0.13    0.10
   0  -3  -3   -0.04    0.09
   0  -3   3    0.04    0.06
   1  -3   3  148.96    7.89
  -1  -3  -3  146.01    7.89
  -1   3   3  139.72    7.89
   1   3   3  131.71    7.89
  -1   3  -3  137.81    7.89
   1   3   3  144.44    7.90
   1  -3  -3  133.59    7.89
   1  -3  -3  152.68    7.89
  -2   3   3  373.65   23.03
  -2  -3  -3  453.97   23.06
  -2   3   3  441.44   23.09
   2  -3   3  424.89   23.05
  -2  -3  -3  380.57   23.06
   2   3  -3  386.76   23.02
   2   3   3  437.70   23.08
   2  -3  -3  388.72   23.06
  -2   3  -3  375.99   23.01
  -2   3  -3  429.01   23.05
  -2  -3   3  441.64   23.05
   2   3   3  438.77   23.08
   3  -3   3   39.87    2.11
   3  -3   3   37.09    2.10
  -3  -3  -3   36.09    2.11
  -3   3   3   36.71    2.11
  -3  -3  -3   40.28    2.11
   3   3  -3   36.85    2.10
   3   3  -3   34.01    2.10
  -3   3   3   38.83    2.10
  -3   3  -3   36.67    2.10
   3   3   3   36.05    2.11
  -3   3  -3   39.55    2.11
  -3  -3   3   38.46    2.10
   3  -3  -3   34.37    2.10
   3  -3  -3   38.05    2.10
  -3  -3   3   38.86    2.10
   3   3   3   36.48    2.11
   3  -3  -3   39.90    2.11
   3   3   3   37.11    2.10
  -4  -3  -3   12.79    0.75
   4   3  -3   12.45    0.73
  -4  -3  -3   11.93    0.75
   4  -3   3   12.76    0.72
  -4   3   3   12.63    0.75
   4   3  -3   12.54    0.72
   4  -3   3   12.67    0.74
  -4   3   3   10.92    0.72
  -4  -3  -3   12.73    0.74
   4  -3   3   12.18    0.77
  -4  -3   3   11.22    0.74
   4   3   3   11.95    0.75
  -4   3  -3   13.58    0.75
  -4   3  -3   12.62    0.74
   4  -3  -3   11.68    0.76
   4  -3  -3   11.72    0.73
  -4  -3   3   12.64    0.74
   4   3   3   13.02    0.73
   4   3   3   12.51    0.76
   4  -3  -3   12.46    0.72
  -4  -3   3   13.22    0.72
   5  -3   3   17.60    1.02
  -5   3   3   16.03    1.00
   5   3  -3   17.78    1.01
   5  -3   3   17.41    1.00
  -5  -3  -3   17.44    1.00
  -5  -3  -3   16.72    1.03
   5  -3   3   16.54    1.06
   5   3  -3   15.06    1.03
  -5   3   3   18.46    1.01
  -5   3   3   17.18    1.03
   5   3   3   18.56    1.04
  -5  -3   3   17.15    1.01
   5   3   3   17.47    1.04
  -5  -3   3   17.68    1.03
   5  -3  -3   18.30    1.00
  -5   3  -3   17.85    1.03
   5   3   3   19.80    1.01
   5  -3  -3   16.82    1.04
   6  -3   3    6.97    0.57
  -6  -3  -3    7.23    0.53
  -6  -3  -3    7.01    0.48
   6   3  -3    6.66    0.48
  -6   3   3    6.96    0.54
   6  -3   3    7.04    0.48
   6   3   3    6.58    0.58
  -6  -3   3    6.81    0.47
   6  -3  -3    7.14    0.46
  -6   3  -3    6.98    0.53
  -6  -3   3    8.43    0.49
  -6  -3   3    6.40    0.52
  -6   3  -3    7.34    0.52
   6   3   3    7.09    0.55
   6   3   3    6.70    0.49
   7  -3   3    7.28    0.49
   7   3  -3    6.80    0.49
   7   3  -3    6.15    0.58
  -7  -3  -3    6.88    0.57
   7  -3   3    7.27    0.58
  -7   3   3    7.12    0.58
  -7  -3  -3    7.20    0.50
  -7  -3   3    7.47    0.50
   7   3   3    7.05    0.57
   7  -3  -3    7.00    0.64
   7   3   3    6.94    0.52
   7  -3  -3    7.50    0.48
   7   3   3    6.91    0.63
  -7   3  -3    7.07    0.56
  -7   3  -3    6.52    0.55
  -7  -3   3    7.40    0.57
   8  -3   3   15.85    1.03
   8   3  -3   16.03    0.92
   8  -3   3   15.06    0.93
  -8  -3  -3   15.14    0.93
   8   3  -3   13.79    1.02
  -8  -3  -3   15.68    0.99
  -8   3   3   14.89    0.98
   8   3   3   15.30    1.00
   8   3   3   15.35    1.04
  -8   3  -3   14.72    0.99
   8  -3  -3   15.39    0.92
  -8  -3   3   17.05    1.00
  -8   3  -3   14.57    0.99
  -8  -3   3   15.58    0.94
   8   3   3   15.10    0.94
   9  -3   3    4.62    0.46
   9   3  -3    4.38    0.50
   9   3  -3    5.97    0.46
  -9   3   3    4.54    0.59
   9  -3   3    3.57    0.50
  -9  -3  -3    4.72    0.57
  -9  -3  -3    4.94    0.47
  -9   3  -3    4.75    0.58
   9   3   3    4.78    0.50
   9  -3  -3    5.42    0.45
  -9  -3   3    4.42    0.56
   9   3   3    4.86    0.52
   9  -3  -3    5.42    0.62
  -9   3  -3    5.34    0.56
  -9  -3   3    5.15    0.47
  10   3  -3   -0.01    0.25
  10  -3   3    0.11    0.40
 -10   3   3   -0.12    0.35
 -10  -3  -3    0.34    0.24
 -10  -3  -3   -0.18    0.29
  10  -3   3   -0.09    0.25
  10   3  -3   -0.18    0.44
  10   3   3    0.61    0.43
 -10  -3   3   -0.14    0.25
  10   3   3   -0.33    0.28
  10  -3  -3    0.35    0.43
  10  -3  -3    0.16    0.24
 -10   3  -3   -0.18    0.29
 -10  -3   3   -0.01    0.31
 -10   3  -3    0.07    0.34
 -11  -3  -3    0.18    0.33
  11   3  -3   -0.54    0.49
  11  -3   3    0.18    0.53
  11  -3   3   -0.03    0.27
 -11   3   3    0.09    0.42
 -11  -3  -3    0.41    0.27
 -11   3  -3   -0.03    0.29
  11  -3  -3    0.06    0.39
  11   3   3    0.02    0.45
 -11  -3   3   -0.05    0.27
  11  -3  -3   -0.67    0.25
  11   3   3    0.00    0.30
 -11  -3   3   -0.12    0.33
 -12  -3  -3    0.08    0.35
  12   3  -3   -0.17    0.51
  12  -3   3   -0.33    0.55
 -12   3   3    0.43    0.46
 -12  -3  -3    0.15    0.31
  12  -3  -3    0.43    0.52
 -12   3  -3    0.43    0.36
 -12  -3   3    0.54    0.31
  12   3   3    0.19    0.51
 -13   3   3   -0.04    0.51
 -13  -3  -3   -0.17    0.53
  13   3  -3   -0.93    0.50
  13  -3   3    0.05    0.55
 -13   3  -3   -0.19    0.38
  13   3   3   -0.09    0.58
 -13  -3   3    0.34    0.34
  13  -3  -3   -0.09    0.61
 -14   3   3    0.18    0.59
  14  -3   3   -0.28    0.70
  14   3  -3   -0.15    0.55
  14  -3  -3   -0.81    0.59
  14   3   3   -0.21    0.67
 -14  -3   3    0.67    0.52
   0   4   3   99.28    5.49
   0  -4   3   95.71    5.48
   0  -4   3   95.94    5.48
   0   4  -3   92.96    5.48
   0  -4  -3  109.35    5.49
   1  -4   3    0.93    0.11
  -1  -4  -3    0.93    0.12
   1   4  -3    0.96    0.11
  -1   4   3    1.08    0.17
   1  -4  -3    0.72    0.14
  -1   4  -3    0.86    0.10
  -1  -4   3    0.74    0.10
   1   4   3    0.84    0.13
   1   4   3    0.56    0.15
   1  -4  -3    0.88    0.12
   2   4  -3    1.42    0.15
  -2  -4  -3    1.93    0.22
   2  -4   3    1.59    0.19
   2  -4   3    1.11    0.12
  -2  -4  -3    1.56    0.17
  -2   4   3    1.38    0.18
   2  -4  -3    1.94    0.24
   2   4   3    2.16    0.26
   2   4   3    1.65    0.17
  -2  -4   3    1.58    0.19
  -2  -4   3    1.26    0.18
  -2   4  -3    1.58    0.19
   2  -4  -3    1.34    0.14
  -3  -4  -3   35.42    1.99
  -3   4   3   34.77    1.98
   3  -4   3   35.17    1.98
  -3  -4  -3   35.60    1.98
   3   4  -3   35.70    1.97
  -3  -4  -3   38.08    1.97
   3   4   3   33.37    1.99
  -3   4  -3   34.44    1.98
   3  -4  -3   36.32    1.98
   3   4   3   34.45    1.99
  -3  -4   3   35.06    1.97
   3  -4  -3   33.54    1.98
   4  -4   3  104.81    5.84
  -4  -4  -3  105.98    5.85
  -4  -4  -3  104.22    5.84
  -4   4   3  113.64    5.84
   4  -4   3  104.64    5.85
   4  -4   3   98.53    5.85
  -4   4   3  102.75    5.85
   4   4  -3   98.00    5.84
   4   4  -3  108.91    5.84
  -4   4  -3  104.18    5.85
   4   4   3  104.38    5.84
   4   4   3  102.43    5.85
   4  -4  -3  102.19    5.85
  -4   4  -3  113.08    5.85
   4  -4  -3   99.24    5.84
   4   4   3  111.11    5.85
  -5   4   3   17.98    1.05
   5  -4   3   19.08    1.12
  -5  -4  -3   18.12    1.05
   5   4  -3   17.65    1.04
   5  -4   3   18.39    1.02
   5  -4   3   17.71    1.08
  -5  -4  -3   17.52    1.04
   5   4   3   17.97    1.03
   5  -4  -3   17.37    1.07
  -5   4  -3   18.17    1.05
   5   4   3   17.65    1.08
  -5  -4   3   16.51    1.05
  -5  -4   3   16.67    1.04
   5   4   3   17.56    1.06
   5  -4  -3   17.57    1.02
   5  -4  -3   18.84    1.02
  -5   4  -3   17.21    1.05
   6   4  -3   14.66    0.88
  -6   4   3   15.62    0.93
   6  -4   3   15.44    0.89
  -6  -4  -3   15.18    0.93
   6  -4   3   14.88    0.97
  -6  -4  -3   15.26    0.89
  -6  -4   3   13.78    0.92
   6   4   3   15.01    0.96
   6   4   3   14.42    0.93
  -6  -4   3   14.56    0.90
   6  -4  -3   15.53    0.89
   6   4   3   15.53    0.91
  -6   4  -3   15.45    0.93
  -6   4  -3   14.55    0.92
   6  -4  -3   16.32    0.94
  -6  -4   3   14.63    0.93
  -7  -4  -3    2.11    0.27
   7   4  -3    1.71    0.31
  -7   4   3    1.77    0.28
  -7  -4  -3    1.87    0.22
   7  -4   3    1.92    0.21
   7  -4   3    2.08    0.32
   7   4  -3    2.58    0.20
  -7   4  -3    1.75    0.28
  -7   4  -3    1.87    0.26
   7   4   3    1.90    0.34
  -7  -4   3    2.06    0.22
   7   4   3    1.92    0.27
   7  -4  -3    1.38    0.31
   7  -4  -3    2.18    0.22
   7   4   3    1.78    0.24
  -7  -4   3    1.83    0.26
  -8   4   3    3.37    0.37
   8  -4   3    3.44    0.30
   8   4  -3    3.61    0.40
  -8  -4  -3    2.65    0.33
  -8  -4  -3    4.09    0.39
   8  -4   3    2.71    0.40
   8  -4  -3    3.95    0.37
   8  -4  -3    3.48    0.42
   8   4   3    3.88    0.49
   8   4   3    3.31    0.42
  -8   4  -3    3.90    0.45
  -8   4  -3    3.21    0.36
  -8  -4   3    3.35    0.47
  -8  -4   3    3.96    0.39
   8   4   3    3.42    0.31
   9   4  -3    0.21    0.24
   9   4  -3    0.52    0.36
  -9   4   3    0.21    0.32
  -9  -4  -3    0.18    0.28
   9  -4   3   -0.08    0.22
   9  -4   3   -0.24    0.37
  -9  -4  -3    0.40    0.23
  -9   4  -3    0.06    0.27
  -9  -4   3    0.07    0.28
  -9  -4   3    0.21    0.23
   9  -4  -3    0.28    0.36
   9  -4  -3    0.16    0.21
   9   4   3    0.22    0.39
  -9   4  -3    0.05    0.30
   9   4   3    0.13    0.24
  10   4  -3    0.59    0.28
 -10   4   3    0.15    0.36
  10   4  -3    0.48    0.40
 -10  -4  -3    0.37    0.25
 -10  -4  -3    0.37    0.33
  10  -4   3    0.31    0.25
  10  -4   3    0.39    0.47
 -10  -4   3    0.50    0.33
 -10   4  -3    0.28    0.30
  10   4   3    0.40    0.45
  10  -4  -3    0.24    0.41
  10  -4  -3    0.72    0.24
  10   4   3    0.37    0.27
 -10  -4   3    0.45    0.26
 -10   4  -3    0.46    0.36
 -11   4   3    0.15    0.42
  11  -4   3    0.29    0.28
 -11  -4  -3    0.51    0.28
  11  -4   3    0.20    0.45
  11   4  -3    0.61    0.44
 -11  -4  -3    0.67    0.37
 -11  -4   3    0.72    0.29
 -11  -4   3    0.33    0.35
  11   4   3    0.54    0.31
  11  -4  -3    0.48    0.27
 -11   4  -3    0.45    0.33
 -11   4  -3    0.52    0.39
  11   4   3    0.31    0.52
  11  -4  -3   -0.13    0.52
 -12   4   3    0.00    0.48
  12   4  -3   -0.02    0.50
  12  -4   3   -0.40    0.59
 -12  -4  -3   -0.21    0.37
 -12  -4  -3   -0.09    0.38
  12  -4  -3   -0.22    0.47
 -12   4  -3   -0.30    0.32
  12   4   3    0.08    0.57
 -12  -4   3   -0.04    0.31
  13  -4   3    0.32    0.62
 -13   4   3    0.45    0.53
  13   4  -3   -0.89    0.57
  13   4   3   -0.05    0.64
 -13   4  -3    0.05    0.37
 -13  -4   3    0.11    0.34
  13  -4  -3   -0.10    0.57
  14  -4   3   -0.19    0.63
 -14   4   3    0.03    0.60
  14   4  -3   -0.64    0.64
 -14  -4   3    0.29    0.63
  14   4   3    0.23    0.74
  14  -4  -3    0.20    0.65
   0   5  -3    0.08    0.08
   0  -5  -3   -0.02    0.11
   0   5  -3   -0.02    0.09
   0  -5   3    0.04    0.09
   0  -5   3   -0.04    0.10
   0   5   3    0.17    0.12
  -1  -5  -3    5.43    0.35
  -1   5   3    5.55    0.40
   1   5  -3    5.24    0.34
   1  -5   3    4.57    0.33
  -1  -5   3    4.75    0.34
   1  -5  -3    4.46    0.36
  -1  -5   3    4.44    0.36
  -1   5  -3    5.11    0.33
   1   5   3    4.95    0.41
   1   5   3    5.02    0.35
   2  -5   3   89.95    4.90
   2   5  -3   85.77    4.91
  -2  -5  -3   92.70    4.91
  -2   5   3   87.10    4.91
   2   5   3   86.04    4.92
  -2   5  -3   88.07    4.90
   2  -5  -3   87.49    4.92
   2   5   3   86.79    4.91
   3   5  -3   11.16    0.73
  -3  -5  -3   13.20    0.77
  -3   5   3   12.79    0.75
   3  -5   3   12.43    0.73
  -3  -5  -3   12.32    0.73
  -3  -5  -3   12.38    0.75
   3   5   3   13.04    0.77
   3   5   3   12.25    0.75
   3  -5  -3   11.86    0.74
   3  -5  -3   12.99    0.72
  -3  -5   3   12.15    0.73
  -3  -5   3   11.47    0.74
  -3   5  -3   12.57    0.74
  -4  -5  -3   14.60    0.85
  -4  -5  -3   15.00    0.87
   4   5  -3   14.11    0.83
  -4   5   3   14.08    0.83
   4   5  -3   13.31    0.84
   4  -5   3   13.25    0.88
   4  -5   3   14.55    0.85
  -4   5   3   15.13    0.87
   4   5   3   15.15    0.87
  -4   5  -3   14.30    0.85
   4  -5  -3   14.25    0.88
  -4  -5   3   13.72    0.84
  -5  -5  -3   19.84    1.16
  -5  -5  -3   19.12    1.13
   5  -5   3   19.74    1.12
  -5   5   3   19.90    1.16
   5  -5   3   19.16    1.16
   5   5  -3   21.28    1.13
   5  -5  -3   18.72    1.17
   5   5   3   19.29    1.16
  -5   5  -3   19.52    1.15
   5  -5  -3   19.88    1.12
   5  -5  -3   20.24    1.11
  -5  -5   3   17.35    1.15
  -5  -5   3   18.52    1.12
   5   5   3   19.30    1.17
   6  -5   3    2.30    0.32
  -6   5   3    2.66    0.26
  -6  -5  -3    2.52    0.26
   6  -5   3    2.35    0.22
  -6   5   3    2.08    0.28
   6   5  -3    2.19    0.30
  -6  -5  -3    2.52    0.26
   6  -5  -3    2.90    0.33
  -6   5  -3    2.24    0.26
   6   5   3    2.57    0.30
  -6   5  -3    2.22    0.25
   6  -5  -3    2.50    0.22
  -6  -5   3    2.21    0.26
   6   5   3    2.50    0.27
  -6  -5   3    2.37    0.22
   6   5   3    2.66    0.24
   7  -5   3    3.24    0.28
  -7  -5  -3    3.97    0.48
  -7   5   3    2.61    0.34
   7  -5   3    3.76    0.42
  -7  -5  -3    3.57    0.35
   7   5  -3    3.71    0.44
  -7   5  -3    3.26    0.22
   7  -5  -3    3.55    0.37
  -7  -5   3    3.47    0.45
  -7   5  -3    3.08    0.43
   7   5   3    3.96    0.35
   7  -5  -3    3.43    0.34
  -7   5  -3    3.22    0.33
   7   5   3    2.77    0.31
   7   5   3    3.08    0.36
  -7  -5   3    3.43    0.29
  -8  -5  -3   -0.08    0.21
   8  -5   3   -0.19    0.20
  -8   5   3    0.34    0.30
   8   5  -3    0.12    0.28
  -8  -5  -3    0.02    0.24
   8  -5   3   -0.28    0.35
  -8  -5   3   -0.16    0.26
  -8   5  -3    0.17    0.28
  -8  -5   3   -0.13    0.21
  -8   5  -3   -0.02    0.24
  -8   5  -3   -0.19    0.12
   8   5   3   -0.21    0.35
   8   5   3    0.03    0.21
   8   5   3    0.03    0.25
   8  -5  -3   -0.03    0.33
   8  -5  -3    0.06    0.20
  -9  -5  -3    7.44    0.57
   9   5  -3    7.17    0.54
   9  -5   3    6.21    0.56
  -9  -5  -3    6.90    0.65
  -9   5   3    7.04    0.69
   9  -5  -3    7.34    0.56
   9   5   3    7.94    0.70
   9   5   3    6.46    0.58
  -9  -5   3    7.84    0.57
  -9   5  -3    6.82    0.45
   9   5   3    7.19    0.78
  -9   5  -3    7.47    0.68
   9  -5  -3    7.51    0.78
  -9  -5   3    6.79    0.68
  -9   5  -3    7.09    0.63
 -10  -5  -3    0.00    0.26
  10  -5   3    0.03    0.25
  10  -5   3   -0.05    0.45
  10   5  -3   -0.08    0.25
 -10  -5  -3    0.12    0.31
 -10   5   3   -0.07    0.37
  10   5  -3    0.11    0.41
 -10  -5   3    0.37    0.27
  10   5   3    0.10    0.47
  10  -5  -3    0.40    0.25
  10  -5  -3   -0.01    0.44
 -10   5  -3    0.07    0.36
  10   5   3    0.63    0.29
 -10  -5   3   -0.08    0.33
 -10   5  -3    0.06    0.31
  11   5  -3   -0.25    0.46
 -11   5   3   -0.10    0.42
  11  -5   3    0.56    0.28
 -11  -5  -3    0.11    0.34
 -11  -5  -3   -0.04    0.28
  11  -5   3   -0.18    0.53
  11  -5  -3   -0.27    0.47
 -11   5  -3    0.05    0.40
 -11   5  -3   -0.14    0.32
 -11  -5   3   -0.26    0.33
  11   5   3    0.18    0.54
  11  -5  -3    0.01    0.27
 -11  -5   3   -0.28    0.28
  11   5   3    0.13    0.31
 -12   5   3    0.58    0.49
 -12  -5  -3    0.99    0.38
  12  -5   3    0.88    0.53
  12   5  -3    0.21    0.53
 -12  -5   3    0.66    0.32
  12  -5  -3    0.41    0.57
 -12   5  -3    0.53    0.37
  12   5   3    0.40    0.58
 -12   5  -3    0.52    0.44
  13   5  -3   -0.44    0.56
  13  -5   3   -0.43    0.70
 -13   5   3   -0.28    0.55
  13  -5  -3   -0.42    0.52
 -13  -5   3   -0.23    0.34
 -13   5  -3   -0.42    0.34
  13   5   3   -0.86    0.57
  14   5  -3   -0.74    0.57
  14  -5   3   -0.32    0.69
 -14   5   3    0.47    0.60
  14   5   3   -0.48    0.63
  14  -5  -3   -0.45    0.64
   0   6   3   31.53    1.78
   0  -6   3   31.40    1.77
   0  -6  -3   30.97    1.78
   1   6  -3   15.63    0.98
   1  -6   3   17.31    0.97
   1   6  -3   15.75    0.97
  -1  -6   3   16.63    0.99
  -1   6  -3   17.45    0.98
   1  -6  -3   16.82    1.00
   1   6   3   17.88    1.02
   1   6   3   17.97    0.99
  -2  -6  -3    1.60    0.18
   2   6  -3    1.54    0.20
   2  -6   3    1.67    0.21
   2   6  -3    1.16    0.14
  -2  -6   3    1.44    0.19
   2   6   3    1.10    0.21
  -2   6  -3    1.44    0.16
  -2  -6   3    1.83    0.25
   2  -6  -3    1.93    0.17
   2   6   3    1.42    0.19
   2  -6  -3    1.38    0.20
  -3  -6  -3   36.88    2.13
  -3  -6  -3   35.74    2.14
   3  -6   3   37.14    2.11
   3  -6   3   36.56    2.13
   3   6  -3   38.95    2.13
  -3   6   3   37.39    2.15
   3   6   3   39.65    2.15
  -3   6  -3   37.19    2.13
   3   6   3   37.52    2.14
   3  -6  -3   41.56    2.12
   4  -6   3   38.80    2.20
  -4   6   3   40.27    2.21
  -4  -6  -3   38.45    2.19
  -4  -6  -3   40.80    2.21
   4   6   3   36.81    2.21
  -4   6  -3   38.67    2.20
   4  -6  -3   35.28    2.21
   4   6   3   37.70    2.22
  -4  -6   3   43.21    2.19
  -5  -6  -3   16.50    0.97
  -5   6   3   17.03    1.01
   5  -6   3   17.34    1.00
  -5  -6  -3   16.65    1.01
  -5  -6   3   15.14    0.99
  -5   6  -3   16.99    0.99
  -5  -6   3   14.66    0.98
   5  -6  -3   16.14    1.01
   5   6   3   16.51    1.00
   5   6   3   16.64    1.01
   6  -6   3   19.77    1.13
  -6   6   3   19.07    1.13
   6   6  -3   19.61    1.12
   6  -6   3   18.95    1.08
  -6  -6  -3   18.97    1.14
  -6  -6  -3   19.23    1.09
   6   6   3   17.91    1.14
   6  -6  -3   17.48    1.16
   6  -6  -3   18.18    1.08
   6  -6  -3   18.17    1.08
  -6  -6   3   19.85    1.10
   6   6   3   17.83    1.15
  -6   6  -3   17.88    1.13
  -6  -6   3   17.75    1.13
  -7  -6  -3    1.26    0.24
  -7   6   3    1.21    0.29
   7  -6   3    1.20    0.20
   7   6  -3    0.37    0.27
  -7  -6  -3    0.90    0.25
   7  -6   3    1.14    0.27
  -7   6  -3    0.89    0.27
  -7  -6   3    0.95    0.26
   7  -6  -3    0.99    0.19
   7   6   3    0.90    0.25
   7   6   3    1.02    0.35
   7  -6  -3    1.09    0.35
  -7  -6   3    0.72    0.23
  -8  -6  -3    1.20    0.23
   8  -6   3    0.79    0.39
   8  -6   3    1.09    0.22
  -8   6   3    1.15    0.32
  -8  -6  -3    1.24    0.27
   8   6  -3    1.27    0.35
   8  -6  -3    1.28    0.22
   8   6   3    0.87    0.39
   8   6   3    1.26    0.25
   8   6   3    1.22    0.28
  -8   6  -3    1.04    0.30
   8  -6  -3    1.13    0.38
  -8  -6   3    0.95    0.29
  -8  -6   3    1.33    0.25
  -8   6  -3    1.02    0.28
  -9   6   3    2.46    0.40
   9  -6   3    2.23    0.49
  -9  -6  -3    2.70    0.30
   9  -6   3    2.86    0.29
   9   6  -3    2.55    0.39
  -9  -6  -3    2.39    0.35
   9   6   3    2.21    0.34
  -9  -6   3    2.73    0.31
   9  -6  -3    2.48    0.28
  -9  -6   3    2.57    0.36
  -9   6  -3    2.71    0.38
   9   6   3    2.95    0.32
   9  -6  -3    1.88    0.40
   9   6   3    2.67    0.46
  -9   6  -3    1.75    0.32
  10  -6   3    7.18    0.77
 -10   6   3    6.90    0.78
  10  -6   3    7.13    0.60
 -10  -6  -3    7.10    0.75
 -10  -6  -3    8.21    0.61
  10   6  -3    7.93    0.76
 -10  -6   3    7.47    0.62
  10  -6  -3    6.99    0.59
  10  -6  -3    7.51    0.84
 -10   6  -3    6.91    0.75
  10   6   3    7.23    0.61
 -10   6  -3    6.63    0.67
 -10  -6   3    6.80    0.74
  10   6   3    7.72    0.88
 -11   6   3    0.08    0.44
  11  -6   3   -0.04    0.35
 -11  -6  -3   -0.08    0.36
  11   6  -3   -0.30    0.44
 -11  -6  -3    0.07    0.29
  11  -6   3    0.11    0.54
 -11   6  -3    0.03    0.35
 -11   6  -3   -0.12    0.40
  11  -6  -3   -0.33    0.50
 -11  -6   3   -0.31    0.38
  11   6   3   -0.35    0.52
  11   6   3   -0.01    0.29
 -11  -6   3   -0.01    0.30
  11  -6  -3   -0.43    0.28
 -12   6   3    0.04    0.49
  12  -6   3   -0.49    0.57
  12   6  -3   -0.34    0.48
 -12  -6  -3   -0.13    0.39
 -12  -6   3   -0.31    0.32
  12   6   3   -0.41    0.57
 -12   6  -3   -0.32    0.45
  12  -6  -3   -0.76    0.53
 -12   6  -3    0.13    0.37
  13   6  -3    0.01    0.54
 -13   6   3    0.24    0.57
  13  -6   3    0.59    0.61
 -13  -6   3    1.11    0.37
 -13   6  -3    0.60    0.51
  13  -6  -3    0.56    0.66
  13   6   3   -0.08    0.65
 -13   6  -3    0.00    0.55
   0   7   3    0.06    0.18
   0   7  -3   -0.01    0.14
   0  -7   3    0.04    0.15
   0   7  -3   -0.19    0.14
   1   7  -3    1.20    0.19
  -1   7   3    1.55    0.22
   1  -7   3    1.55    0.18
   1   7   3    1.68    0.22
  -1  -7   3    1.65    0.20
  -1   7  -3    1.07    0.21
   1   7   3    1.82    0.21
  -1   7  -3    1.73    0.18
  -1  -7   3    1.94    0.21
   2   7  -3    4.40    0.34
   2  -7   3    4.79    0.35
  -2   7   3    3.44    0.42
  -2   7  -3    4.84    0.37
   2   7   3    4.13    0.45
   2   7   3    4.53    0.39
  -2  -7   3    3.75    0.38
   3   7  -3    0.33    0.14
  -3  -7  -3    0.01    0.18
  -3   7   3   -0.09    0.22
   3  -7   3    0.19    0.14
   3  -7   3    0.00    0.09
   3   7  -3    0.55    0.20
  -3  -7   3    0.26    0.17
   3  -7  -3    0.30    0.16
  -3  -7   3    0.28    0.18
   3   7   3    0.29    0.19
  -3   7  -3    0.23    0.16
   3   7   3    0.17    0.21
  -4  -7  -3    1.65    0.24
  -4  -7  -3    1.18    0.19
   4   7  -3    1.82    0.23
  -4   7   3    1.79    0.26
   4   7  -3    1.43    0.19
  -4   7  -3    1.37    0.22
  -4  -7   3    1.95    0.21
   4  -7  -3    1.60    0.18
   4   7   3    1.61    0.23
   4   7   3    1.34    0.24
  -4  -7   3    1.51    0.22
  -5   7   3   13.84    0.85
  -5  -7  -3   13.16    0.84
   5   7  -3   11.80    0.81
  -5  -7  -3   13.45    0.78
   5  -7   3   11.81    0.84
   5  -7  -3   12.62    0.84
  -5  -7   3   12.37    0.79
   5  -7  -3   13.51    0.76
  -5  -7   3   12.57    0.84
  -5   7  -3   13.13    0.82
   5   7   3   13.22    0.84
   5   7   3   12.81    0.86
  -6  -7  -3    4.61    0.50
  -6  -7  -3    4.03    0.42
  -6   7   3    4.19    0.50
   6  -7   3    4.27    0.43
   6  -7   3    4.11    0.38
   6   7  -3    3.71    0.47
  -6  -7   3    4.17    0.34
   6  -7  -3    4.89    0.36
   6   7   3    3.81    0.50
  -6  -7   3    4.70    0.49
  -6   7  -3    3.88    0.46
   6   7   3    4.86    0.49
   6  -7  -3    4.42    0.50
  -7   7   3   19.34    1.21
   7  -7   3   18.64    1.14
  -7  -7  -3   19.83    1.23
   7   7  -3   17.97    1.19
   7  -7   3   17.97    1.24
  -7  -7   3   21.36    1.20
   7   7   3   19.46    1.21
  -7  -7   3   19.50    1.16
   7  -7  -3   20.77    1.19
   7   7   3   19.16    1.21
   7  -7  -3   18.77    1.13
  -7   7  -3   19.42    1.20
  -8   7   3    0.02    0.32
   8  -7   3    0.11    0.37
  -8  -7  -3    0.01    0.27
  -8  -7  -3    0.18    0.23
   8   7  -3    0.00    0.30
   8  -7   3   -0.12    0.21
  -8  -7   3    0.22    0.29
   8  -7  -3   -0.07    0.39
  -8  -7   3   -0.02    0.28
  -8   7  -3    0.05    0.30
  -8   7  -3   -0.33    0.26
   8  -7  -3    0.10    0.20
   8   7   3   -0.03    0.27
   8   7   3    0.09    0.34
   9   7  -3    0.22    0.36
   9  -7   3    0.40    0.39
  -9  -7  -3    0.43    0.30
  -9  -7  -3    0.53    0.25
  -9   7   3    0.67    0.37
   9  -7   3   -0.08    0.23
   9   7   3    0.25    0.42
   9  -7  -3    0.52    0.23
  -9   7  -3    0.33    0.31
  -9  -7   3    0.50    0.32
  -9   7  -3    0.24    0.34
   9  -7  -3    0.28    0.45
   9   7   3    0.55    0.31
  -9  -7   3    0.89    0.26
 -10  -7  -3    0.45    0.28
  10  -7   3    0.51    0.26
 -10   7   3    0.02    0.41
  10  -7   3   -0.30    0.51
  10   7  -3    0.09    0.44
 -10  -7  -3    0.26    0.32
 -10   7  -3    0.38    0.39
 -10   7  -3    0.15    0.30
  10  -7  -3    0.29    0.26
 -10  -7   3    0.04    0.34
  10  -7  -3    0.23    0.41
 -10  -7   3    0.24    0.29
  10   7   3    0.35    0.48
  10   7   3    0.79    0.34
 -11  -7  -3    2.33    0.40
 -11   7   3    2.68    0.52
  11   7  -3    2.60    0.55
  11  -7   3    4.25    0.53
 -11  -7  -3    3.05    0.37
  11  -7  -3    2.92    0.61
  11   7   3    2.66    0.60
 -11  -7   3    3.31    0.38
  11  -7  -3    3.22    0.35
 -11   7  -3    3.32    0.48
 -11   7  -3    2.45    0.39
 -12   7   3    1.29    0.53
  12  -7   3    1.69    0.68
  12   7  -3    1.14    0.56
 -12   7  -3    1.43    0.42
  12  -7  -3    1.47    0.53
 -12   7  -3    1.52    0.49
 -12  -7   3    2.15    0.37
  12   7   3    1.42    0.64
 -13   7   3   -0.28    0.57
  13   7  -3   -0.58    0.59
  13  -7   3    0.08    0.61
  13   7   3   -0.31    0.65
 -13  -7   3    0.06    0.37
 -13   7  -3   -0.36    0.51
  13  -7  -3    0.38    0.64
   0  -8   3   94.76    5.32
   0   8  -3   91.15    5.31
   0   8   3   98.61    5.33
   0   8  -3   96.02    5.31
  -1   8   3  128.43    6.98
   1  -8   3  119.77    6.96
   1   8   3  119.16    6.97
  -1  -8   3  124.46    6.97
  -1   8  -3  133.01    6.97
   2  -8   3   10.89    0.61
  -2   8   3    9.67    0.68
   2   8   3    8.46    0.71
  -2   8  -3   10.09    0.64
  -2  -8   3    8.95    0.66
   2   8   3    9.96    0.64
   3   8  -3    1.80    0.24
  -3   8   3    0.78    0.27
   3   8  -3    1.26    0.18
  -3  -8   3    1.45    0.22
  -3   8  -3    1.22    0.20
   3  -8  -3    1.13    0.20
   3   8   3    0.96    0.23
  -3  -8   3    1.18    0.24
   3   8   3    1.35    0.24
  -4  -8  -3    8.87    0.61
  -4  -8  -3    9.15    0.57
   4   8  -3    7.76    0.59
  -4   8   3    8.46    0.67
  -4  -8   3    9.24    0.63
   4   8   3    8.89    0.66
  -4   8  -3    9.22    0.62
   4   8   3    9.81    0.67
  -4  -8   3    9.28    0.63
   5   8  -3    0.15    0.19
  -5  -8  -3    0.23    0.21
  -5   8   3   -0.07    0.27
  -5  -8  -3   -0.01    0.18
   5   8  -3    0.06    0.23
   5  -8  -3   -0.06    0.16
  -5  -8   3    0.07    0.17
  -5  -8   3    0.17    0.22
  -5   8  -3    0.08    0.22
   5  -8  -3   -0.18    0.29
   5   8   3    0.22    0.23
   5   8   3    0.03    0.25
  -6  -8  -3   24.68    1.48
   6   8  -3   24.12    1.51
   6  -8   3   26.15    1.52
  -6  -8  -3   25.46    1.53
  -6   8   3   26.96    1.54
   6   8   3   27.35    1.53
   6  -8  -3   24.00    1.45
   6  -8  -3   24.42    1.55
  -6  -8   3   28.19    1.52
   6   8   3   23.42    1.52
  -6   8  -3   25.88    1.51
   7  -8   3    3.99    0.41
  -7  -8  -3    4.00    0.56
   7  -8   3    4.27    0.53
   7   8  -3    4.02    0.41
  -7   8   3    3.85    0.42
  -7  -8  -3    4.04    0.34
  -7  -8   3    4.61    0.46
   7  -8  -3    4.10    0.48
  -7  -8   3    3.66    0.40
  -7   8  -3    4.73    0.53
   7   8   3    3.66    0.45
   7  -8  -3    3.96    0.39
   7   8   3    4.24    0.55
  -8  -8  -3   -0.05    0.29
   8  -8   3    0.50    0.22
   8   8  -3    0.40    0.35
  -8  -8  -3    0.63    0.28
  -8   8   3    0.48    0.35
   8  -8   3    0.15    0.35
  -8  -8   3    0.53    0.31
   8   8   3    0.58    0.38
   8  -8  -3    0.49    0.39
  -8   8  -3    0.67    0.32
  -8  -8   3    0.30    0.22
   8   8   3    0.44    0.29
   8  -8  -3    0.64    0.21
  -9   8   3    0.39    0.39
   9  -8   3    0.44    0.25
  -9  -8  -3    0.54    0.32
   9  -8   3    0.64    0.49
   9   8  -3    0.86    0.38
  -9  -8  -3    0.93    0.26
   9   8   3    0.56    0.43
  -9   8  -3    0.29    0.31
   9  -8  -3    0.74    0.24
  -9  -8   3    0.63    0.34
   9  -8  -3    0.55    0.39
  -9  -8   3    1.05    0.29
  -9   8  -3    0.54    0.36
   9   8   3    0.69    0.32
 -10  -8  -3    0.08    0.27
  10   8  -3   -0.25    0.39
  10  -8   3   -0.02    0.45
 -10  -8  -3    0.23    0.35
  10  -8   3    0.07    0.26
 -10   8   3   -0.08    0.43
 -10  -8   3    0.15    0.28
  10   8   3   -0.15    0.46
 -10   8  -3   -0.07    0.39
  10   8   3    0.59    0.35
 -10  -8   3    0.00    0.37
  10  -8  -3    0.03    0.26
 -10   8  -3    0.01    0.34
  10  -8  -3   -0.23    0.51
  11   8  -3    1.80    0.47
  11  -8   3    2.35    0.60
 -11   8   3    2.73    0.53
 -11  -8  -3    2.88    0.36
 -11  -8  -3    1.89    0.40
  11  -8  -3    2.79    0.34
 -11  -8   3    3.11    0.38
  11  -8  -3    2.68    0.52
  11   8   3    3.31    0.57
 -11   8  -3    2.88    0.50
 -11   8  -3    2.17    0.39
  12   8  -3   -0.30    0.48
  12  -8   3    0.50    0.58
 -12   8   3   -0.02    0.54
 -12   8  -3    0.33    0.49
 -12  -8   3    0.96    0.36
 -12   8  -3    0.31    0.41
  12   8   3   -0.02    0.59
  12  -8  -3    0.19    0.65
  13  -8   3    0.31    0.74
 -13   8   3    0.43    0.61
  13   8  -3   -0.38    0.54
  13   8   3   -0.08    0.63
  13  -8  -3    0.59    0.58
 -13  -8   3    0.26    0.38
 -13   8  -3    0.64    0.54
   0   9   3    0.04    0.25
   0   9  -3   -0.16    0.19
   0   9  -3   -0.29    0.20
   0  -9   3    0.04    0.19
   1   9  -3    2.59    0.35
   1  -9   3    1.88    0.22
   1   9  -3    2.26    0.25
  -1   9   3    2.03    0.29
  -1  -9   3    1.50    0.26
  -1   9  -3    3.00    0.40
   1   9   3    1.50    0.27
   1   9   3    2.18    0.29
  -1   9  -3    1.82    0.24
   2   9  -3    2.66    0.28
   2   9  -3    2.60    0.34
  -2   9   3    2.50    0.31
  -2   9  -3    2.32    0.29
   2   9   3    2.03    0.31
   2   9   3    2.45    0.29
  -2  -9   3    2.33    0.28
  -2   9  -3    2.51    0.27
   3   9  -3    7.91    0.65
   3   9  -3    9.57    0.59
  -3  -9   3    8.39    0.65
   3   9   3    8.23    0.63
  -4   9   3   -0.25    0.27
  -4  -9  -3    0.31    0.19
  -4  -9  -3    0.16    0.22
   4   9  -3    0.11    0.24
   4   9  -3    0.32    0.19
  -4   9  -3   -0.17    0.22
   4   9   3    0.17    0.24
   4   9   3   -0.07    0.23
   4  -9  -3   -0.03    0.18
  -4  -9   3   -0.06    0.25
   5   9  -3    5.66    0.56
  -5  -9  -3    5.22    0.59
  -5  -9  -3    5.46    0.48
   5   9  -3    6.00    0.50
  -5   9   3    5.48    0.61
  -5   9  -3    5.31    0.52
  -5  -9   3    5.39    0.47
   5  -9  -3    6.63    0.41
   5   9   3    5.30    0.56
   5   9   3    5.31    0.58
   6  -9   3    4.05    0.45
  -6  -9  -3    3.55    0.35
  -6  -9  -3    5.17    0.53
  -6   9   3    4.66    0.47
   6   9   3    5.41    0.58
  -6  -9   3    4.18    0.58
  -6   9  -3    4.26    0.52
   6  -9  -3    4.98    0.59
   6   9   3    4.68    0.57
   6  -9  -3    5.40    0.38
  -6  -9   3    4.61    0.47
  -7  -9  -3   10.72    0.70
   7  -9   3    9.00    0.66
   7   9  -3    9.35    0.79
  -7   9   3   10.62    0.82
   7  -9   3    9.44    0.90
  -7  -9  -3    9.77    0.78
  -7  -9   3    9.72    0.77
  -7   9  -3    9.53    0.77
   7  -9  -3    9.76    0.76
   7   9   3    9.91    0.80
  -7  -9   3    9.95    0.71
   7  -9  -3    9.11    0.63
   7   9   3   11.57    0.80
   8  -9   3    0.49    0.22
   8   9  -3   -0.03    0.35
  -8  -9  -3    0.26    0.31
  -8  -9  -3    0.21    0.22
  -8   9   3    0.52    0.38
   8  -9   3    0.14    0.43
  -8  -9   3    0.67    0.26
  -8  -9   3    0.42    0.33
   8   9   3    0.17    0.40
   8   9   3    0.29    0.30
   8  -9  -3    0.25    0.22
   8  -9  -3    0.43    0.37
  -8   9  -3    0.02    0.33
  -9   9   3    2.81    0.47
   9  -9   3    2.60    0.45
  -9  -9  -3    3.15    0.41
   9   9  -3    2.97    0.47
   9  -9   3    2.87    0.32
  -9  -9  -3    2.81    0.34
  -9   9  -3    2.94    0.43
  -9  -9   3    2.50    0.40
   9   9   3    3.06    0.40
   9  -9  -3    2.86    0.31
   9   9   3    3.11    0.54
  -9  -9   3    2.76    0.38
   9  -9  -3    2.72    0.54
  10   9  -3   -0.61    0.46
 -10  -9  -3    0.42    0.28
 -10   9   3   -0.32    0.45
  10  -9   3    0.10    0.51
 -10  -9  -3   -0.14    0.36
  10   9   3   -0.16    0.53
 -10   9  -3   -0.65    0.40
 -10  -9   3   -0.05    0.58
  10  -9  -3   -0.26    0.50
 -10   9  -3   -0.12    0.34
  10  -9  -3   -0.13    0.25
 -10  -9   3    0.60    0.31
 -11   9   3   -0.52    0.50
  11   9  -3   -0.41    0.50
  11  -9   3   -0.52    0.60
 -11  -9  -3   -0.25    0.42
 -11   9  -3    0.14    0.35
  11  -9  -3   -0.52    0.52
 -11  -9   3    0.10    0.33
 -11   9  -3    0.09    0.46
  11  -9  -3   -0.08    0.31
  11   9   3   -0.18    0.56
  12   9  -3   -0.05    0.54
  12  -9   3    0.35    0.56
 -12   9   3    1.31    0.57
 -12  -9   3    0.26    0.37
  12   9   3    0.15    0.63
  12  -9  -3    0.82    0.60
 -12   9  -3    0.38    0.51
  13   9  -3   -0.36    0.56
 -13   9   3   -0.76    0.61
  13  -9   3    0.26    0.71
  13  -9  -3    0.41    0.68
 -13  -9   3   -0.30    0.40
 -13   9  -3    0.48    0.55
  13   9   3   -0.81    0.69
   0  10  -3   37.97    2.26
   0  10   3   41.45    2.28
   0  10  -3   39.32    2.27
  -1  10   3   25.28    1.46
  -1  10  -3   24.47    1.46
   1  10   3   24.40    1.50
  -1  10  -3   23.06    1.43
   1  10   3   25.14    1.46
  -2  10   3   24.93    1.48
   2  10  -3   25.33    1.45
   2  10   3   22.71    1.49
  -2  10  -3   24.45    1.45
  -2  10  -3   25.70    1.47
   2  10   3   24.21    1.45
   3  10  -3    2.37    0.27
  -3  10   3    1.24    0.35
   3  10  -3    1.85    0.32
   3  10   3    2.18    0.31
  -3 -10   3    3.44    0.45
  -3  10  -3    2.47    0.31
   3 -10  -3    2.39    0.26
   4  10  -3    8.59    0.63
   4  10  -3    6.88    0.56
  -4 -10  -3    7.06    0.61
   4  10   3    5.75    0.64
   4  10   3    7.25    0.63
  -4  10  -3    7.55    0.60
  -4 -10   3    7.52    0.64
  -5  10   3   33.54    1.87
   5  10  -3   29.95    1.80
  -5 -10  -3   30.48    1.82
  -5 -10  -3   30.52    1.78
  -5  10  -3   33.61    1.82
   5  10   3   30.82    1.84
   5 -10  -3   28.85    1.76
  -5 -10   3   31.16    1.85
  -6  10   3   -0.24    0.38
  -6 -10  -3   -0.05    0.30
  -6 -10  -3    0.08    0.22
   6  10  -3    0.26    0.33
   6  10  -3    0.13    0.26
   6  10   3    0.05    0.35
  -6  10  -3   -0.11    0.29
  -6 -10   3   -0.15    0.25
   6 -10  -3   -0.36    0.31
   6 -10  -3    0.04    0.19
  -6 -10   3   -0.30    0.29
   6  10   3    0.12    0.30
  -7 -10  -3   -0.06    0.24
   7  10  -3   -0.07    0.33
  -7 -10  -3   -0.07    0.28
  -7  10   3   -0.34    0.36
   7 -10   3    0.15    0.40
  -7 -10   3   -0.17    0.25
   7  10   3    0.12    0.32
   7  10   3   -0.11    0.37
  -7 -10   3   -0.16    0.29
   7 -10  -3    0.05    0.21
   7 -10  -3   -0.20    0.40
  -7  10  -3   -0.35    0.31
   8 -10   3    0.93    0.24
   8 -10   3    0.77    0.39
  -8 -10  -3    0.50    0.32
  -8 -10  -3    1.12    0.28
  -8  10   3    0.56    0.42
   8  10  -3    0.74    0.40
   8  10   3    0.78    0.41
   8  10   3    0.49    0.32
  -8 -10   3    0.85    0.30
   8 -10  -3    0.60    0.23
  -8  10  -3    0.56    0.36
  -8 -10   3    0.68    0.36
   8 -10  -3    0.63    0.48
   9  10  -3    0.22    0.42
  -9 -10  -3    0.56    0.33
  -9  10   3   -0.09    0.45
   9 -10   3    0.48    0.25
   9 -10   3    0.14    0.45
  -9 -10  -3    0.33    0.35
  -9 -10   3    0.15    0.37
  -9  10  -3    0.44    0.39
  -9 -10   3    0.63    0.26
   9 -10  -3    0.26    0.46
   9  10   3    0.08    0.27
   9 -10  -3    0.41    0.25
   9  10   3    0.18    0.44
  10 -10   3    0.48    0.58
  10  10  -3   -0.33    0.46
 -10 -10  -3    0.69    0.30
 -10 -10  -3   -0.15    0.37
 -10  10   3    0.19    0.48
  10 -10  -3    0.31    0.50
  10 -10  -3    0.26    0.27
  10  10   3    0.67    0.51
 -10  10  -3    0.23    0.44
 -10 -10   3    0.36    0.33
 -10  10  -3   -0.18    0.35
  11 -10   3    1.97    0.57
  11  10  -3    1.63    0.56
 -11  10   3    1.92    0.57
 -11  10  -3    1.45    0.51
  11 -10  -3    1.99    0.67
  11  10   3    1.21    0.60
 -11 -10   3    2.45    0.36
  12 -10   3   -0.41    0.67
 -12  10   3   -0.33    0.59
 -12  10  -3    0.41    0.54
 -12 -10   3    0.66    0.37
  12 -10  -3    0.04    0.54
  12  10   3   -1.08    0.65
   0  11   3    0.00    0.26
   0  11   3    0.08    0.26
   0  11  -3   -0.31    0.25
   0  11  -3   -0.40    0.24
  -1  11   3   16.03    1.01
   1  11  -3   17.58    0.98
  -1  11  -3   13.78    0.97
   1  11   3   15.11    1.05
  -1  11  -3   14.29    1.02
  -2  11   3    3.72    0.39
   2  11  -3    4.33    0.49
  -2 -11   3    2.74    0.34
   2  11   3    2.87    0.37
  -2  11  -3    3.30    0.35
   2  11   3    2.92    0.35
  -3  11   3   -0.66    0.34
   3  11  -3    0.14    0.26
   3  11  -3   -0.01    0.22
   3  11   3   -0.34    0.27
   3  11   3   -0.05    0.28
  -3  11  -3   -0.37    0.27
  -3 -11   3    0.13    0.28
   3 -11  -3   -0.38    0.23
  -4  11   3    4.16    0.48
   4  11  -3    4.93    0.62
   4  11  -3    5.33    0.51
  -4 -11   3    6.27    0.58
   4  11   3    5.71    0.60
  -4  11  -3    5.05    0.55
   4  11   3    4.19    0.45
   5  11  -3   11.71    0.97
  -5  11   3   12.41    1.01
  -5 -11  -3   14.54    0.86
  -5 -11   3   13.79    0.97
   5 -11  -3   15.23    0.85
   5  11   3   13.15    0.96
  -5  11  -3   13.59    0.94
  -6 -11  -3    3.04    0.32
  -6 -11  -3    2.54    0.34
   6  11  -3    4.15    0.54
  -6  11   3    2.34    0.47
   6  11   3    2.71    0.40
   6  11   3    3.24    0.41
  -6 -11   3    2.87    0.40
  -6  11  -3    2.98    0.39
   6 -11  -3    2.68    0.48
  -6 -11   3    3.18    0.33
   6 -11  -3    3.49    0.36
  -7  11   3   -0.21    0.41
  -7 -11  -3    0.21    0.28
   7 -11   3   -0.06    0.36
   7  11  -3    0.35    0.39
  -7 -11  -3   -0.23    0.33
   7  11   3    0.09    0.40
  -7  11  -3    0.00    0.35
  -7 -11   3   -0.21    0.32
   7 -11  -3    0.02    0.45
   7 -11  -3   -0.09    0.22
   7  11   3   -0.03    0.33
  -7 -11   3    0.00    0.27
   8  11  -3    0.82    0.40
  -8  11   3    0.64    0.45
   8 -11   3    0.58    0.25
   8 -11   3    0.78    0.46
  -8 -11  -3    0.57    0.32
  -8 -11  -3    0.71    0.29
   8 -11  -3    0.66    0.42
  -8  11  -3    0.72    0.39
   8 -11  -3    0.31    0.24
   8  11   3    0.31    0.28
  -8 -11   3    0.19    0.35
  -8 -11   3    1.00    0.31
   8  11   3    0.42    0.45
  -9 -11  -3    2.11    0.40
  -9 -11  -3    1.89    0.30
  -9  11   3    1.78    0.52
   9 -11   3    2.48    0.59
   9  11  -3    2.68    0.49
  -9 -11   3    2.83    0.35
   9  11   3    2.63    0.53
  -9  11  -3    2.12    0.45
   9 -11  -3    2.19    0.30
   9 -11  -3    2.34    0.47
 -10  11   3    0.43    0.54
 -10 -11  -3    1.46    0.56
  10 -11   3    0.45    0.52
 -10 -11  -3    0.43    0.44
  10  11  -3    0.06    0.49
  10  11   3    0.10    0.53
  10 -11  -3    1.05    0.60
 -10 -11   3    1.15    0.39
 -10  11  -3    0.62    0.46
  11 -11   3    0.72    0.58
  11  11  -3    0.02    0.53
 -11  11   3    0.57    0.59
  11  11   3   -0.04    0.58
 -11  11  -3    0.60    0.51
 -11 -11   3    0.62    0.35
  11 -11  -3    0.44    0.57
  12 -11   3    0.12    0.73
  12  11  -3   -0.64    0.55
 -12  11   3   -0.09    0.62
  12  11   3   -0.55    0.63
 -12  11  -3    0.11    0.56
 -12 -11   3    0.24    0.38
  12 -11  -3   -0.44    0.65
   0  12  -3    0.73    0.29
   0  12   3    1.44    0.31
   0  12  -3    1.25    0.30
   0  12   3    1.08    0.30
  -1  12   3    9.36    0.74
   1  12  -3    9.53    0.69
   1  12  -3    9.40    0.70
  -1  12  -3    7.91    0.73
  -1  12  -3    6.92    0.66
   1  12   3    6.90    0.73
   1  12   3    9.05    0.74
   2  12  -3    4.60    0.56
   2  12  -3    4.48    0.51
  -2  12   3    4.91    0.60
   2  12   3    3.34    0.41
  -2  12  -3    3.35    0.40
   2  12   3    2.79    0.40
  -2  12  -3    3.20    0.40
  -3  12   3   16.02    1.08
  -3 -12   3   15.49    1.02
   3  12   3   15.21    1.02
  -3  12  -3   15.66    1.02
   3  12   3   14.05    1.04
  -3  12  -3   14.56    1.03
   4  12  -3    2.37    0.41
  -4  12   3    1.65    0.41
   4 -12  -3    2.64    0.30
  -4 -12   3    2.17    0.37
   4  12   3    1.66    0.36
  -4  12  -3    1.91    0.34
   4  12   3    3.04    0.41
   5  12  -3    1.60    0.30
   5  12  -3    0.90    0.38
  -5  12   3   -0.21    0.41
  -5 -12  -3    0.85    0.26
   5 -12  -3    1.11    0.26
  -5  12  -3    0.42    0.34
  -5 -12   3    0.87    0.33
   5  12   3    1.00    0.37
  -6 -12  -3   14.68    0.93
   6  12  -3   13.35    1.05
  -6 -12  -3   13.02    0.99
  -6  12   3   13.15    1.09
   6 -12  -3   12.19    0.85
   6  12   3   14.16    1.03
  -6  12  -3   15.40    0.99
  -6 -12   3   14.54    1.01
  -7 -12  -3    1.38    0.31
   7  12  -3    2.38    0.43
   7 -12   3    1.28    0.46
  -7  12   3    0.91    0.49
  -7 -12  -3    1.58    0.30
   7  12   3    1.52    0.45
  -7  12  -3    1.30    0.40
   7 -12  -3    1.56    0.46
  -7 -12   3    1.69    0.40
   7  12   3    0.67    0.31
   7 -12  -3    2.28    0.26
  -7 -12   3    1.82    0.34
  -8  12   3   -0.52    0.49
   8  12  -3   -0.69    0.46
   8 -12   3    0.12    0.57
  -8 -12  -3   -0.13    0.31
  -8 -12  -3   -0.53    0.37
  -8 -12   3   -0.37    0.41
   8  12   3   -0.29    0.46
  -8  12  -3    0.28    0.41
  -8 -12   3    0.54    0.35
   8 -12  -3   -0.34    0.43
  -9  12   3   -0.01    0.53
   9 -12   3   -0.29    0.54
  -9 -12  -3    0.24    0.37
   9  12  -3    0.66    0.47
  -9 -12  -3    0.41    0.29
   9 -12  -3   -0.49    0.59
  -9  12  -3    0.16    0.44
  -9 -12   3    0.63    0.33
   9 -12  -3    0.16    0.28
   9  12   3   -0.23    0.53
 -10  12   3   -0.71    0.57
  10 -12   3   -0.36    0.49
  10  12  -3   -0.30    0.49
  10 -12  -3    0.31    0.59
  10  12   3   -0.16    0.59
 -10 -12   3    0.45    0.35
 -10  12  -3   -0.22    0.48
  11  12  -3    0.97    0.58
 -11  12   3    1.34    0.64
  11 -12   3    1.40    0.71
  11  12   3    0.74    0.65
 -11 -12   3    2.33    0.41
  11 -12  -3    1.06    0.57
 -11  12  -3    1.00    0.55
   0  13  -3    0.08    0.29
   0  13  -3   -0.58    0.28
   0  13   3    0.08    0.33
   0  13   3    0.07    0.28
  -1  13   3    2.18    0.36
  -1  13   3    2.23    0.40
   1  13  -3    2.00    0.34
   1  13  -3    3.08    0.36
  -1  13  -3    1.71    0.36
  -1  13  -3    1.86    0.34
   1  13   3    1.93    0.40
   1  13   3    2.55    0.36
   2  13  -3   25.04    1.44
   2  13  -3   22.38    1.45
  -2  13   3   22.15    1.49
  -2  13  -3   22.39    1.46
   2  13   3   25.23    1.50
   3  13  -3   12.71    0.84
   3  13  -3   12.92    0.87
  -3  13   3   12.07    0.93
   3  13   3    9.76    0.91
  -3 -13   3    9.51    0.88
   3  13   3   10.59    0.88
  -3  13  -3   11.01    0.85
  -3  13  -3    9.04    0.84
   4  13  -3    0.38    0.30
  -4  13   3    0.10    0.40
   4  13  -3    0.39    0.35
   4  13   3   -0.30    0.33
   4 -13  -3    0.62    0.28
  -4  13  -3   -0.36    0.34
  -4 -13   3    0.47    0.30
   4  13   3    0.46    0.38
   5  13  -3    0.53    0.42
  -5 -13  -3   -0.04    0.29
  -5  13   3   -0.55    0.44
   5  13  -3    0.72    0.32
  -5  13  -3    0.25    0.36
  -5 -13   3    0.44    0.37
   5  13   3   -0.42    0.36
   5 -13  -3    0.99    0.28
   5  13   3    0.92    0.42
  -6  13   3   -0.66    0.48
  -6 -13  -3    0.87    0.33
  -6 -13  -3    0.54    0.33
   6  13  -3    0.88    0.44
   6  13  -3    0.49    0.32
  -6 -13   3    0.45    0.31
   6  13   3    0.94    0.42
  -6  13  -3    0.50    0.39
   6 -13  -3    1.10    0.25
  -6 -13   3    0.79    0.38
   6  13   3   -0.17    0.31
   7 -13   3    2.83    0.60
   7  13  -3    2.59    0.50
   7  13  -3    3.19    0.41
  -7 -13  -3    2.64    0.41
  -7 -13  -3    3.40    0.38
  -7  13   3    2.30    0.58
  -7 -13   3    3.54    0.41
   7  13   3    2.50    0.52
  -7  13  -3    3.05    0.47
  -7 -13   3    2.60    0.46
   7 -13  -3    2.84    0.50
   7 -13  -3    4.06    0.39
  -8  13   3   -0.87    0.52
  -8 -13  -3   -0.08    0.32
   8 -13   3   -0.64    0.59
   8  13  -3   -0.25    0.46
  -8 -13  -3   -0.04    0.32
   8  13   3    0.02    0.51
  -8  13  -3   -0.16    0.43
   8 -13  -3   -0.54    0.57
  -8 -13   3    0.30    0.35
   9 -13   3    0.37    0.53
   9  13  -3    0.13    0.54
  -9  13   3    0.11    0.59
  -9 -13   3    0.83    0.37
   9 -13  -3   -0.16    0.63
   9  13   3    0.47    0.54
  -9  13  -3    0.52    0.48
 -10  13   3    0.14    0.62
  10  13  -3   -0.03    0.56
  10 -13   3   -0.47    0.63
 -10  13  -3   -0.54    0.52
  10  13   3   -0.38    0.56
  10 -13  -3   -0.40    0.53
 -10 -13   3    0.38    0.31
  11  13  -3   -0.54    0.62
 -11  13   3   -0.45    0.66
  11 -13   3    0.04    0.70
  11 -13  -3    0.14    0.68
  11  13   3   -0.73    0.66
 -11  13  -3    0.15    0.56
 -11 -13   3    0.96    0.44
   0  14  -3    0.71    0.32
   0  14   3    0.37    0.36
   0  14   3    0.88    0.37
   0  14  -3    0.00    0.31
   1  14  -3    0.56    0.35
  -1  14   3    0.83    0.37
  -1  14   3   -0.27    0.32
   1  14  -3   -0.46    0.32
  -1  14  -3   -0.53    0.32
   1  14   3   -0.06    0.35
   1  14   3   -0.14    0.34
  -1  14  -3    0.08    0.33
  -2  14   3    2.43    0.44
   2  14  -3    2.19    0.35
   2  14  -3    1.21    0.33
   2  14   3    0.65    0.44
   2  14   3    1.07    0.38
  -2  14  -3    1.25    0.39
  -2  14  -3    1.21    0.34
   3  14  -3    1.23    0.37
  -3  14   3    1.17    0.44
   3  14  -3    0.22    0.32
  -3  14  -3    0.40    0.32
   3  14   3    0.33    0.41
  -3  14  -3    0.20    0.39
   3  14   3    0.14    0.36
   4  14  -3    0.71    0.37
  -4  14   3    0.15    0.42
   4  14  -3    0.01    0.31
   4  14   3   -0.42    0.36
   4  14   3    0.21    0.42
   4 -14  -3    0.00    0.30
  -4  14  -3   -0.70    0.38
  -4  14  -3    0.29    0.34
  -4 -14   3   -0.35    0.37
  -5  14   3    7.64    0.97
  -5 -14  -3    9.34    0.81
   5  14  -3   10.22    0.94
   5  14  -3    9.87    0.83
   5 -14   3    9.14    0.59
  -5 -14   3   11.54    0.87
   5  14   3   12.44    0.98
  -5  14  -3    9.73    0.89
  -6 -14  -3   -0.32    0.32
   6  14  -3   -0.07    0.33
   6  14  -3   -0.34    0.47
   6 -14  -3    0.45    0.28
  -6 -14   3   -0.39    0.36
  -6 -14   3    0.01    0.41
  -6  14  -3   -0.34    0.40
   6  14   3    0.14    0.49
  -7  14   3   -1.17    0.55
  -7 -14  -3    0.71    0.37
   7  14  -3    0.23    0.51
   7  14  -3    0.45    0.38
  -7 -14  -3   -0.02    0.33
  -7  14  -3   -0.04    0.44
   7  14   3    0.42    0.48
  -7 -14   3   -0.19    0.40
   7 -14  -3   -0.61    0.52
   7 -14  -3    0.37    0.25
  -8  14   3   -1.52    0.55
   8 -14   3   -0.33    0.62
   8  14  -3    0.07    0.52
   8  14   3   -0.23    0.51
  -8  14  -3   -0.80    0.47
  -8 -14   3    0.54    0.35
   8 -14  -3   -0.41    0.66
   9  14  -3    0.30    0.54
   9 -14   3   -0.01    0.59
  -9  14   3   -0.68    0.61
   9  14   3   -0.16    0.59
  -9  14  -3   -0.13    0.51
  -9 -14   3    0.83    0.40
   9 -14  -3   -0.04    0.60
  10  14  -3   -0.68    0.57
 -10  14   3   -1.11    0.66
  10 -14   3    0.08    0.75
  10 -14  -3   -0.52    0.59
 -10 -14   3    0.28    0.37
  10  14   3   -0.49    0.64
 -10  14  -3   -0.46    0.55
   0  15  -3   -0.54    0.33
   0  15  -3    0.44    0.34
   0  15   3    0.95    0.42
   0  15   3    0.22    0.36
  -1  15   3    3.74    0.44
   1  15   3    3.80    0.48
  -1  15  -3    5.04    0.64
  -1  15  -3    4.16    0.46
   1  15   3    4.40    0.51
   2  15  -3    0.70    0.33
  -2  15   3    1.97    0.47
   2  15  -3    1.46    0.38
   2  15   3    0.66    0.46
  -2  15  -3    0.59    0.40
  -2  15  -3    0.43    0.37
   2  15   3    0.13    0.38
  -3  15   3    0.59    0.44
   3  15  -3    0.52    0.41
   3  15  -3   -0.79    0.34
   3  15   3   -0.67    0.48
  -3  15  -3    0.09    0.37
  -3  15  -3   -0.39    0.42
   3  15   3   -0.44    0.35
  -4  15   3    3.90    0.52
   4  15  -3    3.18    0.42
  -4  15  -3    2.95    0.40
  -4  15  -3    1.69    0.48
   4  15   3    2.92    0.56
   4 -15  -3    2.72    0.38
   5  15  -3   -0.25    0.36
   5  15  -3    0.65    0.42
  -5  15   3   -0.17    0.50
  -5 -15   3   -0.33    0.44
  -5  15  -3   -0.40    0.42
   5 -15  -3    0.28    0.31
   5  15   3    0.45    0.50
  -6 -15  -3    0.22    0.33
   6  15  -3    0.66    0.49
   6  15  -3    0.13    0.37
   6 -15  -3    0.43    0.30
  -6 -15   3   -0.69    0.40
   6  15   3    0.56    0.52
  -6  15  -3   -0.40    0.44
   7  15  -3    0.16    0.43
  -7 -15  -3    0.31    0.65
   7  15  -3    0.89    0.54
   7 -15  -3   -1.44    0.63
   7  15   3    0.42    0.57
  -7  15  -3   -0.37    0.47
  -7 -15   3   -0.24    0.41
   8 -15   3    0.29    0.60
   8  15  -3    0.91    0.58
  -8  15   3   -0.71    0.60
   8  15   3    0.00    0.58
  -8  15  -3   -0.32    0.50
   8 -15  -3   -0.17    0.70
  -8 -15   3    0.63    0.40
  -9  15   3   -0.74    0.66
   9  15  -3    0.75    0.60
   9 -15   3   -0.49    0.72
   9 -15  -3   -0.37    0.60
  -9  15  -3   -0.46    0.54
  -9 -15   3    0.98    0.42
   9  15   3    0.06    0.58
   0  16  -3    1.84    0.37
   0  16   3    1.79    0.48
   0  16   3    0.40    0.38
   0  16  -3    0.11    0.37
   1  16  -3    0.79    0.40
  -1  16   3   -0.30    0.35
  -1  16   3    1.24    0.46
  -1  16  -3    0.43    0.38
  -1  16  -3   -0.44    0.37
   1  16   3    0.46    0.45
   1  16   3   -0.05    0.38
  -2  16   3    3.54    0.52
   2  16  -3    3.32    0.45
   2  16  -3    2.58    0.40
  -2  16   3    2.45    0.43
   2  16   3    2.05    0.50
  -2  16  -3    1.43    0.40
  -2  16  -3    2.29    0.47
   2  16   3    1.60    0.41
   3  16  -3    3.88    0.47
  -3  16  -3    4.90    0.68
  -3  16  -3    3.77    0.54
   3  16   3    3.61    0.62
  -4  16   3    1.36    0.49
   4  16  -3    0.32    0.37
   4  16  -3    1.29    0.45
   4  16   3   -0.33    0.54
  -4  16  -3   -0.12    0.46
   4 -16  -3    0.23    0.34
  -4  16  -3    0.90    0.54
  -5  16   3    1.02    0.55
   5  16  -3   -0.26    0.38
   5  16  -3    0.63    0.47
  -5  16  -3   -0.15    0.45
   5  16   3    0.21    0.59
   5 -16  -3    0.29    0.33
  -6  16   3   -0.94    0.58
   6  16  -3    0.72    0.49
  -6  16  -3   -0.27    0.48
  -6 -16   3   -0.72    0.44
   6  16   3    0.64    0.59
   6 -16  -3    0.13    0.31
  -7  16   3   -0.83    0.64
  -7  16  -3    0.74    0.52
   7 -16  -3   -0.24    0.71
   7  16   3    1.71    0.61
  -7 -16   3    1.83    0.46
   8 -16   3   -0.46    0.63
  -8  16   3   -1.91    0.61
   8  16  -3    1.39    0.60
  -8  16  -3   -0.64    0.54
   8  16   3   -0.07    0.63
  -8 -16   3    0.17    0.43
   8 -16  -3   -1.29    0.73
  -9  16   3   -1.65    0.69
   9 -16   3   -0.17    0.84
   9 -16  -3   -0.77    0.66
   9  16   3    0.67    0.66
  -9 -16   3    1.28    0.48
  -9  16  -3   -0.43    0.59
   0  17   3    1.02    0.48
   0  17  -3    1.15    0.39
   1  17  -3    1.45    0.43
  -1  17   3    1.17    0.51
   1  17   3    1.30    0.49
  -1  17  -3    1.24    0.43
  -2  17   3    1.80    0.53
   2  17  -3    1.74    0.46
   2  17   3    0.95    0.53
  -2  17  -3    1.92    0.48
   3  17  -3    5.59    0.75
   3  17   3    4.26    0.64
  -3  17  -3    4.30    0.58
   4  17  -3    0.36    0.59
  -4  17   3    2.61    0.54
   4  17  -3    1.76    0.50
   4 -17  -3    1.25    0.37
   4  17   3    0.98    0.63
  -4  17  -3    0.41    0.51
   5  17  -3    1.46    0.51
  -5  17   3    1.40    0.58
  -5  17  -3    0.09    0.49
   5  17   3    0.55    0.63
   5 -17  -3    0.20    0.34
  -6  17   3    0.87    0.63
   6  17  -3    1.24    0.52
  -6 -17   3   -1.54    0.47
   6  17   3    0.12    0.67
  -6  17  -3   -1.01    0.51
  -7  17   3   -1.05    0.66
   7  17  -3    1.63    0.54
   7  17   3    0.67    0.67
  -7  17  -3   -1.00    0.53
  -7 -17   3   -0.08    0.46
  -8  17   3   -1.83    0.65
   8 -17   3   -1.10    0.67
  -8 -17   3    0.48    0.49
  -8  17  -3   -0.65    0.58
   8  17   3   -0.38    0.70
   8 -17  -3   -1.12    0.71
   0  18   3    1.51    0.53
   0  18  -3    0.81    0.43
   1  18  -3    1.14    0.43
  -1  18   3    1.64    0.56
   1  18   3    0.69    0.57
  -1  18  -3    1.06    0.45
   2  18  -3    1.11    0.48
  -2  18   3    1.73    0.57
  -2  18  -3    1.08    0.50
   2  18   3    0.33    0.56
   3  18  -3    3.48    0.52
  -3  18   3    2.81    0.55
   3  18   3    2.37    0.61
  -3  18  -3    2.13    0.55
   4  18  -3    2.04    0.48
  -4  18   3    3.07    0.57
   4 -18  -3    1.06    0.39
  -4  18  -3    0.94    0.53
   4  18   3    1.84    0.67
   5  18  -3    1.02    0.53
  -5  18   3    1.31    0.60
   5  18   3    0.03    0.69
  -5  18  -3   -0.38    0.51
   5 -18  -3   -0.74    0.58
   6  18  -3    1.29    0.55
  -6  18   3    1.11    0.66
   6  18   3    0.48    0.71
  -6  18  -3   -0.50    0.55
  -7  18   3    0.24    0.70
  -7  18  -3   -0.66    0.58
   7  18   3   -0.34    0.75
  -7 -18   3   -0.35    0.50
   0  19   3    1.22    0.58
   0  19  -3    0.90    0.46
   1  19  -3    1.24    0.44
  -1  19   3    1.89    0.61
   1  19   3    1.03    0.59
  -1  19  -3    1.41    0.49
  -2  19   3    2.23    0.60
   2  19  -3    1.77    0.52
   2  19   3    1.42    0.62
  -2  19  -3    1.48    0.53
   3  19  -3    1.50    0.51
  -3  19   3    2.21    0.58
   3  19   3    0.83    0.66
  -3  19  -3    0.91    0.54
   4  19  -3    0.86    0.50
  -4  19   3    2.45    0.59
   4 -19  -3    0.13    0.40
   4  19   3    1.02    0.65
  -4  19  -3    0.47    0.54
  -5  19   3    1.10    0.63
   5  19  -3    1.22    0.80
   5  19   3    0.83    0.73
  -5  19  -3    0.30    0.56
   0  20   3    1.85    0.64
   0  20  -3    1.19    0.49
   1  20  -3    0.84    0.47
  -1  20   3    2.16    0.65
   1  20   3    1.54    0.63
  -1  20  -3    1.32    0.52
   2  20  -3    1.07    0.49
  -2  20   3    1.69    0.61
  -2  20  -3    1.82    0.55
   2  20   3    1.69    0.69
  -3  20   3    1.91    0.57
   3  20  -3    1.18    0.76
   3  20   3    0.72    0.68
  -3  20  -3    1.32    0.58
   0   0   4   23.47    1.31
   0   0  -4   23.29    1.32
   1   0   4  343.24   19.07
   1   0  -4  342.54   19.10
  -1   0   4  341.49   19.06
  -1   0  -4  365.47   19.07
  -1   0   4  357.66   19.10
  -1   0  -4  309.44   19.09
  -2   0   4  180.04    9.80
  -2   0   4  153.91    9.80
  -2   0  -4  174.69    9.79
   2   0   4  183.18    9.83
   2   0   4  180.35    9.80
  -2   0   4  178.77    9.79
   2   0  -4  174.31    9.81
   2   0   4  176.89    9.79
  -2   0  -4  183.98    9.80
   3   0   4   21.64    1.18
   3   0   4   18.02    1.18
   3   0   4   21.37    1.17
  -3   0   4   21.61    1.17
  -3   0   4   20.75    1.16
  -3   0   4   18.43    1.17
  -3   0   4   20.41    1.17
   3   0  -4   22.73    1.16
   3   0  -4   21.15    1.17
  -3   0  -4   20.64    1.17
  -3   0  -4   20.78    1.18
   4   0   4   10.42    0.65
  -4   0  -4   10.17    0.63
   4   0  -4   10.67    0.62
  -4   0  -4   11.92    0.65
  -4   0  -4   10.76    0.66
   4   0   4   10.45    0.63
   4   0  -4    9.98    0.62
   4   0   4    9.95    0.65
  -4   0   4   11.42    0.63
  -4   0   4   10.35    0.62
  -4   0   4   10.17    0.64
   4   0   4   11.07    0.66
  -5   0   4   51.95    2.89
   5   0   4   52.32    2.88
   5   0  -4   53.13    2.88
   5   0  -4   45.28    2.89
  -5   0  -4   47.00    2.90
  -5   0   4   52.32    2.88
   5   0   4   56.15    2.91
   5   0  -4   51.13    2.89
   5   0   4   52.62    2.91
   5   0   4   53.96    2.90
   6   0  -4   11.30    0.77
   6   0  -4   11.93    0.72
   6   0   4   11.96    0.80
   6   0   4   12.41    0.80
   6   0   4   12.45    0.73
  -6   0   4   10.96    0.77
  -6   0  -4   13.22    0.76
  -6   0   4   12.39    0.72
  -6   0   4   11.89    0.76
   7   0   4    6.51    0.47
  -7   0  -4    6.48    0.53
  -7   0   4    6.57    0.48
   7   0  -4    7.58    0.54
   7   0   4    6.06    0.57
  -7   0  -4    6.56    0.48
  -7   0   4    6.56    0.54
   7   0  -4    6.37    0.47
   8   0   4    3.57    0.31
   8   0   4    3.82    0.48
  -8   0  -4    3.49    0.46
  -8   0   4    3.88    0.39
  -8   0  -4    4.07    0.38
   8   0  -4    3.81    0.33
  -8   0   4    3.57    0.37
  -9   0   4   30.79    1.89
   9   0  -4   36.12    1.90
  -9   0  -4   32.72    1.85
  -9   0  -4   32.61    1.89
   9   0   4   31.48    1.91
  -9   0   4   33.42    1.85
   9   0  -4   28.24    1.84
   9   0   4   31.98    1.85
  10   0  -4   -0.01    0.40
 -10   0  -4    0.24    0.24
  10   0   4   -0.07    0.30
  10   0  -4    0.22    0.20
 -10   0   4    0.13    0.32
 -10   0  -4    0.08    0.28
 -10   0   4    0.09    0.35
 -10   0   4    0.28    0.25
  10   0   4   -0.05    0.42
  11   0   4    1.67    0.33
 -11   0   4    2.47    0.30
 -11   0   4    1.88    0.39
  11   0   4    2.02    0.54
 -11   0   4    2.27    0.43
  11   0  -4    2.25    0.48
 -11   0  -4    2.31    0.38
 -11   0  -4    1.87    0.28
 -12   0   4   -0.10    0.44
 -12   0  -4    0.03    0.33
  12   0   4   -1.01    0.51
 -12   0   4    0.01    0.29
  12   0  -4   -0.52    0.52
 -13   0   4    0.27    0.32
  13   0   4    0.53    0.57
  13   0  -4    0.11    0.53
 -13   0  -4   -0.12    0.32
  14   0  -4    2.17    0.58
 -14   0   4    1.85    0.39
  14   0   4    1.60    0.71
   0  -1   4    0.12    0.10
   0  -1  -4    0.12    0.10
   0   1   4    0.27    0.08
   0   1   4    0.26    0.10
   0  -1  -4    0.08    0.04
   0  -1  -4    0.05    0.05
   0   1  -4    0.05    0.10
  -1  -1  -4   41.32    2.14
   1  -1   4   39.20    2.13
  -1  -1  -4   37.04    2.13
   1   1  -4   38.65    2.14
  -1   1   4   38.82    2.13
  -1   1   4   33.95    2.13
   1  -1   4   37.57    2.13
   1  -1  -4   38.26    2.14
  -1  -1   4   38.27    2.14
   1   1   4   36.99    2.13
  -1   1  -4   40.35    2.13
   2  -1   4   65.03    3.73
   2   1  -4   68.49    3.73
  -2  -1  -4   68.87    3.73
   2  -1   4   69.48    3.73
  -2   1   4   65.24    3.73
  -2  -1  -4   66.36    3.73
  -2   1   4   69.50    3.73
  -2  -1   4   67.79    3.73
  -2  -1   4   62.97    3.72
   2   1   4   73.12    3.73
   2  -1  -4   64.58    3.73
   2   1   4   63.45    3.73
  -2  -1   4   64.93    3.72
   2  -1  -4   67.58    3.72
   2   1   4   67.51    3.73
  -3   1   4   24.18    1.34
  -3   1   4   22.89    1.33
   3  -1   4   24.12    1.33
  -3   1   4   22.68    1.34
   3  -1   4   23.59    1.34
   3  -1   4   25.04    1.34
   3   1  -4   22.68    1.33
  -3  -1  -4   23.27    1.33
  -3  -1  -4   22.43    1.34
  -3  -1  -4   23.45    1.34
   3  -1   4   26.13    1.34
  -3   1   4   24.64    1.34
  -3   1  -4   22.71    1.34
  -3  -1   4   25.20    1.35
  -3  -1   4   23.78    1.33
   3  -1  -4   23.33    1.34
   3  -1  -4   24.40    1.33
   3   1   4   25.13    1.33
  -3   1  -4   24.45    1.33
   3   1   4   22.82    1.34
  -3  -1   4   22.23    1.33
  -3  -1   4   23.49    1.33
   3  -1  -4   25.21    1.34
   3  -1  -4   20.98    1.33
  -4   1   4   20.65    1.21
  -4  -1  -4   23.84    1.23
   4   1  -4   20.89    1.22
   4  -1   4   21.70    1.23
   4  -1   4   23.49    1.24
  -4  -1  -4   20.93    1.22
  -4   1   4   19.46    1.23
   4  -1   4   21.22    1.22
   4   1  -4   20.07    1.21
  -4  -1  -4   23.60    1.24
  -4   1   4   20.95    1.23
   4  -1   4   22.35    1.23
  -4   1  -4   21.42    1.21
   4   1   4   22.90    1.24
  -4   1  -4   23.58    1.23
   4  -1  -4   20.96    1.21
  -4   1  -4   20.99    1.23
  -4  -1   4   18.56    1.23
  -4  -1   4   21.52    1.22
   4   1   4   20.70    1.24
  -4  -1   4   20.51    1.21
   4   1   4   22.10    1.23
   4  -1  -4   22.35    1.23
   5  -1   4   12.57    0.81
   5   1  -4   12.73    0.76
  -5  -1  -4   13.44    0.79
   5  -1   4   13.22    0.79
   5  -1   4   12.80    0.77
   5   1  -4   13.15    0.76
   5  -1   4   13.04    0.82
  -5   1   4   13.20    0.76
  -5   1   4   11.88    0.79
  -5   1   4   12.82    0.79
  -5   1  -4   13.08    0.76
   5  -1  -4   13.24    0.77
   5   1   4   13.29    0.81
  -5  -1   4   12.99    0.79
  -5  -1   4   12.68    0.76
   5   1   4   13.08    0.81
   5  -1  -4   13.01    0.76
  -5   1  -4   13.07    0.79
   5   1   4   13.58    0.78
   5   1   4   13.42    0.79
   6  -1   4   10.69    0.72
  -6   1   4   10.37    0.70
   6  -1   4   11.51    0.67
  -6   1   4   11.34    0.70
  -6   1   4   10.86    0.66
   6   1  -4   10.53    0.65
  -6  -1  -4   11.14    0.70
   6   1  -4    9.50    0.72
  -6   1  -4    9.68    0.70
   6  -1  -4   10.96    0.65
  -6  -1   4   10.27    0.70
   6   1   4   10.78    0.73
  -6  -1   4   11.10    0.70
  -6  -1   4   10.90    0.66
   6   1   4   12.15    0.70
   6   1   4   11.21    0.72
  -7  -1  -4    1.44    0.19
   7   1  -4    1.23    0.29
  -7   1   4    1.25    0.25
  -7   1   4    1.64    0.20
   7  -1   4    1.42    0.28
   7   1  -4    1.57    0.19
   7  -1   4    1.57    0.20
  -7  -1  -4    1.37    0.23
  -7  -1   4    1.47    0.20
   7  -1  -4    1.56    0.27
  -7  -1   4    1.44    0.25
   7   1   4    1.55    0.24
  -7   1  -4    1.43    0.22
   7   1   4    1.25    0.31
  -7   1  -4    1.37    0.18
   7  -1  -4    1.82    0.19
   7   1   4    1.51    0.27
  -8  -1  -4   -0.12    0.20
   8   1  -4    0.17    0.32
   8  -1   4   -0.08    0.19
  -8   1   4    0.07    0.19
   8  -1   4   -0.07    0.33
   8   1  -4   -0.10    0.18
  -8  -1  -4   -0.05    0.19
  -8   1   4    0.25    0.26
   8   1   4    0.00    0.21
   8   1   4    0.06    0.34
  -8  -1   4    0.20    0.26
  -8   1  -4   -0.11    0.18
  -8   1  -4   -0.18    0.21
  -8  -1   4    0.09    0.19
   8  -1  -4    0.02    0.19
   8  -1  -4   -0.02    0.31
   9  -1   4    0.83    0.23
   9   1  -4    1.52    0.39
  -9   1   4    1.61    0.24
  -9  -1  -4    1.41    0.24
   9  -1   4    0.77    0.39
   9   1  -4    0.94    0.23
  -9   1   4    1.17    0.33
  -9  -1  -4    0.75    0.25
  -9   1  -4    1.01    0.27
   9  -1  -4    1.29    0.24
  -9  -1   4    1.40    0.23
   9   1   4    1.04    0.40
   9   1   4    1.25    0.22
   9  -1  -4    1.63    0.39
  -9  -1   4    1.05    0.30
  -9  -1   4    0.99    0.32
  -9   1  -4    1.33    0.22
  10  -1   4    3.55    0.33
  10   1  -4    2.97    0.47
  10   1  -4    3.07    0.32
 -10  -1  -4    3.33    0.33
  10  -1   4    3.76    0.43
 -10   1   4    4.06    0.33
 -10   1   4    2.83    0.43
 -10  -1  -4    2.40    0.35
 -10   1  -4    3.09    0.36
  10  -1  -4    2.95    0.48
 -10  -1   4    3.72    0.33
 -10  -1   4    2.91    0.39
  10   1   4    3.25    0.31
 -10  -1   4    3.68    0.42
 -10   1  -4    3.42    0.31
  10   1   4    3.26    0.48
  10  -1  -4    3.25    0.34
  11   1  -4   -0.14    0.41
 -11   1   4    0.11    0.34
 -11   1   4    0.53    0.39
  11  -1   4    0.28    0.46
  11  -1   4    0.05    0.29
 -11  -1  -4   -0.24    0.28
 -11   1   4    0.40    0.27
 -11  -1  -4    0.26    0.26
 -11   1  -4   -0.01    0.30
 -11  -1   4    0.00    0.34
 -11  -1   4    0.30    0.38
  11  -1  -4    0.03    0.42
 -11  -1   4    0.29    0.27
 -11   1  -4    0.35    0.26
  11   1   4    0.12    0.27
  11   1   4    0.62    0.46
 -12   1   4    4.60    0.40
  12  -1   4    4.69    0.64
 -12  -1  -4    3.35    0.44
 -12   1   4    3.95    0.54
  12  -1  -4    4.07    0.56
 -12  -1   4    4.49    0.40
 -12   1  -4    3.24    0.43
  12   1   4    3.90    0.60
  13   1  -4    0.02    0.53
 -13   1   4    0.11    0.52
 -13  -1  -4   -0.19    0.36
  13  -1   4    0.14    0.63
 -13   1  -4   -0.05    0.35
  13   1   4    0.20    0.62
 -13  -1   4    0.40    0.32
  13  -1  -4    0.03    0.56
  14   1  -4    0.33    0.61
  14  -1   4    0.23    0.65
  14  -1  -4    0.74    0.65
  14   1   4    0.86    0.74
 -14  -1   4    0.62    0.36
   0  -2  -4  239.23   13.66
   0   2  -4  256.36   13.66
   0  -2   4  240.84   13.66
   1  -2   4   68.30    3.53
   1   2  -4   66.25    3.54
  -1   2   4   68.25    3.54
  -1  -2  -4   60.19    3.53
  -1   2   4   58.62    3.54
  -1  -2  -4   60.80    3.54
   1  -2   4   58.27    3.53
   1  -2  -4   69.00    3.54
  -1   2  -4   59.43    3.54
   1  -2  -4   67.21    3.54
   1   2   4   61.89    3.54
  -1  -2   4   64.48    3.54
  -2   2   4   32.63    1.87
  -2  -2  -4   31.85    1.87
   2  -2   4   32.55    1.86
   2  -2   4   33.57    1.86
  -2   2   4   35.99    1.87
   2  -2   4   32.14    1.87
   2  -2  -4   34.67    1.87
   2  -2  -4   32.01    1.87
   2   2   4   35.01    1.87
  -2  -2   4   33.25    1.86
   2   2   4   35.78    1.86
  -2  -2   4   32.57    1.87
   2   2   4   31.31    1.87
   3  -2   4   79.22    4.35
  -3   2   4   78.97    4.35
   3  -2   4   74.81    4.35
   3   2  -4   77.83    4.34
  -3  -2  -4   78.99    4.35
  -3   2   4   73.08    4.34
   3  -2   4   79.27    4.34
   3   2  -4   74.49    4.34
  -3  -2  -4   74.54    4.34
   3  -2   4   74.10    4.35
  -3   2   4   77.41    4.35
  -3  -2   4   79.06    4.34
   3  -2  -4   81.78    4.35
   3   2   4   73.42    4.35
   3  -2  -4   84.83    4.35
   3   2   4   77.48    4.35
   3  -2  -4   79.42    4.34
   3   2   4   79.60    4.34
  -3   2  -4   83.89    4.34
  -4  -2  -4    2.47    0.27
  -4  -2  -4    2.62    0.24
   4  -2   4    2.18    0.23
  -4   2   4    2.31    0.24
   4  -2   4    2.52    0.26
   4   2  -4    1.90    0.17
   4  -2   4    2.26    0.24
  -4   2   4    2.48    0.28
  -4   2   4    2.83    0.24
   4   2  -4    2.58    0.21
  -4  -2  -4    1.96    0.21
   4  -2  -4    2.28    0.25
  -4   2  -4    2.25    0.28
   4   2   4    2.33    0.19
  -4   2  -4    2.00    0.25
  -4  -2   4    1.81    0.24
  -4  -2   4    2.54    0.21
   4   2   4    2.44    0.32
   4  -2  -4    2.65    0.23
  -4  -2   4    2.49    0.26
   4  -2  -4    2.34    0.21
   4   2   4    2.30    0.29
   4  -2  -4    2.30    0.27
   5  -2   4   44.24    2.51
   5  -2   4   44.51    2.50
   5   2  -4   42.28    2.49
  -5   2   4   43.54    2.51
   5  -2   4   42.32    2.52
  -5   2   4   47.10    2.51
  -5  -2  -4   45.87    2.52
  -5   2  -4   49.88    2.51
   5   2   4   48.46    2.52
  -5  -2   4   41.89    2.50
   5   2   4   41.40    2.52
   5  -2  -4   45.48    2.49
   5   2   4   44.25    2.50
  -5  -2   4   42.48    2.49
  -6  -2  -4    1.56    0.23
   6  -2   4    2.03    0.25
   6  -2   4    1.90    0.19
  -6   2   4    2.21    0.24
  -6   2   4    2.01    0.24
  -6  -2  -4    2.03    0.20
   6   2  -4    1.79    0.20
   6   2  -4    1.53    0.27
   6   2   4    1.73    0.21
   6  -2  -4    2.08    0.24
  -6  -2   4    1.92    0.23
  -6   2  -4    1.82    0.22
   6   2   4    2.28    0.28
  -6  -2   4    2.08    0.20
   6   2   4    1.57    0.24
   6  -2  -4    2.18    0.19
  -6  -2   4    2.06    0.24
   7   2  -4    0.06    0.28
  -7   2   4    0.68    0.25
   7   2  -4    0.47    0.20
  -7  -2  -4    0.33    0.17
  -7   2   4    0.81    0.18
   7  -2   4    0.73    0.32
  -7  -2  -4    0.39    0.22
   7  -2   4    0.40    0.17
   7  -2  -4    0.38    0.28
  -7   2  -4    0.22    0.09
  -7  -2   4    0.54    0.17
   7   2   4    0.54    0.19
  -7  -2   4    0.64    0.22
   7   2   4    0.68    0.28
  -7   2  -4    0.49    0.20
   7   2   4    0.48    0.23
   7  -2  -4    0.25    0.16
  -8  -2  -4    9.69    0.63
   8  -2   4    9.03    0.63
  -8   2   4    9.76    0.63
   8   2  -4    9.11    0.63
  -8  -2  -4    9.64    0.70
   8  -2   4   10.18    0.72
  -8   2   4    9.76    0.70
   8   2   4    9.51    0.75
  -8  -2   4    9.78    0.69
   8  -2  -4    9.70    0.62
  -8   2  -4    8.75    0.69
   8   2   4    9.12    0.64
  -8  -2   4    9.20    0.62
   8   2   4    9.64    0.73
   8  -2  -4    7.85    0.73
  -8  -2   4   10.13    0.72
  -8   2  -4    9.40    0.62
   9  -2   4   -0.34    0.35
   9  -2   4   -0.35    0.22
  -9  -2  -4   -0.17    0.21
   9   2  -4    0.45    0.37
   9   2  -4   -0.03    0.24
  -9  -2  -4    0.27    0.26
  -9   2   4    0.04    0.31
  -9  -2   4    0.14    0.27
  -9   2  -4   -0.31    0.26
  -9  -2   4   -0.04    0.29
   9   2   4   -0.04    0.38
   9   2   4   -0.34    0.24
  -9   2  -4    0.12    0.21
   9  -2  -4    0.26    0.31
   9  -2  -4    0.04    0.20
  -9  -2   4    0.09    0.22
 -10  -2  -4   10.90    0.75
  10  -2   4   11.03    0.75
 -10  -2  -4   11.08    0.85
  10   2  -4    9.91    0.76
  10  -2   4   11.58    0.97
 -10   2   4   11.65    0.88
 -10  -2   4   11.19    0.75
  10   2   4   10.90    0.94
 -10   2  -4   12.12    0.84
  10  -2  -4   11.14    0.90
  10  -2  -4   11.22    0.74
 -10  -2   4   10.33    0.85
  10   2   4   10.81    0.77
  11  -2   4    3.50    0.54
 -11  -2  -4    3.24    0.42
 -11  -2  -4    5.24    0.49
  11  -2   4    4.65    0.38
  11   2  -4    3.13    0.53
 -11   2   4    4.81    0.52
  11  -2  -4    4.79    0.56
 -11  -2   4    4.45    0.38
 -11  -2   4    4.53    0.47
 -11   2  -4    3.25    0.41
  11   2   4    4.45    0.58
  11   2   4    4.26    0.39
  12   2  -4    0.14    0.51
  12  -2   4    0.19    0.50
 -12  -2  -4    0.30    0.36
 -12   2   4    0.45    0.46
  12  -2  -4    0.28    0.51
  12   2   4    0.85    0.60
 -12   2  -4    0.27    0.34
 -12  -2   4    0.55    0.30
  13   2  -4    2.09    0.62
 -13   2   4    2.49    0.57
  13  -2   4    2.73    0.68
 -13  -2  -4    2.47    0.44
 -13  -2   4    2.48    0.37
  13   2   4    2.51    0.68
  13  -2  -4    3.30    0.57
 -13   2  -4    1.73    0.42
  14   2  -4    0.28    0.61
 -14   2   4    0.41    0.59
  14  -2   4    0.55    0.75
  14  -2  -4    0.61    0.60
  14   2   4    0.27    0.62
 -14  -2   4    0.74    0.36
   0  -3   4   -0.04    0.09
   0  -3  -4    0.06    0.09
   0   3   4    0.04    0.09
   0   3  -4    0.00    0.10
   0  -3   4    0.04    0.06
   1  -3   4    4.68    0.31
   1  -3   4    5.34    0.31
   1  -3   4    4.97    0.31
  -1  -3   4    5.17    0.31
   1  -3  -4    4.94    0.33
   1   3   4    5.14    0.34
  -1   3  -4    4.97    0.32
  -1  -3   4    5.10    0.32
   1  -3  -4    5.67    0.34
  -2   3   4   47.01    2.47
  -2  -3  -4   44.81    2.46
   2  -3   4   43.47    2.45
  -2   3   4   43.31    2.45
  -2  -3  -4   44.45    2.45
   2   3  -4   40.26    2.44
  -2  -3   4   42.22    2.46
   2  -3  -4   46.23    2.45
   2   3   4   41.09    2.46
  -2   3  -4   43.56    2.45
   2   3   4   46.84    2.47
  -2   3  -4   40.06    2.44
   2  -3  -4   47.77    2.47
   3  -3   4  104.87    5.81
  -3  -3  -4   97.68    5.80
   3  -3   4  103.96    5.80
  -3   3   4  101.90    5.81
   3  -3   4  104.65    5.81
  -3  -3  -4  107.99    5.82
  -3   3   4  109.75    5.81
   3   3  -4  101.01    5.80
  -3  -3  -4  110.53    5.82
  -3   3  -4  104.08    5.81
   3   3   4  103.83    5.82
   3  -3  -4  111.26    5.81
  -3   3  -4  105.94    5.81
   3   3   4  102.56    5.80
  -3  -3   4   94.14    5.81
  -3  -3   4  110.14    5.80
   3  -3  -4  100.03    5.81
   3   3   4  104.88    5.82
  -4  -3  -4    3.71    0.32
  -4  -3  -4    3.08    0.32
   4  -3   4    2.84    0.25
  -4   3   4    3.12    0.31
   4  -3   4    2.81    0.36
   4   3  -4    2.91    0.24
   4  -3   4    3.00    0.28
  -4   3   4    2.98    0.30
   4  -3  -4    2.59    0.26
  -4   3  -4    3.19    0.29
   4  -3  -4    2.77    0.26
   4  -3  -4    2.70    0.31
   4   3   4    2.87    0.32
  -4   3  -4    2.39    0.27
  -4  -3   4    2.38    0.29
   4   3   4    3.20    0.33
   4   3   4    3.11    0.27
  -4  -3   4    3.12    0.24
   4  -3  -4    2.92    0.24
  -5   3   4    1.23    0.17
   5  -3   4    1.04    0.25
   5   3  -4    1.08    0.14
   5  -3   4    1.25    0.15
  -5  -3  -4    0.99    0.18
   5   3  -4    1.16    0.15
   5   3  -4    1.20    0.18
   5  -3   4    1.22    0.18
  -5  -3  -4    0.75    0.14
  -5   3   4    0.90    0.19
  -5  -3   4    0.83    0.19
  -5  -3   4    1.15    0.15
   5   3   4    0.98    0.24
  -5   3  -4    1.14    0.19
   5  -3  -4    0.72    0.24
   5  -3  -4    0.96    0.14
   5  -3  -4    1.16    0.19
   5   3   4    1.06    0.16
   5   3   4    0.95    0.19
  -5   3  -4    1.11    0.17
   6  -3   4   38.27    2.12
  -6   3   4   36.89    2.14
   6  -3   4   36.62    2.15
  -6  -3  -4   38.51    2.14
  -6  -3  -4   36.79    2.12
  -6   3  -4   37.28    2.14
   6  -3  -4   36.95    2.11
   6   3   4   35.75    2.14
   6  -3  -4   36.41    2.14
  -6  -3   4   40.74    2.12
   6   3   4   36.12    2.12
  -6  -3   4   37.15    2.11
  -6  -3   4   41.10    2.14
   6   3   4   36.47    2.16
   7  -3   4   27.79    1.58
   7  -3   4   28.20    1.62
   7   3  -4   29.19    1.61
   7   3  -4   26.29    1.58
  -7   3   4   28.07    1.61
  -7  -3  -4   27.83    1.58
  -7  -3  -4   26.36    1.61
  -7   3  -4   28.26    1.60
   7  -3  -4   25.35    1.62
   7   3   4   27.25    1.62
  -7  -3   4   27.37    1.61
  -7  -3   4   27.26    1.58
   7   3   4   28.30    1.59
   7  -3  -4   28.65    1.57
  -7   3  -4   26.93    1.61
   7   3   4   28.30    1.64
  -8   3   4    0.85    0.29
  -8  -3  -4    0.77    0.25
   8   3  -4    0.56    0.22
   8   3  -4    0.82    0.28
   8  -3   4    0.82    0.34
  -8  -3  -4    0.88    0.20
   8  -3   4    0.57    0.21
   8  -3  -4    0.55    0.29
  -8   3  -4    0.31    0.22
  -8  -3   4    0.63    0.26
   8  -3  -4    0.79    0.19
   8   3   4    0.69    0.26
  -8  -3   4    0.85    0.21
   8   3   4    0.49    0.24
   8   3   4    0.64    0.37
  -8   3  -4    0.58    0.26
   9   3  -4    0.05    0.23
  -9  -3  -4    0.38    0.23
   9   3  -4   -0.14    0.32
  -9   3   4    0.23    0.32
   9  -3   4   -0.67    0.38
  -9  -3  -4   -0.03    0.26
   9  -3   4   -0.02    0.22
  -9  -3   4    0.01    0.27
  -9  -3   4   -0.13    0.22
   9  -3  -4    0.04    0.40
   9   3   4    0.22    0.42
   9   3   4   -0.17    0.26
  -9   3  -4   -0.03    0.26
   9  -3  -4   -0.04    0.21
 -10  -3  -4   13.82    0.97
  10   3  -4   13.41    0.98
  10  -3   4   13.27    1.01
  10   3  -4   13.40    0.89
 -10   3   4   13.51    1.01
  10  -3   4   14.28    0.88
 -10  -3  -4   13.78    0.87
  10  -3  -4   13.32    0.87
  10  -3  -4   13.06    1.00
 -10  -3   4   14.18    0.88
  10   3   4   12.85    0.90
 -10   3  -4   13.07    0.94
  10   3   4   13.84    1.07
 -10  -3   4   13.88    0.98
  11   3  -4    0.13    0.42
  11  -3   4    0.42    0.27
 -11  -3  -4    0.34    0.33
  11  -3   4    0.13    0.52
 -11  -3  -4    0.45    0.28
 -11   3   4    0.50    0.43
  11  -3  -4    0.44    0.41
 -11   3  -4    0.27    0.32
 -11  -3   4    0.31    0.34
  11   3   4    0.33    0.46
 -11  -3   4    0.54    0.28
  11   3   4    0.64    0.30
  12   3  -4    0.74    0.45
 -12  -3  -4    0.11    0.36
  12  -3   4    0.62    0.56
 -12   3   4    1.02    0.49
  12   3   4    0.87    0.52
 -12   3  -4    0.26    0.34
 -12  -3   4    1.28    0.31
  12  -3  -4    0.79    0.53
 -13  -3  -4   -0.42    0.37
 -13   3   4    0.21    0.54
  13   3  -4   -0.92    0.49
  13  -3   4   -0.18    0.56
  13   3   4    0.30    0.59
 -13  -3   4    0.03    0.33
  13  -3  -4   -0.13    0.60
 -13   3  -4   -0.07    0.35
  14   3  -4    1.06    0.59
 -14   3   4    1.94    0.63
  14  -3   4    1.10    0.73
  14   3   4    1.74    0.70
  14  -3  -4    1.74    0.59
 -14  -3   4    1.82    0.39
   0  -4   4    2.82    0.21
   0  -4   4    2.85    0.20
   0  -4  -4    2.98    0.23
   0  -4   4    2.34    0.20
   0   4   4    2.97    0.24
   1  -4   4   56.94    3.28
  -1   4   4   57.42    3.29
   1  -4   4   58.87    3.27
  -1   4  -4   60.46    3.27
   1   4   4   56.21    3.28
  -1  -4   4   58.89    3.28
   1  -4  -4   62.71    3.28
  -2  -4  -4   56.66    3.04
   2  -4   4   54.34    3.04
   2   4  -4   50.23    3.03
  -2   4   4   50.48    3.05
  -2  -4  -4   54.65    3.03
   2  -4  -4   59.16    3.05
   2   4   4   52.38    3.04
  -2  -4   4   55.92    3.04
  -2   4  -4   52.84    3.03
  -2   4  -4   54.50    3.03
   2   4   4   54.60    3.05
   2  -4  -4   57.07    3.04
   3  -4   4    3.53    0.28
  -3  -4  -4    3.76    0.32
  -3   4   4    2.73    0.27
  -3   4   4    3.59    0.32
  -3  -4  -4    3.62    0.31
   3   4  -4    3.01    0.28
   3   4  -4    3.69    0.24
   3  -4  -4    3.92    0.28
  -3   4  -4    2.93    0.28
  -3   4  -4    3.67    0.28
   3  -4  -4    3.30    0.29
  -3  -4   4    3.79    0.27
  -3  -4   4    3.49    0.26
  -3  -4   4    2.84    0.28
   3   4   4    3.50    0.35
   3  -4  -4    3.74    0.33
   3   4   4    3.79    0.33
  -4   4   4   18.15    0.96
   4  -4   4   16.93    0.95
   4  -4   4   17.42    0.96
   4   4  -4   16.66    0.94
  -4   4   4   17.43    0.98
   4  -4   4   16.53    1.00
   4   4   4   17.87    0.98
   4   4   4   16.69    0.95
  -4  -4   4   14.85    0.96
   4   4   4   17.27    0.99
   4  -4  -4   15.15    0.95
   4  -4  -4   15.51    0.99
  -4  -4   4   14.18    0.96
   4  -4  -4   16.87    0.95
  -4   4  -4   16.75    0.97
  -4   4  -4   15.48    0.96
   5  -4   4   97.37    5.23
  -5  -4  -4  100.53    5.26
   5  -4   4   90.97    5.26
  -5  -4  -4   98.87    5.24
  -5   4   4   91.55    5.25
   5  -4   4   95.30    5.25
   5   4  -4   91.60    5.25
  -5   4  -4   87.60    5.25
   5  -4  -4  103.76    5.24
  -5   4  -4   94.58    5.25
  -5  -4   4   87.92    5.24
   5   4   4   94.12    5.24
  -5  -4   4   86.02    5.24
   5  -4  -4   96.47    5.23
   5   4   4   93.78    5.26
   5   4   4   92.94    5.26
  -6   4   4   28.20    1.66
   6  -4   4   29.27    1.63
   6   4  -4   29.71    1.65
  -6  -4  -4   27.67    1.66
  -6  -4  -4   28.36    1.63
   6  -4   4   27.81    1.68
  -6  -4   4   29.38    1.63
  -6  -4   4   25.41    1.65
  -6   4  -4   26.17    1.66
   6   4   4   30.00    1.64
  -6  -4   4   32.38    1.66
  -6   4  -4   29.53    1.66
   6  -4  -4   27.28    1.68
   6   4   4   29.29    1.68
   6  -4  -4   30.27    1.63
   6   4   4   28.30    1.67
  -7  -4  -4    8.37    0.57
   7  -4   4    7.96    0.67
  -7   4   4    8.05    0.64
   7  -4   4    8.10    0.56
   7   4  -4    8.83    0.55
  -7  -4  -4    8.43    0.64
   7  -4  -4    8.39    0.55
   7   4   4    8.32    0.59
   7   4   4    8.18    0.68
  -7  -4   4    8.42    0.56
  -7   4  -4    7.72    0.63
   7   4   4    7.69    0.65
  -7  -4   4    9.46    0.64
  -7   4  -4    8.35    0.62
   8  -4   4    9.73    0.66
  -8   4   4   10.09    0.75
  -8  -4  -4   10.34    0.74
  -8  -4  -4    9.73    0.67
   8  -4   4    9.03    0.79
   8   4   4   10.19    0.80
   8   4   4   10.21    0.68
  -8   4  -4   10.61    0.75
   8  -4  -4   10.23    0.65
   8  -4  -4    9.94    0.82
  -8  -4   4    9.83    0.74
   8   4   4    9.63    0.75
  -8  -4   4   10.24    0.66
  -8   4  -4    9.33    0.72
   9  -4   4    0.29    0.23
  -9   4   4    0.43    0.33
  -9  -4  -4    0.40    0.27
   9   4  -4    0.27    0.20
   9   4  -4    0.03    0.39
  -9  -4  -4    0.69    0.24
   9  -4   4    0.40    0.38
   9   4   4    0.23    0.25
   9  -4  -4    0.35    0.22
  -9  -4   4    0.43    0.28
   9   4   4    0.38    0.30
  -9   4  -4    0.17    0.27
   9   4   4    0.38    0.39
  -9  -4   4    0.36    0.24
  -9   4  -4    0.39    0.31
   9  -4  -4    0.57    0.33
 -10  -4  -4    0.34    0.26
 -10   4   4   -0.32    0.37
 -10  -4  -4    0.31    0.29
  10  -4   4    0.07    0.25
  10   4  -4    0.23    0.43
  10  -4   4    0.72    0.47
  10  -4  -4    0.21    0.44
  10  -4  -4    0.15    0.25
 -10  -4   4    0.04    0.29
  10   4   4    0.10    0.44
 -10  -4   4    0.33    0.26
 -10   4  -4    0.02    0.27
  10   4   4    0.10    0.28
 -10   4  -4    0.28    0.34
 -11   4   4    0.95    0.43
 -11  -4  -4    1.15    0.35
  11  -4   4    1.77    0.30
 -11  -4  -4    1.79    0.30
  11  -4   4    1.55    0.48
  11   4  -4    1.53    0.49
 -11  -4   4    1.66    0.39
  11   4   4    1.37    0.33
  11  -4  -4    1.29    0.51
 -11   4  -4    1.28    0.35
  11   4   4    1.14    0.54
 -11  -4   4    1.48    0.31
  12  -4   4    0.00    0.60
  12   4  -4   -0.25    0.53
 -12   4   4   -0.28    0.48
 -12  -4  -4   -0.13    0.36
  12   4   4   -0.47    0.57
  12  -4  -4    0.18    0.46
 -12  -4   4   -0.02    0.31
 -12   4  -4   -0.12    0.33
 -13   4   4    0.13    0.56
  13   4  -4    0.18    0.60
  13  -4   4   -0.24    0.63
 -13  -4  -4    0.02    0.43
 -13  -4   4    1.05    0.35
  13   4   4   -0.03    0.65
  13  -4  -4    0.32    0.59
 -13   4  -4   -0.08    0.57
 -14   4   4    0.64    0.61
  14  -4   4    0.20    0.64
  14   4  -4   -0.61    0.62
  14   4   4    0.25    0.75
  14  -4  -4   -0.21    0.67
 -14  -4   4    0.55    0.40
   0   5  -4    0.05    0.08
   0  -5   4    0.02    0.09
   0  -5   4    0.04    0.09
   0  -5  -4   -0.01    0.12
   0   5   4    0.08    0.14
  -1  -5  -4   42.36    2.36
   1  -5   4   41.48    2.35
  -1   5   4   43.93    2.38
   1  -5   4   42.20    2.35
  -1   5  -4   43.01    2.35
   1  -5  -4   42.35    2.37
   1   5   4   41.43    2.36
  -1  -5   4   39.67    2.35
  -1  -5   4   42.47    2.37
   2  -5   4   92.52    5.63
  -2  -5  -4  111.45    5.64
   2   5  -4   92.98    5.63
   2  -5   4  104.70    5.64
  -2   5   4   95.31    5.65
  -2   5  -4   90.97    5.63
  -2   5  -4  106.80    5.64
   2   5   4  101.99    5.65
   2   5   4  110.27    5.64
   2  -5  -4  105.69    5.65
   3  -5   4    4.88    0.37
   3   5  -4    4.48    0.37
  -3   5   4    4.90    0.42
  -3  -5  -4    4.97    0.41
   3   5  -4    5.53    0.32
  -3   5  -4    4.76    0.36
  -3  -5   4    4.21    0.36
  -3  -5   4    4.56    0.37
   3   5   4    4.96    0.40
   3   5   4    5.51    0.41
   3  -5  -4    5.30    0.39
  -3   5  -4    5.11    0.36
  -4  -5  -4   19.00    1.13
   4  -5   4   21.06    1.11
  -4  -5  -4   19.17    1.10
  -4   5   4   20.70    1.14
   4   5  -4   18.84    1.09
   4  -5   4   17.11    1.13
   4  -5  -4   19.58    1.10
  -4   5  -4   19.60    1.12
   4   5   4   20.25    1.14
   4  -5  -4   18.05    1.14
  -4  -5   4   18.48    1.11
   4   5   4   19.54    1.14
  -4  -5   4   17.59    1.10
  -4   5  -4   19.31    1.11
  -5  -5  -4   11.24    0.71
   5  -5   4   10.79    0.72
  -5  -5  -4   10.53    0.65
   5  -5   4   10.80    0.65
  -5   5   4   10.34    0.71
  -5  -5   4   10.91    0.66
  -5   5  -4   10.58    0.68
   5   5   4    9.92    0.71
  -5  -5   4   11.04    0.67
   5  -5  -4    9.63    0.70
  -5  -5   4   11.72    0.68
   5   5   4   10.64    0.73
   5  -5  -4   10.45    0.64
  -5   5  -4    9.91    0.68
   5  -5  -4   10.80    0.65
  -6  -5  -4    0.66    0.19
   6   5  -4    0.71    0.21
   6  -5   4    0.55    0.16
  -6  -5  -4    0.81    0.23
   6  -5   4    0.83    0.27
  -6   5   4    0.58    0.23
  -6  -5   4    0.86    0.23
   6  -5  -4    0.51    0.29
   6   5   4    0.89    0.18
   6   5   4    0.67    0.22
  -6   5  -4    0.87    0.20
   6  -5  -4    0.89    0.16
  -6   5  -4    0.64    0.22
  -6  -5   4    0.72    0.20
   6   5   4    0.75    0.25
   6  -5  -4    0.88    0.20
  -6  -5   4    0.56    0.18
  -7  -5  -4   19.00    1.20
   7  -5   4   18.87    1.25
   7   5  -4   18.44    1.20
  -7  -5  -4   19.30    1.15
   7  -5   4   19.44    1.15
  -7   5   4   18.89    1.21
   7   5   4   19.61    1.25
   7  -5  -4   19.27    1.23
   7   5   4   18.16    1.20
  -7  -5   4   20.88    1.19
   7  -5  -4   20.49    1.15
  -7  -5   4   20.11    1.16
  -7   5  -4   19.39    1.21
  -7   5  -4   20.76    1.19
   7   5   4   20.62    1.15
  -7   5  -4   21.70    1.11
  -8   5   4    0.14    0.29
   8   5  -4   -0.07    0.29
   8  -5   4   -0.29    0.36
  -8  -5  -4    0.06    0.22
  -8  -5  -4    0.14    0.23
   8  -5   4    0.03    0.20
  -8   5  -4   -0.33    0.25
   8   5   4   -0.02    0.25
   8   5   4   -0.26    0.22
  -8   5  -4    0.26    0.27
   8  -5  -4    0.14    0.19
   8  -5  -4    0.31    0.30
  -8  -5   4    0.01    0.27
   8   5   4   -0.11    0.38
  -8  -5   4    0.03    0.22
  -9   5   4    6.10    0.72
   9  -5   4    7.48    0.56
  -9  -5  -4    6.83    0.58
   9   5  -4    7.16    0.65
  -9  -5  -4    6.99    0.67
  -9   5  -4    6.98    0.69
   9  -5  -4    6.82    0.80
   9  -5  -4    6.82    0.55
  -9  -5   4    7.42    0.67
   9   5   4    7.04    0.58
  -9   5  -4    6.74    0.65
   9   5   4    6.50    0.67
  -9  -5   4    7.81    0.57
   9   5   4    7.01    0.81
 -10   5   4    8.43    0.83
 -10  -5  -4    9.02    0.69
 -10  -5  -4    8.78    0.80
  10  -5   4    9.24    0.90
  10  -5   4    9.40    0.69
  10   5   4    9.45    0.81
 -10  -5   4    9.04    0.79
  10  -5  -4   11.09    0.83
  10   5   4    9.40    0.95
  10  -5  -4    8.78    0.66
 -10   5  -4    8.54    0.80
  10   5   4    9.29    0.73
 -10  -5   4    9.95    0.71
 -10   5  -4    9.66    0.77
 -11   5   4    0.08    0.43
  11  -5   4    0.39    0.33
 -11  -5  -4   -0.10    0.35
 -11  -5  -4    0.22    0.28
  11   5  -4    0.14    0.41
  11  -5   4   -0.20    0.54
  11   5   4    0.44    0.32
 -11   5  -4   -0.11    0.30
 -11   5  -4    0.13    0.39
  11   5   4   -0.17    0.56
 -11  -5   4    0.03    0.37
 -11  -5   4    0.50    0.29
  11  -5  -4   -0.15    0.48
  12   5  -4   -0.09    0.46
 -12   5   4   -0.05    0.49
 -12  -5  -4   -0.01    0.38
  12  -5   4    0.33    0.52
 -12  -5   4    0.07    0.32
 -12   5  -4    0.12    0.35
  12   5   4    0.35    0.61
  12  -5  -4   -0.02    0.58
 -13   5   4    0.20    0.56
  13  -5   4    0.16    0.69
  13   5  -4   -0.42    0.51
  13   5   4    0.68    0.61
  13  -5  -4    0.21    0.50
 -13  -5   4    0.31    0.35
 -14   5   4    0.55    0.63
  14  -5   4    0.66    0.72
  14   5  -4   -0.03    0.77
  14   5   4   -0.46    0.64
 -14  -5   4    0.66    0.39
  14  -5  -4    0.86    0.66
   0   6  -4   29.23    1.65
   0   6   4   28.34    1.67
   0  -6   4   31.19    1.66
   0  -6  -4   31.85    1.67
   0  -6   4   25.86    1.65
   1   6  -4    1.09    0.14
   1  -6   4    1.09    0.14
  -1  -6  -4    1.34    0.18
  -1   6   4    1.05    0.22
   1  -6   4    1.39    0.13
   1   6   4    1.24    0.18
  -1  -6   4    0.87    0.18
   1  -6  -4    0.76    0.17
  -1   6  -4    1.00    0.14
  -1  -6   4    0.86    0.15
   1   6   4    1.14    0.20
  -1   6  -4    1.38    0.13
   2   6  -4    7.92    0.53
   2  -6   4    9.10    0.49
  -2   6   4    7.06    0.59
   2  -6   4    9.00    0.53
   2  -6  -4    7.86    0.53
   2   6   4    8.57    0.60
  -2   6  -4    7.22    0.56
   2   6   4    9.33    0.56
  -2   6  -4    8.73    0.52
  -3  -6  -4   21.39    1.22
   3  -6   4   20.09    1.19
  -3  -6  -4   20.13    1.18
  -3   6   4   20.00    1.23
   3   6   4   21.36    1.21
   3   6   4   20.15    1.22
  -3   6  -4   20.11    1.19
   3  -6  -4   21.87    1.18
  -4   6   4   12.91    0.85
  -4  -6  -4   13.81    0.80
  -4  -6  -4   13.26    0.85
   4   6  -4   13.47    0.80
   4  -6   4   12.97    0.82
  -4  -6   4   13.91    0.79
  -4   6  -4   12.98    0.81
   4   6   4   12.86    0.85
   4  -6  -4   14.85    0.79
   4   6   4   12.19    0.85
   4  -6  -4   14.01    0.82
   5   6  -4    4.82    0.44
  -5  -6  -4    5.95    0.47
   5  -6   4    5.15    0.49
  -5   6   4    5.43    0.49
  -5  -6  -4    5.74    0.43
   5   6   4    6.29    0.49
  -5   6  -4    5.43    0.46
  -5  -6   4    4.64    0.44
  -5   6  -4    5.28    0.45
   5   6   4    5.66    0.50
   5  -6  -4    6.04    0.45
   5  -6  -4    4.67    0.40
   6  -6   4   -0.06    0.25
  -6   6   4    0.23    0.25
   6   6  -4    0.11    0.23
   6  -6   4    0.11    0.16
  -6  -6  -4    0.01    0.16
  -6  -6  -4    0.16    0.22
   6   6   4    0.01    0.22
   6  -6  -4   -0.05    0.19
   6  -6  -4    0.18    0.15
  -6   6  -4    0.00    0.20
  -6  -6   4    0.02    0.21
   6  -6  -4    0.17    0.24
   6   6   4    0.17    0.29
  -6  -6   4   -0.20    0.19
  -6   6  -4   -0.07    0.22
  -7  -6  -4    3.28    0.30
  -7  -6  -4    3.63    0.49
   7   6  -4    3.27    0.42
   7  -6   4    3.71    0.36
  -7   6   4    3.50    0.37
   7  -6   4    3.74    0.45
  -7  -6   4    2.63    0.31
   7   6   4    3.67    0.51
  -7   6  -4    2.87    0.31
  -7   6  -4    3.32    0.34
   7  -6  -4    3.87    0.35
   7   6   4    3.58    0.42
   7  -6  -4    3.34    0.40
  -7  -6   4    3.01    0.34
   8  -6   4    2.23    0.43
  -8  -6  -4    2.22    0.31
  -8   6   4    2.68    0.37
  -8  -6  -4    2.82    0.28
   8  -6   4    2.58    0.27
   8   6   4    2.74    0.42
   8   6   4    2.61    0.33
   8   6   4    2.76    0.29
  -8   6  -4    2.50    0.30
   8  -6  -4    2.66    0.26
   8  -6  -4    2.49    0.45
  -8   6  -4    2.70    0.35
  -8  -6   4    2.87    0.29
  -8  -6   4    2.34    0.33
   9   6  -4    0.42    0.39
  -9  -6  -4    0.30    0.30
   9  -6   4   -0.31    0.46
  -9   6   4    0.37    0.36
   9  -6   4    0.36    0.23
  -9  -6  -4    0.32    0.25
  -9  -6   4    0.70    0.26
   9   6   4    0.70    0.40
   9  -6  -4   -0.06    0.22
   9   6   4    0.21    0.26
   9   6   4    0.51    0.30
  -9  -6   4    0.51    0.30
  -9   6  -4    0.61    0.32
   9  -6  -4    0.42    0.36
  -9   6  -4    0.03    0.27
  10  -6   4    0.49    0.41
 -10   6   4    0.26    0.40
 -10  -6  -4    0.34    0.27
  10   6  -4   -0.14    0.41
 -10  -6  -4    0.29    0.30
  10  -6   4    0.15    0.25
 -10  -6   4   -0.13    0.31
 -10   6  -4    0.24    0.31
  10   6   4    0.30    0.34
 -10   6  -4    0.34    0.36
  10  -6  -4    0.23    0.25
  10   6   4    0.19    0.27
  10   6   4    0.47    0.45
 -10  -6   4    0.32    0.29
  10  -6  -4    0.02    0.50
  11  -6   4    0.50    0.54
 -11  -6  -4    0.65    0.30
 -11  -6  -4    0.03    0.33
  11   6  -4    0.53    0.46
 -11   6   4    0.68    0.45
  11   6   4    0.69    0.51
  11  -6  -4    0.33    0.45
  11   6   4    0.62    0.32
 -11  -6   4    0.93    0.32
 -11   6  -4    0.35    0.33
 -11   6  -4    0.31    0.41
  12  -6   4   -0.01    0.59
  12   6  -4    0.24    0.49
 -12  -6  -4   -0.37    0.35
 -12   6   4    0.02    0.50
 -12   6  -4   -0.36    0.33
 -12  -6   4    0.25    0.33
  12  -6  -4   -0.10    0.58
 -12   6  -4   -0.13    0.44
  12   6   4   -0.02    0.57
  13  -6   4   -0.18    0.60
 -13   6   4    0.21    0.57
  13   6  -4   -0.70    0.52
 -13  -6   4   -0.17    0.36
  13   6   4   -0.49    0.64
  13  -6  -4   -0.08    0.61
   0   7  -4   -0.04    0.13
   0   7   4    0.18    0.18
   0  -7   4   -0.10    0.13
   0   7  -4    0.15    0.10
  -1   7   4   40.92    2.15
   1   7  -4   35.02    2.12
   1  -7   4   41.89    2.12
   1   7   4   39.07    2.16
  -1  -7   4   34.27    2.13
  -1  -7   4   36.41    2.13
   1   7   4   35.74    2.13
  -1   7  -4   37.70    2.12
   2   7  -4    0.25    0.17
  -2   7   4   -0.06    0.23
   2   7  -4    0.08    0.10
   2  -7   4    0.21    0.15
   2  -7  -4   -0.10    0.17
   2   7   4    0.07    0.19
  -2   7  -4    0.04    0.14
  -2  -7   4    0.11    0.16
  -2   7  -4    0.04    0.16
   2   7   4    0.05    0.19
   3   7  -4  153.17    9.34
   3  -7   4  156.64    9.31
   3  -7   4  170.45    9.34
  -3   7   4  168.49    9.36
  -3  -7  -4  173.71    9.33
   3   7   4  167.49    9.34
   3   7   4  165.82    9.36
  -3  -7   4  181.42    9.34
  -3   7  -4  172.69    9.33
  -4  -7  -4    1.06    0.19
  -4   7   4    0.82    0.25
  -4  -7  -4    0.86    0.21
   4   7  -4    1.03    0.21
  -4  -7   4    0.46    0.21
   4  -7  -4    0.92    0.18
   4   7   4    0.67    0.22
  -4  -7   4    0.90    0.20
  -4   7  -4    0.82    0.19
   4   7   4    0.60    0.24
  -5   7   4   -0.16    0.25
   5   7  -4    0.29    0.21
   5  -7   4    0.21    0.26
  -5  -7  -4    0.06    0.21
  -5  -7  -4   -0.26    0.19
  -5  -7   4    0.00    0.21
   5  -7  -4    0.10    0.28
   5   7   4   -0.12    0.27
  -5  -7   4    0.08    0.19
  -5   7  -4    0.13    0.20
   5   7   4    0.23    0.21
   5  -7  -4    0.20    0.17
  -5  -7   4    0.07    0.18
  -6  -7  -4    2.94    0.31
   6  -7   4    3.21    0.39
   6  -7   4    3.02    0.26
  -6  -7  -4    2.95    0.27
   6   7  -4    2.94    0.32
  -6   7   4    3.14    0.36
   6  -7  -4    2.33    0.36
  -6   7  -4    3.06    0.31
   6  -7  -4    3.00    0.25
   6  -7  -4    2.99    0.32
   6   7   4    2.97    0.35
  -6   7  -4    3.44    0.41
  -6  -7   4    3.19    0.29
  -6  -7   4    2.50    0.31
   6   7   4    2.69    0.32
   7  -7   4   10.86    0.85
  -7  -7  -4   10.61    0.74
   7  -7   4   10.81    0.70
  -7  -7  -4   11.31    0.82
  -7   7   4   10.67    0.81
   7   7  -4    9.91    0.79
  -7   7  -4    9.76    0.77
   7   7   4   11.70    0.82
   7  -7  -4   11.42    0.70
   7  -7  -4   10.94    0.80
   7  -7  -4   10.91    0.69
  -7  -7   4   10.63    0.79
  -7   7  -4   11.01    0.78
  -7  -7   4   12.30    0.73
   7   7   4   12.77    0.82
  -8  -7  -4    0.16    0.27
   8  -7   4   -0.16    0.37
  -8  -7  -4    0.21    0.23
   8   7  -4    0.00    0.32
   8  -7   4    0.10    0.20
  -8   7   4    0.01    0.33
   8   7   4    0.33    0.27
   8  -7  -4    0.36    0.34
   8   7   4    0.17    0.37
  -8   7  -4    0.06    0.25
  -8  -7   4   -0.23    0.29
  -8   7  -4    0.28    0.30
   8  -7  -4    0.19    0.20
  -8  -7   4    0.13    0.28
   9  -7   4    2.83    0.30
  -9  -7  -4    2.55    0.37
   9   7  -4    3.03    0.38
  -9   7   4    2.55    0.42
   9  -7   4    2.61    0.43
  -9  -7  -4    2.84    0.31
   9   7   4    2.47    0.49
  -9   7  -4    2.72    0.34
   9  -7  -4    2.11    0.51
   9   7   4    2.21    0.35
  -9  -7   4    3.46    0.32
   9  -7  -4    2.57    0.29
  -9   7  -4    2.68    0.40
  -9  -7   4    2.16    0.38
  10  -7   4    3.92    0.36
 -10  -7  -4    4.20    0.37
  10  -7   4    4.06    0.60
 -10   7   4    3.42    0.50
 -10  -7  -4    3.34    0.42
  10  -7  -4    4.25    0.36
 -10  -7   4    4.16    0.39
  10   7   4    3.07    0.42
  10   7   4    3.83    0.60
 -10  -7   4    3.48    0.44
 -10   7  -4    2.81    0.39
  10  -7  -4    4.46    0.50
 -10   7  -4    3.87    0.46
 -11  -7  -4    0.14    0.36
 -11   7   4   -0.13    0.45
  11   7  -4   -0.59    0.41
  11  -7   4   -0.47    0.46
 -11  -7  -4    0.02    0.34
 -11   7  -4   -0.18    0.41
 -11   7  -4    0.37    0.35
  11  -7  -4    0.01    0.54
 -11  -7   4   -0.34    0.32
  11   7   4    0.29    0.58
  12  -7   4   -0.57    0.65
 -12   7   4   -0.33    0.52
  12   7  -4   -0.58    0.50
 -12  -7  -4    0.04    0.37
  12  -7  -4    0.30    0.51
 -12  -7   4    0.20    0.35
  12   7   4   -0.56    0.64
 -12   7  -4    0.34    0.46
  13  -7   4    0.34    0.62
 -13   7   4    0.06    0.58
  13   7  -4   -1.04    0.55
 -13   7  -4    0.44    0.51
 -13  -7   4    0.26    0.37
  13  -7  -4   -0.08    0.66
  13   7   4    0.41    0.69
   0  -8   4    3.32    0.36
   0   8  -4    4.10    0.34
   0   8   4    3.84    0.43
   1   8  -4    0.06    0.17
   1  -8   4    0.03    0.15
  -1   8   4    0.17    0.21
   1   8  -4    0.48    0.12
  -1   8  -4   -0.04    0.16
  -1  -8   4    0.25    0.18
   1   8   4    0.31    0.22
  -1  -8   4    0.00    0.18
   1   8   4    0.24    0.19
  -1   8  -4    0.12    0.18
   2   8  -4   37.15    2.20
   2  -8   4   37.89    2.22
   2   8  -4   37.02    2.22
  -2   8   4   40.13    2.26
  -2   8  -4   39.93    2.21
  -2  -8   4   40.95    2.23
   2   8   4   42.50    2.26
   2   8   4   38.46    2.23
   3  -8   4   70.38    3.87
   3  -8   4   68.83    3.91
   3   8  -4   66.17    3.90
  -3   8   4   64.85    3.92
   3   8   4   74.19    3.91
   3   8   4   66.11    3.93
  -3   8  -4   72.01    3.90
  -3  -8   4   73.55    3.91
  -4  -8  -4    9.16    0.68
  -4   8   4    9.82    0.70
   4   8  -4    8.25    0.67
  -4  -8  -4   10.22    0.60
  -4   8  -4    9.58    0.64
   4   8   4    9.81    0.71
   4   8   4    9.75    0.68
  -4  -8   4    9.19    0.66
   4  -8  -4    8.11    0.60
  -4  -8   4   10.24    0.65
  -5  -8  -4    1.40    0.21
  -5   8   4    1.28    0.31
  -5  -8  -4    1.39    0.25
   5   8  -4    1.54    0.28
   5   8   4    1.63    0.27
  -5  -8   4    1.37    0.26
   5  -8  -4    1.50    0.27
   5  -8  -4    1.49    0.22
  -5   8  -4    1.47    0.25
  -5  -8   4    1.12    0.19
   5   8   4    1.47    0.28
   6   8  -4    2.58    0.31
  -6  -8  -4    2.48    0.27
  -6   8   4    2.53    0.37
   6  -8   4    1.89    0.34
  -6  -8  -4    2.01    0.28
   6  -8  -4    1.91    0.34
  -6   8  -4    2.38    0.30
  -6  -8   4    2.20    0.31
   6   8   4    2.29    0.32
   6   8   4    2.60    0.37
   7   8  -4    2.45    0.35
   7  -8   4    2.66    0.36
  -7  -8  -4    2.25    0.32
  -7   8   4    2.07    0.36
  -7  -8  -4    2.77    0.27
   7  -8   4    2.83    0.26
   7  -8  -4    2.32    0.26
  -7   8  -4    2.10    0.30
  -7  -8   4    3.00    0.30
   7   8   4    2.40    0.40
   7  -8  -4    2.52    0.42
  -7   8  -4    2.46    0.33
  -7  -8   4    2.41    0.33
   7  -8  -4    3.23    0.28
   7   8   4    2.65    0.35
  -8   8   4    3.23    0.44
   8   8  -4    3.64    0.43
  -8  -8  -4    4.24    0.38
   8  -8   4    4.38    0.42
   8  -8   4    3.45    0.44
  -8  -8  -4    3.18    0.39
  -8   8  -4    3.24    0.37
  -8  -8   4    4.53    0.58
   8  -8  -4    3.55    0.50
   8   8   4    3.77    0.47
  -8   8  -4    3.83    0.41
   8  -8  -4    3.61    0.32
   8   8   4    4.24    0.57
   9  -8   4    0.26    0.50
   9  -8   4    0.13    0.24
  -9  -8  -4    0.17    0.25
  -9  -8  -4    0.13    0.33
   9   8  -4    0.15    0.40
  -9   8   4    0.49    0.40
   9  -8  -4    0.24    0.40
   9   8   4    0.27    0.42
  -9   8  -4    0.22    0.29
   9  -8  -4    0.62    0.25
   9   8   4    0.49    0.32
  -9  -8   4    0.62    0.34
  -9  -8   4    0.95    0.29
  -9   8  -4    0.30    0.35
 -10  -8  -4   -0.37    0.34
 -10  -8  -4    0.25    0.28
 -10   8   4   -0.63    0.43
  10   8  -4   -0.22    0.42
  10  -8   4   -0.18    0.45
  10  -8   4   -0.02    0.31
  10   8   4   -0.42    0.46
 -10  -8   4    0.01    0.36
  10  -8  -4    0.14    0.48
 -10   8  -4   -0.47    0.30
 -10  -8   4    0.56    0.29
 -10   8  -4    0.05    0.39
  10  -8  -4   -0.34    0.25
  10   8   4    0.38    0.34
 -11  -8  -4    0.05    0.39
 -11   8   4    0.58    0.50
  11  -8   4   -0.08    0.56
  11   8  -4   -0.16    0.45
 -11  -8   4    0.36    0.33
 -11   8  -4    0.34    0.43
  11  -8  -4   -0.02    0.53
  11   8   4    0.52    0.54
 -11   8  -4    0.26    0.37
  12  -8   4    0.07    0.58
  12   8  -4   -0.73    0.45
 -12   8   4    0.08    0.55
 -12  -8   4    0.41    0.36
 -12   8  -4    0.00    0.47
  12   8   4   -0.48    0.58
  12  -8  -4   -0.39    0.58
 -13   8   4    0.54    0.62
  13  -8   4    0.43    0.75
 -13   8  -4    0.73    0.53
 -13  -8   4    0.64    0.38
  13  -8  -4    0.40    0.59
  13   8   4    0.12    0.66
   0   9  -4   -0.29    0.17
   0   9   4   -0.16    0.23
   0   9  -4   -0.10    0.17
   0  -9   4    0.20    0.20
   1  -9   4   45.19    2.57
  -1   9   4   47.48    2.59
   1   9  -4   44.13    2.57
   1   9   4   44.29    2.58
  -1  -9   4   41.34    2.58
  -1   9  -4   50.47    2.57
  -2   9   4   19.70    1.14
   2   9  -4   18.36    1.09
  -2   9  -4   16.35    1.12
   2   9   4   18.99    1.14
   2   9   4   17.14    1.10
  -2   9  -4   18.56    1.09
   3  -9   4   62.25    3.34
  -3   9   4   59.04    3.41
   3   9  -4   55.89    3.36
  -3   9  -4   64.31    3.38
   3   9   4   59.80    3.39
   3   9   4   57.52    3.41
  -3  -9   4   61.26    3.40
  -4  -9  -4    2.10    0.23
  -4   9   4    1.39    0.31
   4   9   4    2.14    0.30
  -4   9  -4    2.32    0.27
   4   9   4    1.80    0.31
  -4  -9   4    2.28    0.28
  -5   9   4    3.47    0.41
  -5  -9  -4    3.50    0.31
   5   9  -4    4.09    0.49
  -5  -9  -4    3.40    0.46
   5   9   4    3.18    0.37
  -5  -9   4    3.51    0.36
  -5   9  -4    3.60    0.45
  -5  -9   4    3.49    0.30
   5   9   4    3.26    0.38
   5  -9  -4    4.18    0.35
  -6   9   4   -0.30    0.36
   6  -9   4   -0.01    0.31
   6   9  -4   -0.07    0.29
  -6  -9  -4   -0.18    0.27
  -6  -9  -4    0.04    0.23
   6   9   4    0.24    0.27
  -6  -9   4   -0.01    0.26
   6  -9  -4   -0.10    0.20
  -6   9  -4    0.00    0.26
   6  -9  -4   -0.11    0.35
  -6  -9   4    0.03    0.22
   6   9   4   -0.17    0.31
   7   9  -4    0.67    0.32
  -7  -9  -4    0.25    0.27
   7  -9   4    0.48    0.41
  -7  -9  -4    0.43    0.24
  -7   9   4    0.49    0.36
   7  -9   4    0.11    0.21
  -7  -9   4    0.87    0.27
  -7  -9   4    0.39    0.29
   7   9   4    0.20    0.29
   7   9   4    0.21    0.36
   7  -9  -4    0.84    0.23
  -7   9  -4    0.18    0.29
   7  -9  -4    0.54    0.35
   7  -9  -4    0.43    0.20
   8  -9   4   -0.12    0.43
  -8   9   4   -0.27    0.39
  -8  -9  -4    0.06    0.29
  -8  -9  -4    0.02    0.23
   8   9  -4    0.01    0.37
   8  -9   4    0.04    0.22
  -8  -9   4   -0.01    0.33
   8  -9  -4    0.08    0.34
  -8   9  -4   -0.14    0.28
   8   9   4    0.44    0.31
  -8   9  -4   -0.12    0.32
   8  -9  -4   -0.21    0.21
  -8  -9   4    0.19    0.26
   8   9   4    0.29    0.43
  -9  -9  -4    3.06    0.34
   9  -9   4    2.68    0.47
  -9  -9  -4    2.78    0.40
  -9   9   4    3.44    0.49
   9  -9   4    2.80    0.32
   9   9   4    2.81    0.39
  -9  -9   4    3.30    0.44
   9  -9  -4    2.84    0.52
   9   9   4    3.27    0.53
  -9  -9   4    3.37    0.39
  -9   9  -4    2.98    0.43
   9  -9  -4    2.99    0.31
  -9   9  -4    2.44    0.38
 -10  -9  -4    0.47    0.27
  10   9  -4   -0.09    0.45
  10  -9   4    0.30    0.51
 -10  -9  -4    0.43    0.37
 -10   9   4    0.59    0.46
  10  -9  -4    0.34    0.26
 -10  -9   4    0.58    0.30
 -10   9  -4    0.26    0.41
 -10   9  -4    0.14    0.33
  10   9   4    0.07    0.51
  10  -9  -4    0.24    0.55
  11  -9   4    0.38    0.62
 -11   9   4    0.14    0.52
 -11  -9  -4   -0.17    0.39
  11   9  -4   -0.40    0.51
  11   9   4   -0.28    0.58
  11  -9  -4    0.21    0.48
 -11  -9   4    0.56    0.34
 -11   9  -4    0.15    0.45
  12   9  -4   -1.11    0.56
 -12   9   4   -0.10    0.57
  12  -9   4   -0.03    0.55
  12  -9  -4   -0.04    0.62
 -12  -9   4    0.16    0.37
  12   9   4   -0.24    0.62
 -12   9  -4    0.13    0.49
 -13   9   4   -0.14    0.64
 -13  -9   4   -0.01    0.39
 -13   9  -4    0.60    0.54
   0  10   4    1.42    0.31
   0  10  -4    1.93    0.25
   0  10  -4    1.67    0.24
  -1  10   4    6.74    0.57
   1  10  -4    5.23    0.51
   1  10   4    5.39    0.57
  -1  10  -4    7.38    0.55
   1  10   4    7.08    0.60
  -1  10  -4    5.72    0.51
  -2  10   4    6.22    0.57
   2  10  -4    4.99    0.44
   2  10   4    5.76    0.51
  -2  10  -4    4.58    0.56
  -2 -10   4    4.76    0.53
  -2  10  -4    4.92    0.48
   2  10   4    4.62    0.59
   3  10  -4   10.18    0.63
  -3  10   4    8.93    0.77
   3 -10   4    8.92    0.56
  -3 -10   4    8.59    0.73
   3  10   4    7.69    0.77
  -3  10  -4    9.89    0.72
   3 -10  -4    9.58    0.64
   3  10   4   10.54    0.69
  -3  10  -4    9.59    0.66
  -4 -10  -4   13.63    0.83
   4  10  -4   13.30    0.91
   4  10  -4   14.64    0.83
   4 -10   4   13.31    0.75
   4  10   4   11.00    0.93
   4  10   4   13.56    0.91
   4 -10  -4   11.67    0.81
  -4  10  -4   13.56    0.86
   5  10  -4    8.29    0.73
  -5 -10  -4    8.11    0.70
  -5  10   4    8.19    0.77
  -5 -10  -4    8.84    0.62
   5 -10  -4    7.51    0.58
  -5  10  -4    9.36    0.67
   5  10   4    9.12    0.71
   5  10   4    8.43    0.74
  -5 -10   4    9.26    0.72
  -6  10   4    0.69    0.40
  -6 -10  -4    1.11    0.23
  -6 -10  -4    0.69    0.24
   6  10  -4    1.18    0.32
  -6 -10   4    0.88    0.27
   6  10   4    0.91    0.36
   6  10   4    0.59    0.29
   6 -10  -4    1.10    0.23
  -6 -10   4    0.69    0.29
   6 -10  -4    0.91    0.34
  -6  10  -4    0.90    0.30
  -7 -10  -4    1.65    0.34
   7 -10   4    1.24    0.42
   7  10  -4    0.75    0.37
  -7 -10  -4    1.25    0.28
  -7  10   4    1.23    0.43
   7  10   4    1.45    0.33
  -7 -10   4    1.16    0.34
  -7  10  -4    1.25    0.34
   7 -10  -4    1.57    0.38
   7  10   4    1.50    0.41
   7 -10  -4    1.16    0.25
  -7 -10   4    1.17    0.27
   8 -10   4    0.02    0.38
  -8 -10  -4    0.26    0.24
  -8 -10  -4   -0.11    0.30
   8 -10   4   -0.18    0.23
  -8  10   4   -0.44    0.42
   8  10  -4    0.19    0.36
  -8  10  -4   -0.37    0.34
   8 -10  -4   -0.25    0.45
  -8 -10   4   -0.33    0.32
   8 -10  -4   -0.09    0.22
  -8 -10   4    0.41    0.29
   8  10   4   -0.29    0.40
   8  10   4    0.12    0.33
  -9  10   4    0.60    0.47
   9  10  -4    0.33    0.43
  -9 -10  -4    0.40    0.33
   9 -10   4    0.26    0.30
   9 -10   4    0.40    0.43
  -9 -10  -4    0.73    0.33
  -9  10  -4    0.42    0.33
   9  10   4    0.68    0.35
  -9 -10   4    0.26    0.35
   9  10   4    0.43    0.48
   9 -10  -4    0.71    0.26
  -9  10  -4    0.36    0.39
  -9 -10   4    0.48    0.28
   9 -10  -4    0.32    0.50
 -10  10   4   -0.03    0.51
 -10 -10  -4   -0.03    0.38
  10  10  -4   -0.92    0.46
  10 -10   4    0.02    0.59
  10 -10  -4   -0.12    0.47
 -10  10  -4   -0.07    0.41
 -10  10  -4    0.05    0.44
  10 -10  -4    0.10    0.33
 -10 -10   4    0.09    0.33
  10  10   4   -0.36    0.52
  11 -10   4    0.30    0.54
 -11  10   4    0.21    0.56
  11  10  -4   -0.13    0.48
  11  10   4    0.22    0.60
  11 -10  -4   -0.13    0.61
 -11 -10   4    0.22    0.33
 -11  10  -4    0.22    0.48
  12 -10   4   -0.71    0.66
  12  10  -4   -1.58    0.76
 -12  10   4   -0.08    0.61
  12  10   4   -0.01    0.66
 -12 -10   4    0.34    0.38
 -12  10  -4    0.13    0.50
  12 -10  -4    0.03    0.56
   0  11   4   -0.19    0.27
   0  11   4   -0.23    0.29
   0  11  -4   -0.48    0.24
   0  11  -4   -0.44    0.22
  -1  11   4   28.89    1.67
   1  11  -4   27.61    1.64
  -1  11  -4   26.63    1.66
  -1  11  -4   28.09    1.63
   1  11   4   29.52    1.71
   1  11   4   27.38    1.66
   2  11  -4    1.34    0.26
   2  11  -4    0.84    0.21
  -2  11   4    1.27    0.32
  -2 -11   4    0.63    0.26
   2  11   4    0.85    0.28
  -2  11  -4    1.52    0.29
   2  11   4    0.74    0.31
  -2  11  -4    0.60    0.27
   3  11  -4   11.57    0.82
   3  11  -4   14.74    0.86
  -3  11   4   12.98    0.95
  -3  11  -4   13.96    0.85
  -3 -11   4   12.31    0.91
   3  11   4   12.68    0.90
   3  11   4   11.18    0.96
  -3  11  -4   13.05    0.89
   4  11  -4    1.72    0.25
   4  11  -4    1.55    0.33
   4 -11   4    1.78    0.20
   4  11   4    1.02    0.35
   4 -11  -4    1.80    0.28
   4  11   4    1.96    0.34
  -4  11  -4    2.04    0.30
  -4 -11   4    1.54    0.33
   5  11  -4    0.09    0.24
  -5 -11  -4   -0.18    0.22
   5  11  -4    0.16    0.34
  -5  11   4   -0.89    0.38
   5 -11  -4    0.12    0.26
  -5 -11   4   -0.11    0.31
  -5  11  -4   -0.08    0.28
   5  11   4   -0.23    0.30
   5  11   4    0.01    0.34
  -6 -11  -4    0.03    0.24
   6  11  -4   -0.20    0.36
  -6  11   4   -0.20    0.42
  -6 -11  -4   -0.23    0.28
   6  11   4    0.33    0.37
  -6  11  -4   -0.10    0.31
   6 -11  -4    0.19    0.39
  -6 -11   4   -0.23    0.32
   6  11   4   -0.28    0.31
  -6 -11   4   -0.08    0.25
   6 -11  -4    0.20    0.24
  -7  11   4    2.18    0.51
   7 -11   4    2.18    0.43
  -7 -11  -4    2.37    0.32
   7  11  -4    2.97    0.42
  -7 -11  -4    1.64    0.31
   7 -11  -4    2.62    0.29
  -7 -11   4    2.39    0.31
  -7  11  -4    2.31    0.38
   7  11   4    2.02    0.46
  -7 -11   4    1.74    0.37
   7  11   4    2.13    0.39
   7 -11  -4    2.43    0.50
   8 -11   4   -0.10    0.25
   8 -11   4   -0.16    0.46
  -8  11   4   -0.32    0.45
  -8 -11  -4   -0.07    0.28
  -8 -11  -4    0.07    0.37
   8  11  -4   -0.01    0.42
  -8 -11   4   -0.11    0.32
   8 -11  -4   -0.31    0.23
  -8  11  -4   -0.25    0.36
   8  11   4    0.25    0.35
   8 -11  -4    0.11    0.24
   8 -11  -4   -0.10    0.47
  -8 -11   4    0.33    0.30
   8  11   4   -0.34    0.45
   9 -11   4   -0.73    0.56
  -9 -11  -4    0.16    0.34
   9  11  -4    0.38    0.43
  -9 -11  -4    0.37    0.30
  -9  11   4   -0.75    0.50
   9  11   4   -0.33    0.50
  -9 -11   4    0.32    0.29
  -9  11  -4    0.09    0.40
   9 -11  -4   -0.15    0.25
   9 -11  -4   -0.03    0.43
  -9  11  -4   -0.27    0.34
  10  11  -4   -0.61    0.48
 -10 -11  -4   -0.21    0.36
 -10  11   4    0.04    0.55
  10 -11   4    0.18    0.52
 -10  11  -4   -0.32    0.44
 -10 -11   4    0.49    0.39
  10 -11  -4    0.05    0.57
  10  11   4   -0.60    0.53
 -11  11   4   -0.78    0.59
  11 -11   4   -0.71    0.57
  11  11  -4   -0.85    0.53
  11 -11  -4   -0.93    0.60
 -11  11  -4    0.18    0.50
  11  11   4   -0.77    0.58
 -11 -11   4    0.15    0.34
 -12  11   4    0.63    0.66
  12 -11   4    0.29    0.72
 -12  11  -4    0.31    0.55
  12 -11  -4    0.51    0.58
 -12 -11   4    0.69    0.39
  12  11   4   -0.30    0.64
   0  12   4   17.32    1.11
   0  12  -4   15.02    1.02
   0  12   4   17.56    1.07
   0  12  -4   15.25    1.05
  -1  12   4    5.65    0.59
   1  12  -4    4.74    0.50
   1  12  -4    5.48    0.55
  -1  12  -4    4.17    0.52
   1  12   4    5.83    0.69
  -1  12  -4    4.66    0.44
   1  12   4    3.92    0.47
  -2  12   4    8.90    0.71
  -2  12  -4    6.93    0.67
  -2 -12   4    7.70    0.68
   2  12   4    6.18    0.69
  -2  12  -4    6.40    0.65
   2  12   4    6.74    0.74
  -3  12   4    1.34    0.40
   3  12  -4    1.63    0.25
   3  12  -4    1.85    0.32
   3  12   4    0.64    0.35
   3 -12  -4    1.21    0.30
  -3 -12   4    1.43    0.29
   3  12   4    1.71    0.33
  -3  12  -4    1.36    0.27
  -3  12  -4    0.66    0.30
   4  12  -4    2.75    0.35
   4 -12   4    1.88    0.20
  -4  12   4    1.07    0.40
   4 -12  -4    2.71    0.33
   4  12   4    2.10    0.39
  -4 -12   4    2.10    0.35
  -4  12  -4    1.85    0.34
  -5 -12  -4    3.48    0.35
   5  12  -4    4.38    0.48
   5 -12  -4    3.79    0.38
   5  12   4    3.86    0.45
  -5  12  -4    4.00    0.42
  -5 -12   4    3.66    0.45
  -6  12   4    1.06    0.49
  -6 -12  -4    2.56    0.33
   6  12  -4    2.63    0.44
  -6 -12  -4    2.15    0.35
   6  12   4    2.13    0.45
  -6 -12   4    2.37    0.31
  -6 -12   4    2.19    0.40
   6 -12  -4    2.60    0.31
   6  12   4    1.46    0.38
  -6  12  -4    1.95    0.38
   7 -12   4   -0.70    0.42
  -7  12   4   -0.62    0.50
  -7 -12  -4    0.17    0.29
   7  12  -4    0.25    0.42
  -7 -12  -4    0.19    0.33
   7  12   4    0.19    0.41
  -7  12  -4   -0.07    0.36
  -7 -12   4   -0.42    0.38
  -7 -12   4    0.22    0.30
   7 -12  -4   -0.37    0.48
   7  12   4   -0.16    0.37
   7 -12  -4    0.08    0.25
   8  12  -4    0.11    0.42
  -8 -12  -4    0.27    0.31
   8 -12   4    0.04    0.55
  -8 -12  -4    0.39    0.30
  -8  12   4    0.01    0.49
   8 -12  -4    0.00    0.43
  -8  12  -4    0.12    0.39
   8  12   4    0.09    0.48
  -8 -12   4    0.76    0.35
   8 -12  -4    0.72    0.26
  -8 -12   4    0.02    0.44
  -9 -12  -4    1.15    0.42
   9 -12   4    0.77    0.56
   9  12  -4    0.95    0.51
  -9  12   4    0.75    0.55
   9  12   4    1.20    0.56
  -9  12  -4    0.83    0.44
  -9 -12   4    1.58    0.35
   9 -12  -4    1.02    0.28
   9 -12  -4    0.43    0.52
 -10  12   4    0.05    0.60
  10 -12   4    0.28    0.50
  10  12  -4    0.04    0.50
 -10  12  -4    0.40    0.48
  10  12   4   -0.08    0.59
 -10 -12   4    0.45    0.36
  10 -12  -4   -0.16    0.62
 -11  12   4   -1.11    0.63
  11 -12   4   -0.13    0.72
  11  12   4   -0.95    0.65
 -11 -12   4    0.39    0.38
  11 -12  -4   -0.46    0.57
 -11  12  -4    0.10    0.52
   0  13  -4   -0.04    0.28
   0  13  -4   -0.33    0.29
   0  13   4    0.44    0.33
   0  13   4    0.02    0.30
   1  13  -4    0.90    0.27
  -1  13   4    2.08    0.38
  -1  13  -4    1.46    0.33
  -1  13  -4    0.90    0.32
   1  13   4    1.10    0.40
   1  13   4    1.55    0.34
   2  13  -4    3.77    0.52
   2  13   4    3.35    0.43
   2  13   4    3.47    0.44
  -2  13  -4    3.02    0.40
  -2  13  -4    3.37    0.41
   3 -13  -4    1.95    0.35
  -3 -13   4    2.93    0.40
  -3  13  -4    2.98    0.40
   3  13   4    2.83    0.41
  -3  13  -4    2.45    0.38
   3  13   4    2.10    0.38
   4 -13   4    0.13    0.16
  -4  13   4    0.02    0.38
   4  13  -4    0.37    0.34
   4  13  -4    0.46    0.29
  -4  13  -4    0.23    0.33
   4 -13  -4    0.49    0.31
  -4 -13   4    0.18    0.35
   4  13   4   -0.42    0.36
   4  13   4    0.85    0.39
  -4  13  -4    0.50    0.32
   5  13  -4    3.81    0.53
  -5 -13  -4    2.75    0.35
   5  13  -4    2.02    0.43
  -5  13  -4    2.98    0.42
  -5 -13   4    2.89    0.41
   5  13   4    2.80    0.47
   5 -13  -4    3.56    0.36
  -6  13   4   -0.95    0.49
  -6 -13  -4    0.34    0.31
   6  13  -4    1.14    0.45
  -6 -13   4    0.76    0.32
  -6  13  -4    0.41    0.38
   6  13   4    1.01    0.43
  -6 -13   4    0.39    0.38
   6 -13  -4    0.90    0.27
   6  13   4   -0.02    0.36
  -7 -13  -4    1.09    0.35
  -7 -13  -4    1.30    0.30
   7  13  -4    1.49    0.48
   7 -13   4   -0.21    0.54
  -7  13   4    0.21    0.56
   7  13   4    0.07    0.52
  -7 -13   4    1.51    0.36
   7 -13  -4    1.03    0.28
  -7 -13   4    0.50    0.41
  -7  13  -4    0.71    0.40
   7 -13  -4    0.68    0.50
   7  13   4    0.83    0.48
   8  13  -4    0.78    0.49
  -8 -13  -4    0.83    0.37
  -8 -13  -4    0.52    0.36
   8 -13   4   -0.22    0.59
  -8  13   4   -0.75    0.52
  -8  13  -4   -0.15    0.42
   8 -13  -4    0.52    0.26
   8  13   4    0.33    0.51
   8 -13  -4   -0.05    0.51
  -8 -13   4    0.57    0.35
   9 -13   4   -0.15    0.53
   9  13  -4    0.76    0.51
  -9  13   4    0.18    0.60
  -9  13  -4   -0.02    0.45
   9  13   4    0.26    0.52
  -9 -13   4    0.78    0.38
   9 -13  -4   -0.16    0.63
 -10  13   4   -0.64    0.64
  10  13  -4   -0.40    0.64
  10 -13   4   -0.39    0.62
  10  13   4   -0.07    0.59
 -10  13  -4   -0.55    0.50
 -10 -13   4    0.36    0.32
  10 -13  -4   -0.95    0.58
 -11  13   4   -0.29    0.69
  11 -13   4    0.12    0.74
 -11  13  -4   -0.30    0.54
 -11 -13   4    0.15    0.42
  11  13   4   -0.44    0.67
  11 -13  -4   -0.02    0.61
   0  14   4    1.66    0.40
   0  14   4    0.94    0.33
   0  14  -4    0.75    0.33
   0  14  -4    1.36    0.33
  -1  14   4    8.90    0.87
  -1  14   4   10.12    0.85
   1  14  -4    9.44    0.73
   1  14  -4    7.79    0.71
   1  14   4    9.61    0.84
  -1  14  -4    7.24    0.75
   1  14   4    7.88    0.81
  -1  14  -4    8.08    0.76
  -2  14   4    1.23    0.41
   2  14  -4    0.04    0.29
  -2  14  -4   -0.28    0.32
   2  14   4   -0.10    0.42
   2  14   4    0.26    0.36
  -2  14  -4    0.09    0.36
   3  14  -4    1.03    0.30
   3  14  -4    1.04    0.34
   3 -14  -4    0.27    0.33
  -3  14  -4    0.58    0.38
   3  14   4    0.54    0.44
   3  14   4    0.64    0.37
  -3  14  -4    0.62    0.33
   4  14  -4    1.21    0.32
  -4  14   4    1.23    0.44
   4  14  -4    1.50    0.40
  -4 -14   4    0.78    0.37
   4  14   4    1.53    0.45
   4 -14  -4    1.43    0.33
   4  14   4    0.51    0.40
  -4  14  -4    1.37    0.32
  -4  14  -4    0.75    0.38
   5  14  -4    9.12    0.74
  -5  14   4    7.49    0.94
  -5 -14  -4    8.25    0.72
   5 -14  -4    9.58    0.68
  -5 -14   4    8.02    0.90
  -5  14  -4    9.08    0.82
   5  14   4   10.14    0.92
   5  14   4    6.51    0.88
  -6 -14  -4    0.58    0.34
   6  14  -4    1.10    0.46
   6  14   4   -0.47    0.50
   6 -14  -4    0.68    0.31
  -6 -14   4    0.02    0.36
  -6  14  -4    0.15    0.40
   6  14   4    0.32    0.49
  -6 -14   4    0.31    0.40
  -7 -14  -4    0.93    0.34
   7  14  -4    1.61    0.51
   7  14   4    0.82    0.50
  -7 -14   4    0.82    0.41
   7 -14  -4    0.44    0.49
   7 -14  -4    1.14    0.30
  -7  14  -4    0.23    0.43
  -8  14   4   -1.29    0.56
  -8 -14  -4    0.51    0.39
   8  14  -4    0.55    0.53
   8 -14   4   -1.15    0.60
  -8 -14   4    0.45    0.35
   8 -14  -4   -0.06    0.63
   8  14   4    0.17    0.55
  -8  14  -4   -0.10    0.45
   9  14  -4    0.23    0.55
  -9  14   4   -0.75    0.64
   9 -14   4    0.22    0.59
   9 -14  -4   -1.08    0.64
  -9 -14   4    0.50    0.39
   9  14   4   -0.52    0.61
  -9  14  -4   -0.33    0.48
 -10  14   4   -0.28    0.70
  10 -14   4   -0.47    0.76
 -10  14  -4    0.25    0.55
  10  14   4   -1.14    0.65
 -10 -14   4    0.00    0.36
  10 -14  -4   -0.32    0.56
   0  15   4   -0.31    0.37
   0  15  -4    0.61    0.34
   0  15  -4   -0.56    0.32
   0  15   4    0.52    0.41
   1  15  -4    0.15    0.31
   1  15  -4    1.27    0.34
  -1  15   4    0.69    0.37
  -1  15   4    1.42    0.42
  -1  15  -4    0.83    0.33
  -1  15  -4    0.74    0.37
   1  15   4    0.76    0.42
   1  15   4    0.65    0.37
  -2  15   4    1.18    0.45
   2  15  -4    0.60    0.37
   2  15  -4   -0.46    0.31
   2  15   4    0.34    0.39
   2  15   4   -0.34    0.48
  -2  15  -4   -0.51    0.38
  -2  15  -4    0.02    0.34
  -3  15   4    0.80    0.48
   3  15  -4    0.66    0.36
   3  15  -4   -0.35    0.31
   3 -15  -4   -0.69    0.33
  -3  15  -4   -0.48    0.34
   3  15   4   -0.24    0.36
  -3  15  -4   -0.56    0.40
   3  15   4   -0.46    0.46
   4  15  -4    2.67    0.37
   4  15  -4    3.71    0.47
  -4  15  -4    2.60    0.45
   4 -15  -4    2.32    0.38
  -4  15  -4    2.44    0.42
   4  15   4    2.21    0.47
  -4 -15   4    2.86    0.47
   4  15   4    3.26    0.57
   5  15  -4    0.40    0.32
   5  15  -4    0.92    0.43
  -5  15   4    0.73    0.52
  -5 -15  -4   -0.64    0.34
  -5  15  -4   -0.35    0.41
  -5  15  -4    0.36    0.35
   5  15   4    0.25    0.50
   5 -15  -4    0.40    0.33
  -6 -15  -4    0.87    0.41
   6  15  -4    0.82    0.43
   6  15  -4    0.18    0.34
  -6  15  -4   -0.17    0.43
   6 -15  -4    0.33    0.32
  -6 -15   4   -0.70    0.39
   6  15   4    0.58    0.54
  -7  15   4   -1.90    0.61
   7  15  -4    1.44    0.53
   7  15   4   -0.32    0.55
   7 -15  -4    0.25    0.29
   7 -15  -4   -0.70    0.55
  -7  15  -4   -0.29    0.45
  -7 -15   4   -0.31    0.41
   8 -15   4   -0.54    0.59
   8  15  -4    1.16    0.55
  -8  15   4   -1.83    0.61
  -8  15  -4   -0.15    0.48
   8 -15  -4   -1.18    0.70
  -8 -15   4    0.76    0.39
   8  15   4    0.04    0.57
  -9  15   4   -1.35    0.67
   9 -15   4    0.17    0.75
  -9  15  -4    0.30    0.52
  -9 -15   4    1.27    0.42
   9 -15  -4    0.29    0.61
   9  15   4    0.04    0.61
   0  16   4    4.06    0.56
   0  16  -4    4.14    0.48
   0  16  -4    4.88    0.68
   1  16  -4    0.66    0.33
  -1  16   4    1.33    0.35
   1  16  -4    1.56    0.36
  -1  16   4    2.50    0.48
   1  16   4    0.84    0.41
   1  16   4    1.38    0.48
  -1  16  -4    1.73    0.41
  -1  16  -4    0.59    0.33
   2  16  -4   -0.33    0.33
   2  16  -4    1.05    0.39
  -2  16   4    0.52    0.38
  -2  16   4    1.80    0.51
   2  16   4    0.17    0.48
   2  16   4   -0.18    0.40
  -2  16  -4   -0.05    0.37
  -2  16  -4   -0.11    0.41
   3  16  -4    0.96    0.39
   3  16  -4   -0.32    0.33
  -3  16   4    0.84    0.52
  -3  16  -4   -0.37    0.37
  -3  16  -4   -0.47    0.44
   3  16   4   -0.46    0.55
   3 -16  -4    0.13    0.35
   4  16  -4    1.25    0.36
  -4  16   4    2.51    0.53
   4  16  -4    1.75    0.43
  -4  16  -4    0.81    0.40
  -4  16  -4    0.92    0.43
   4  16   4    1.01    0.56
   4 -16  -4    0.72    0.37
   5  16  -4    2.11    0.38
   5 -16  -4    2.51    0.39
   5  16   4    2.52    0.62
  -5  16  -4    1.93    0.48
  -6  16   4    0.25    0.61
   6  16  -4    0.14    0.36
   6  16  -4    0.82    0.48
   6 -16  -4    0.19    0.34
  -6 -16   4   -0.85    0.44
  -6  16  -4   -0.07    0.46
   6  16   4    0.39    0.58
  -7  16   4   -1.51    0.64
   7  16  -4    1.56    0.51
   7 -16  -4   -0.88    0.67
  -7 -16   4    0.11    0.44
  -7  16  -4   -0.25    0.48
   7  16   4    0.38    0.60
   8 -16   4   -0.82    0.63
  -8  16  -4    0.00    0.53
   8  16   4   -0.13    0.67
   8 -16  -4   -0.88    0.74
  -8 -16   4    0.48    0.42
   0  17  -4    1.35    0.41
   0  17   4    0.70    0.51
  -1  17   4    1.36    0.50
   1  17  -4    0.62    0.37
   1  17   4    0.82    0.51
  -1  17  -4    0.77    0.44
  -2  17   4    1.64    0.54
   2  17  -4    1.05    0.43
  -2  17  -4    0.51    0.46
   2  17   4    1.22    0.53
  -3  17   4    1.47    0.53
   3  17  -4    0.42    0.35
   3  17  -4    1.40    0.44
  -3  17  -4    0.94    0.48
   3  17   4    1.09    0.60
   3 -17  -4    0.59    0.37
   4  17  -4   -0.23    0.35
   4  17  -4    0.86    0.43
  -4  17   4    1.54    0.53
   4 -17  -4   -0.19    0.37
   4  17   4   -0.46    0.65
  -4  17  -4   -0.09    0.44
   5  17  -4   -0.44    0.35
  -5  17   4    1.43    0.58
   5  17  -4    1.02    0.49
  -5  17  -4   -0.50    0.47
   5  17   4   -0.35    0.63
   5 -17  -4   -0.66    0.37
  -6  17   4    1.35    0.64
   6  17  -4    1.69    0.55
  -6  17  -4   -0.95    0.49
   6  17   4    0.40    0.68
  -7  17   4   -0.38    0.69
  -7 -17   4    0.21    0.45
   7  17   4    0.33    0.68
  -7  17  -4   -0.63    0.53
   7 -17  -4   -1.73    0.76
   0  18   4    4.49    0.62
  -1  18   4    1.88    0.57
   1  18  -4    1.53    0.42
   1  18   4    1.23    0.57
  -1  18  -4    1.82    0.48
   2  18  -4   -0.07    0.38
  -2  18   4    1.69    0.58
   2  18  -4    0.74    0.41
  -2  18  -4    0.87    0.49
   2  18   4    0.55    0.59
   3  18  -4    0.76    0.46
  -3  18   4    2.18    0.57
   3  18  -4   -0.31    0.48
  -3  18  -4    0.64    0.50
   3  18   4    0.48    0.59
   3 -18  -4    1.14    0.38
  -4  18   4    1.85    0.56
   4  18  -4    1.00    0.45
  -4  18  -4    0.19    0.47
   4  18   4    0.38    0.68
   4 -18  -4   -0.45    0.39
  -5  18   4    1.26    0.61
   5 -18  -4   -0.92    0.39
   5  18   4    0.15    0.73
  -5  18  -4   -0.49    0.50
  -6  18   4    0.83    0.66
   6  18   4    0.33    0.72
   0  19  -4    1.59    0.47
   0  19   4    1.22    0.59
  -1  19   4    1.65    0.62
   1  19  -4    1.23    0.44
   1  19   4    1.34    0.64
   2  19  -4    1.61    0.44
  -2  19   4    2.23    0.64
   2  19   4    1.74    0.65
  -2  19  -4    1.72    0.54
  -3  19   4    1.47    0.56
   3 -19  -4    1.53    0.42
  -3  19  -4    0.45    0.53
   3  19   4    0.59    0.66
  -4  19   4    1.41    0.58
  -4  19  -4    0.49    0.51
   4 -19  -4   -0.27    0.39
   4  19   4    0.37    0.69
  -5  19   4    1.41    0.64
  -5  19  -4   -0.07    0.53
   5  19   4    0.67    0.76
   0  20   4    1.81    0.67
  -1  20   4    1.93    0.68
  -1  20  -4    1.60    0.61
   1  20   4    1.55    0.65
  -2  20   4    2.06    0.66
   2  20   4    2.18    0.70
  -2  20  -4    1.46    0.60
   0   0   5    0.13    0.09
   0   0   5    0.19    0.04
   0   0  -5    0.19    0.11
   1   0  -5   -0.03    0.11
  -1   0   5   -0.02    0.12
  -1   0  -5    0.03    0.04
   1   0   5   -0.06    0.09
  -1   0  -5   -0.05    0.11
   1   0   5    0.01    0.07
   1   0   5    0.05    0.06
   2   0  -5   -0.06    0.05
   2   0  -5   -0.07    0.13
  -2   0   5    0.00    0.11
  -2   0   5   -0.03    0.07
  -2   0   5   -0.06    0.06
  -2   0  -5   -0.03    0.07
   2   0   5    0.17    0.09
  -2   0  -5   -0.10    0.08
  -2   0  -5   -0.01    0.11
  -2   0   5   -0.18    0.08
   2   0   5   -0.13    0.08
   2   0   5   -0.01    0.12
  -3   0   5    0.03    0.11
  -3   0  -5   -0.15    0.08
   3   0  -5   -0.06    0.08
  -3   0  -5    0.02    0.10
   3   0  -5    0.03    0.09
  -3   0   5    0.04    0.08
  -3   0  -5   -0.16    0.12
  -3   0   5   -0.07    0.11
   3   0   5    0.05    0.12
   3   0   5   -0.02    0.09
   3   0  -5   -0.18    0.13
   3   0  -5   -0.19    0.08
   3   0   5   -0.05    0.14
   4   0   5    0.02    0.14
  -4   0  -5   -0.03    0.10
  -4   0  -5   -0.12    0.13
  -4   0   5   -0.01    0.10
   4   0   5   -0.04    0.16
   4   0  -5    0.00    0.15
  -4   0  -5    0.04    0.12
   4   0  -5    0.07    0.10
  -4   0   5   -0.06    0.12
   4   0  -5   -0.12    0.11
   4   0   5   -0.02    0.11
  -4   0   5    0.01    0.13
   5   0  -5   -0.08    0.14
  -5   0   5    0.20    0.12
   5   0   5    0.11    0.16
  -5   0  -5   -0.01    0.14
  -5   0   5    0.21    0.17
  -5   0  -5    0.08    0.12
   5   0   5    0.12    0.18
   5   0  -5    0.03    0.18
   5   0   5   -0.15    0.13
   5   0   5   -0.08    0.21
   5   0  -5    0.13    0.11
  -5   0   5    0.08    0.18
   6   0  -5   -0.13    0.22
   6   0   5   -0.27    0.25
   6   0   5   -0.02    0.15
   6   0   5   -0.25    0.19
  -6   0   5   -0.08    0.19
  -6   0   5   -0.06    0.15
  -6   0  -5    0.09    0.14
   6   0  -5   -0.20    0.18
  -6   0   5    0.18    0.21
  -6   0  -5   -0.08    0.18
  -7   0   5   -0.05    0.22
   7   0   5    0.03    0.27
  -7   0   5   -0.19    0.17
   7   0  -5   -0.40    0.20
  -7   0  -5   -0.07    0.19
   7   0   5    0.07    0.24
   7   0  -5   -0.33    0.25
  -7   0  -5   -0.09    0.11
   7   0   5   -0.01    0.18
  -8   0  -5   -0.39    0.22
   8   0   5   -0.28    0.21
  -8   0   5   -0.35    0.20
  -8   0   5   -0.21    0.27
   8   0  -5   -0.35    0.31
   8   0  -5   -0.12    0.21
   8   0   5   -0.38    0.27
  -8   0  -5   -0.01    0.11
  -9   0   5    0.29    0.32
  -9   0   5    0.34    0.23
   9   0   5    0.23    0.26
  -9   0  -5   -0.11    0.26
   9   0  -5    0.35    0.36
   9   0   5    0.36    0.35
  -9   0  -5    0.27    0.21
   9   0  -5    0.08    0.19
 -10   0  -5   -0.24    0.23
 -10   0   5   -0.29    0.34
  10   0   5   -0.13    0.43
  10   0  -5   -0.63    0.40
  10   0  -5   -0.63    0.28
 -10   0  -5   -0.36    0.28
  10   0   5   -0.80    0.29
 -10   0   5   -0.36    0.24
 -11   0  -5   -0.36    0.31
  11   0  -5   -0.39    0.45
 -11   0  -5   -0.14    0.25
 -11   0   5   -0.04    0.26
 -11   0   5    0.18    0.40
 -11   0   5    0.05    0.35
  11   0   5   -0.41    0.51
  11   0   5    0.07    0.26
 -12   0   5    0.46    0.46
  12   0   5    0.18    0.53
  12   0  -5   -0.26    0.45
 -12   0  -5   -0.36    0.32
 -12   0   5    0.17    0.29
  13   0   5   -0.05    0.57
  13   0  -5    0.15    0.51
 -13   0  -5   -0.09    0.40
 -13   0   5    0.17    0.33
 -14   0   5   -0.09    0.35
  14   0   5   -0.46    0.67
  14   0  -5   -0.15    0.57
   0  -1   5   -0.03    0.10
   0   1   5    0.08    0.11
   0   1  -5    0.06    0.11
   0  -1  -5    0.03    0.05
   0   1   5    0.02    0.08
   0  -1  -5    0.01    0.11
  -1  -1  -5    0.37    0.12
  -1  -1  -5    0.51    0.09
  -1   1   5    0.37    0.07
  -1  -1  -5    0.50    0.07
   1   1  -5    0.53    0.12
  -1   1   5    0.65    0.12
   1  -1   5    0.58    0.10
   1  -1   5    0.52    0.06
   1   1   5    0.61    0.10
   1   1   5    0.38    0.07
   1  -1  -5    0.46    0.12
  -1   1  -5    0.52    0.13
  -1  -1   5    0.51    0.11
   1  -1  -5    0.49    0.05
  -2  -1  -5  283.20   16.04
   2  -1   5  279.94   16.06
  -2   1   5  263.80   16.05
   2  -1   5  287.46   16.05
   2   1  -5  287.44   16.08
  -2   1   5  301.42   16.05
  -2  -1  -5  310.85   16.06
   2  -1  -5  292.15   16.04
   2   1   5  274.09   16.05
  -2   1  -5  279.09   16.07
   2  -1  -5  277.32   16.05
   2   1   5  282.28   16.06
   2   1   5  325.51   16.09
  -2  -1   5  280.61   16.04
  -2  -1   5  306.17   16.09
   3   1  -5   13.23    0.71
   3  -1   5   13.05    0.73
   3  -1   5   12.66    0.75
  -3  -1  -5   13.46    0.75
   3  -1   5   13.07    0.74
   3   1  -5   12.88    0.75
  -3   1   5   14.18    0.73
  -3  -1  -5   13.20    0.73
  -3   1   5   12.12    0.73
  -3  -1   5   12.54    0.72
   3   1   5   11.79    0.75
  -3   1  -5   11.91    0.73
  -3  -1   5   12.72    0.73
  -3  -1   5   11.16    0.73
   3   1   5   12.07    0.75
  -3   1  -5   13.15    0.72
   3  -1  -5   12.90    0.72
   3  -1  -5   11.87    0.74
   3   1   5   12.13    0.72
  -4   1   5   19.71    1.21
   4   1  -5   18.90    1.20
  -4   1   5   21.36    1.21
   4  -1   5   22.49    1.21
   4  -1   5   21.67    1.20
  -4   1   5   21.19    1.20
  -4  -1  -5   21.17    1.20
   4  -1   5   22.31    1.23
  -4  -1  -5   21.57    1.23
   4  -1   5   23.66    1.22
   4   1  -5   20.64    1.19
   4   1   5   20.83    1.23
   4  -1  -5   21.05    1.19
  -4   1  -5   21.72    1.20
   4  -1  -5   21.31    1.22
  -4  -1   5   20.49    1.19
   4   1   5   21.50    1.23
   4  -1  -5   19.90    1.20
  -4  -1   5   21.66    1.21
  -4   1  -5   19.55    1.21
  -4   1  -5   21.13    1.22
   4   1   5   22.11    1.21
   5  -1   5    1.73    0.22
  -5   1   5    1.74    0.21
  -5   1   5    1.75    0.17
  -5  -1  -5    1.66    0.19
   5  -1   5    1.86    0.26
  -5   1   5    2.14    0.22
   5  -1   5    2.05    0.19
   5   1  -5    1.93    0.22
   5   1  -5    1.61    0.17
   5  -1   5    1.86    0.21
  -5  -1  -5    1.76    0.18
  -5   1  -5    1.73    0.19
   5  -1  -5    1.87    0.22
   5  -1  -5    1.81    0.22
  -5  -1   5    1.85    0.20
   5   1   5    1.73    0.24
  -5  -1   5    1.79    0.17
  -5  -1   5    1.94    0.25
   5   1   5    1.61    0.22
   5   1   5    2.08    0.21
  -5   1  -5    1.79    0.17
   5  -1  -5    1.94    0.17
  -6  -1  -5   12.84    0.77
  -6   1   5   12.14    0.80
  -6   1   5   13.32    0.77
  -6   1   5   13.38    0.81
   6  -1   5   13.14    0.78
   6  -1   5   13.42    0.83
   6   1  -5   12.79    0.76
   6  -1   5   13.73    0.84
  -6  -1  -5   12.01    0.80
   6   1   5   12.84    0.83
  -6   1  -5   11.36    0.80
  -6  -1   5   12.65    0.80
   6  -1  -5   12.57    0.81
  -6  -1   5   12.98    0.77
   6   1   5   12.86    0.85
   6   1   5   13.66    0.79
   6  -1  -5   13.37    0.76
  -6  -1   5   12.35    0.80
  -6   1  -5   13.31    0.77
   7  -1   5   -0.18    0.17
  -7   1   5   -0.03    0.17
   7  -1   5    0.09    0.25
   7   1  -5   -0.05    0.16
  -7  -1  -5   -0.02    0.04
  -7   1   5    0.05    0.23
  -7  -1  -5   -0.01    0.20
   7   1  -5    0.22    0.25
  -7   1  -5    0.15    0.15
   7   1   5    0.17    0.22
   7   1   5    0.12    0.29
  -7  -1   5    0.31    0.23
   7  -1  -5   -0.19    0.27
  -7  -1   5   -0.02    0.17
   7  -1  -5    0.03    0.16
   7   1   5    0.02    0.20
  -7   1  -5    0.00    0.18
  -8   1   5   32.39    1.88
  -8  -1  -5   29.25    1.82
  -8   1   5   32.61    1.84
   8  -1   5   31.57    1.90
   8   1  -5   31.16    1.83
  -8  -1  -5   35.47    1.88
   8  -1   5   31.22    1.83
  -8   1  -5   35.07    1.87
   8  -1  -5   33.19    1.83
   8   1   5   31.51    1.90
   8   1   5   33.60    1.84
   8  -1  -5   28.14    1.87
  -8  -1   5   31.30    1.87
  -8  -1   5   32.13    1.83
   8   1   5   32.99    1.89
   9   1  -5    0.73    0.23
   9  -1   5    0.83    0.23
  -9  -1  -5    0.74    0.28
  -9   1   5    0.78    0.33
  -9  -1  -5    0.97    0.22
  -9   1   5    0.92    0.23
   9  -1   5    0.52    0.38
   9   1  -5    1.09    0.34
   9  -1  -5    0.44    0.24
  -9  -1   5    0.87    0.32
  -9   1  -5    0.76    0.21
   9  -1  -5    0.67    0.36
   9   1   5    0.86    0.41
  -9  -1   5    0.90    0.23
  -9   1  -5    0.72    0.27
   9   1   5    0.58    0.21
  10  -1   5    1.17    0.38
 -10  -1  -5    0.57    0.24
 -10   1   5    1.11    0.26
 -10   1   5    1.00    0.39
  10   1  -5    0.65    0.38
  10  -1   5    1.10    0.27
 -10  -1  -5    0.52    0.30
 -10  -1   5    0.83    0.25
  10   1   5    0.17    0.43
 -10   1  -5    0.76    0.28
 -10   1  -5    0.88    0.25
  10  -1  -5    1.19    0.38
  10  -1  -5    1.09    0.34
 -10  -1   5    0.98    0.36
 -10  -1   5    0.54    0.32
  10   1   5    0.74    0.24
  11  -1   5   -0.18    0.46
  11  -1   5   -0.04    0.30
  11   1  -5    0.18    0.42
 -11   1   5    0.80    0.41
 -11  -1  -5   -0.25    0.32
 -11   1   5   -0.01    0.27
 -11  -1  -5    0.03    0.25
 -11  -1   5    0.34    0.39
  11   1   5   -0.13    0.28
 -11   1  -5   -0.08    0.29
  11  -1  -5   -0.32    0.43
  11   1   5   -0.03    0.46
 -11  -1   5    0.32    0.35
 -11  -1   5   -0.09    0.26
 -11   1  -5    0.36    0.25
  12  -1   5    0.74    0.57
 -12   1   5    0.59    0.47
  12   1  -5    0.41    0.49
 -12  -1  -5    0.32    0.37
  12  -1  -5    0.43    0.51
 -12   1  -5   -0.34    0.29
  12   1   5    0.54    0.54
 -12  -1   5    0.95    0.29
 -13   1   5    0.35    0.53
  13  -1   5    0.94    0.64
  13   1  -5   -0.44    0.53
 -13  -1  -5   -0.22    0.40
  13   1   5    0.53    0.64
 -13  -1   5    0.34    0.31
  13  -1  -5    0.23    0.58
 -14   1   5    0.61    0.59
  14  -1   5    0.09    0.64
  14   1  -5   -0.25    0.60
 -14  -1   5    0.28    0.35
  14   1   5   -0.05    0.72
  14  -1  -5   -0.17    0.54
   0  -2  -5   48.68    2.81
   0   2  -5   47.21    2.81
   0  -2  -5   52.44    2.82
   0   2   5   53.42    2.81
  -1  -2  -5    3.13    0.21
  -1  -2  -5    3.07    0.24
  -1   2   5    3.18    0.25
   1   2  -5    2.93    0.24
  -1  -2  -5    2.85    0.22
   1  -2   5    2.56    0.22
  -1   2  -5    3.02    0.23
   1  -2  -5    2.87    0.25
  -2   2   5   10.70    0.60
   2   2  -5    9.88    0.60
   2  -2   5   10.37    0.59
   2  -2   5   10.15    0.58
  -2  -2  -5   10.64    0.61
  -2  -2  -5   10.82    0.59
   2  -2   5    9.18    0.58
  -2   2   5    9.02    0.61
   2  -2  -5   10.56    0.60
  -2  -2   5    9.53    0.57
   2  -2  -5    9.71    0.58
  -2   2  -5    8.73    0.59
   2   2   5   11.12    0.59
   2   2   5   11.31    0.61
  -3  -2  -5   10.14    0.62
   3  -2   5   10.61    0.66
   3  -2   5   10.82    0.62
  -3   2   5   11.70    0.63
   3  -2   5   10.60    0.65
  -3   2   5   10.09    0.63
   3  -2   5   10.88    0.64
  -3  -2  -5   10.48    0.63
   3  -2  -5   10.71    0.61
   3   2   5   10.31    0.66
   3   2   5   10.47    0.63
   3  -2  -5   11.87    0.65
   3   2   5   12.05    0.66
   3  -2  -5    9.46    0.64
  -3  -2   5   10.67    0.62
  -3   2  -5    9.97    0.62
   4   2  -5    8.78    0.51
   4  -2   5    8.89    0.53
   4  -2   5    8.94    0.55
  -4   2   5    8.99    0.56
   4  -2   5    9.04    0.59
   4  -2   5    8.44    0.57
   4   2  -5    8.57    0.52
  -4  -2  -5    8.52    0.53
  -4  -2  -5    9.58    0.62
  -4   2   5    8.19    0.55
   4  -2  -5    9.47    0.54
   4   2   5    8.72    0.58
  -4   2  -5    8.93    0.54
   4  -2  -5    8.96    0.52
  -4  -2   5    8.56    0.54
   4   2   5    7.96    0.58
  -4  -2   5    8.29    0.52
   4   2   5    8.47    0.54
   4  -2  -5    9.20    0.55
   5  -2   5    5.62    0.51
   5  -2   5    6.14    0.45
  -5   2   5    7.05    0.42
  -5   2   5    5.87    0.45
   5  -2   5    6.09    0.42
   5   2  -5    5.38    0.41
   5   2  -5    5.47    0.40
  -5  -2  -5    6.00    0.42
  -5  -2  -5    6.32    0.46
  -5  -2   5    5.79    0.41
   5   2   5    5.75    0.43
   5  -2  -5    6.10    0.44
   5  -2  -5    7.06    0.44
  -5  -2   5    5.96    0.45
   5   2   5    6.17    0.48
   5  -2  -5    6.40    0.40
   5   2   5    6.10    0.49
  -6  -2  -5   16.47    0.95
  -6   2   5   15.82    0.96
   6   2  -5   17.30    0.91
   6  -2   5   15.23    0.96
   6  -2   5   15.61    0.92
  -6   2   5   15.88    0.94
   6  -2  -5   15.34    0.91
  -6  -2   5   15.28    0.92
   6   2   5   15.75    0.97
  -6  -2   5   14.13    0.95
  -6  -2   5   14.55    0.94
  -6   2  -5   16.26    0.95
   6   2   5   15.43    0.93
   6   2   5   16.99    0.97
   6  -2  -5   14.66    0.97
   7  -2   5    0.95    0.32
   7  -2   5    0.87    0.19
   7   2  -5    0.62    0.17
  -7  -2  -5    0.99    0.22
  -7   2   5    1.00    0.26
   7   2  -5    0.70    0.27
   7   2   5    0.91    0.20
  -7  -2   5    0.94    0.23
   7   2   5    0.97    0.29
   7  -2  -5    0.65    0.28
  -7   2  -5    0.82    0.21
   7  -2  -5    1.24    0.18
  -7   2  -5    0.94    0.18
   7   2   5    0.92    0.24
  -7  -2   5    0.82    0.18
   8   2  -5    6.88    0.54
  -8  -2  -5    8.32    0.55
  -8   2   5    7.65    0.64
   8  -2   5    8.31    0.68
  -8  -2  -5    8.01    0.63
   8   2  -5    6.49    0.66
   8  -2   5    7.31    0.55
   8  -2  -5    8.02    0.54
  -8   2  -5    6.54    0.61
   8   2   5    7.98    0.67
  -8  -2   5    7.88    0.55
  -8  -2   5    8.12    0.64
   8   2   5    8.59    0.69
   8   2   5    7.74    0.57
   9  -2   5    0.05    0.23
   9   2  -5    0.26    0.23
   9  -2   5   -0.37    0.37
  -9  -2  -5    0.06    0.26
  -9   2   5    0.42    0.33
   9   2  -5    0.04    0.37
  -9  -2  -5    0.15    0.22
   9  -2  -5    0.28    0.35
  -9   2  -5    0.18    0.26
   9   2   5    0.28    0.39
   9  -2  -5   -0.06    0.21
  -9  -2   5    0.49    0.22
   9   2   5   -0.06    0.24
  -9  -2   5    0.25    0.29
  -9  -2   5    0.34    0.31
  10  -2   5   -0.09    0.24
 -10   2   5    0.39    0.37
  10  -2   5    0.06    0.45
 -10  -2  -5   -0.22    0.28
  10   2  -5   -0.21    0.42
 -10  -2  -5    0.06    0.23
 -10  -2   5   -0.20    0.30
  10   2   5   -0.28    0.26
  10  -2  -5    0.11    0.42
 -10   2  -5    0.20    0.28
 -10  -2   5    0.04    0.25
  10  -2  -5    0.15    0.24
  10   2   5   -0.29    0.44
 -11   2   5    2.00    0.46
 -11  -2  -5    1.88    0.29
 -11  -2  -5    1.18    0.33
  11  -2   5    1.45    0.48
  11  -2   5    1.71    0.29
  11   2  -5    1.57    0.49
  11   2   5    1.69    0.31
  11  -2  -5    1.88    0.49
 -11  -2   5    1.51    0.37
 -11  -2   5    1.91    0.31
  11   2   5    1.90    0.52
 -11   2  -5    1.97    0.34
 -12   2   5    0.44    0.47
 -12  -2  -5   -0.07    0.34
  12   2  -5    0.13    0.52
  12  -2   5    0.39    0.52
 -12   2  -5   -0.13    0.33
  12   2   5   -0.09    0.59
  12  -2  -5    0.66    0.47
 -12  -2   5    0.40    0.30
  13  -2   5    0.26    0.64
 -13  -2  -5   -0.22    0.38
  13   2  -5   -0.17    0.49
 -13   2   5    0.39    0.53
  13  -2  -5   -0.29    0.54
  13   2   5    0.18    0.65
 -13  -2   5    0.28    0.34
 -14   2   5   -0.19    0.61
  14  -2   5   -0.71    0.73
  14   2  -5   -1.14    0.69
  14   2   5   -1.00    0.64
 -14  -2   5    0.15    0.34
  14  -2  -5   -0.34    0.60
   0  -3  -5    0.07    0.10
   0  -3  -5    0.12    0.13
   0  -3   5    0.09    0.05
   0   3   5    0.20    0.11
   0  -3   5   -0.05    0.10
   0   3  -5   -0.05    0.11
   1  -3   5   18.72    1.01
  -1  -3  -5   18.78    1.01
  -1   3   5   17.19    1.03
   1  -3   5   19.92    1.00
  -1   3   5   15.79    1.02
   1   3   5   16.98    1.02
  -1  -3   5   18.06    1.02
   1  -3  -5   16.71    1.02
  -1   3  -5   18.07    1.01
  -2  -3  -5  218.37   11.31
  -2   3   5  190.05   11.31
   2  -3   5  217.66   11.32
   2   3   5  198.90   11.32
  -2   3  -5  181.32   11.31
   2  -3  -5  200.19   11.32
   2   3   5  198.09   11.33
   2  -3  -5  188.85   11.32
  -2  -3   5  225.00   11.31
   2  -3  -5  216.42   11.31
   3  -3   5   13.84    0.79
   3  -3   5   12.44    0.80
  -3  -3  -5   13.07    0.80
   3  -3   5   12.85    0.81
   3   3  -5   14.91    0.76
   3  -3   5   13.83    0.78
  -3   3   5   14.78    0.82
  -3  -3  -5   13.73    0.78
  -3   3  -5   13.93    0.78
   3   3   5   12.92    0.78
   3   3   5   13.59    0.82
   3  -3  -5   13.28    0.80
   3  -3  -5   13.58    0.78
  -3  -3   5   14.25    0.78
   3   3   5   12.57    0.81
   3  -3  -5   13.13    0.81
   3  -3  -5   13.87    0.80
  -4  -3  -5   64.33    3.68
   4   3  -5   62.98    3.68
   4  -3   5   65.65    3.70
   4  -3   5   66.76    3.68
  -4   3   5   68.02    3.70
  -4  -3  -5   61.50    3.70
   4  -3   5   66.24    3.69
   4  -3  -5   63.22    3.69
   4   3   5   67.20    3.70
  -4  -3   5   67.80    3.69
   4  -3  -5   70.23    3.69
   4  -3  -5   62.73    3.69
   4  -3  -5   66.44    3.68
   4   3   5   67.33    3.69
   4   3   5   70.46    3.70
   5  -3   5   31.38    1.79
  -5  -3  -5   29.89    1.80
   5   3  -5   30.82    1.77
  -5   3   5   33.45    1.79
  -5  -3  -5   28.54    1.77
  -5   3   5   30.90    1.80
   5  -3   5   30.28    1.82
   5  -3   5   32.13    1.78
  -5  -3   5   32.52    1.77
   5  -3  -5   31.81    1.79
   5   3   5   31.53    1.82
   5   3   5   33.37    1.78
  -5  -3   5   32.00    1.79
   5  -3  -5   32.78    1.77
   5   3   5   31.19    1.81
  -6   3   5   26.24    1.61
   6   3  -5   30.79    1.59
   6  -3   5   27.14    1.58
  -6  -3  -5   26.59    1.61
   6  -3   5   27.09    1.64
   6   3  -5   30.43    1.57
  -6  -3   5   26.81    1.58
   6   3   5   25.60    1.62
   6   3   5   27.56    1.64
  -6  -3   5   28.56    1.59
   6  -3  -5   28.75    1.58
  -6  -3   5   26.81    1.60
  -6   3  -5   29.96    1.60
   6   3   5   26.76    1.59
  -7  -3  -5    0.89    0.18
  -7   3   5    0.72    0.26
   7   3  -5    0.51    0.18
   7  -3   5    0.67    0.27
   7   3  -5    0.37    0.26
  -7  -3  -5    0.83    0.21
   7  -3   5    0.82    0.18
  -7  -3   5    0.64    0.23
  -7  -3   5    0.76    0.24
  -7  -3   5    0.82    0.19
   7   3   5    0.90    0.33
   7   3   5    0.96    0.25
  -7   3  -5    0.86    0.21
   7   3   5    1.04    0.22
   7  -3  -5    1.06    0.18
   7  -3  -5    1.21    0.25
  -8  -3  -5    4.46    0.42
   8   3  -5    3.55    0.33
   8  -3   5    3.70    0.32
   8  -3   5    3.62    0.44
   8   3  -5    4.46    0.53
  -8  -3  -5    4.59    0.52
  -8   3   5    3.59    0.40
   8   3   5    4.34    0.54
  -8   3  -5    4.03    0.48
   8  -3  -5    3.71    0.43
   8   3   5    4.35    0.35
  -8  -3   5    4.82    0.42
   8   3   5    4.32    0.47
   8  -3  -5    3.96    0.39
  -8  -3   5    3.82    0.50
  -9  -3  -5   -0.23    0.25
  -9  -3  -5   -0.05    0.22
   9  -3   5   -0.16    0.22
   9   3  -5   -0.08    0.35
   9  -3   5   -0.20    0.38
   9   3  -5   -0.07    0.25
  -9   3   5   -0.11    0.33
  -9  -3   5    0.21    0.23
   9  -3  -5   -0.29    0.21
   9   3   5   -0.43    0.42
   9   3   5   -0.20    0.26
  -9  -3   5   -0.44    0.28
   9   3   5   -0.08    0.31
   9  -3  -5   -0.41    0.37
  -9   3  -5   -0.14    0.25
 -10  -3  -5    1.15    0.26
  10   3  -5    0.93    0.40
  10  -3   5    1.43    0.26
 -10  -3  -5    0.63    0.29
  10  -3   5    1.28    0.42
 -10   3   5    0.98    0.38
 -10   3  -5    0.92    0.28
 -10  -3   5    1.49    0.27
  10  -3  -5    1.32    0.37
  10   3   5    0.84    0.48
  10   3   5    0.90    0.29
 -10  -3   5    0.82    0.32
  10  -3  -5    0.94    0.25
 -11  -3  -5    0.57    0.28
  11  -3   5    0.68    0.53
 -11  -3  -5    0.69    0.32
  11  -3   5    0.47    0.28
 -11   3   5    0.52    0.43
  11   3  -5    0.73    0.44
  11   3   5    0.34    0.50
 -11   3  -5    0.42    0.32
  11   3   5    0.79    0.30
  11  -3  -5    0.41    0.46
 -11  -3   5    0.72    0.29
 -11  -3   5    0.21    0.35
  12  -3   5   -0.55    0.55
  12   3  -5   -0.75    0.49
 -12  -3  -5   -0.04    0.33
 -12   3   5   -0.05    0.49
 -12  -3   5    0.24    0.30
  12  -3  -5   -0.12    0.52
  12   3   5    0.15    0.53
 -12   3  -5   -0.34    0.34
 -13   3   5   -0.20    0.54
  13  -3   5    0.21    0.57
  13   3  -5   -0.77    0.53
 -13  -3  -5   -0.58    0.36
  13  -3  -5    0.21    0.54
 -13  -3   5    0.13    0.33
  13   3   5   -0.44    0.59
  14  -3   5   -0.19    0.71
 -14   3   5    0.19    0.60
 -14  -3   5    0.08    0.37
  14  -3  -5    0.34    0.58
  14   3   5   -0.13    0.69
   0   4   5   95.24    5.13
   0  -4   5   91.07    5.13
   0  -4  -5   92.09    5.13
   0  -4   5   90.08    5.12
   1  -4   5    4.52    0.29
  -1  -4  -5    4.93    0.33
  -1   4   5    5.18    0.35
   1  -4   5    3.98    0.29
   1  -4  -5    4.51    0.32
  -1   4  -5    4.00    0.29
   1   4   5    3.62    0.31
  -1  -4   5    4.51    0.33
   2  -4   5    4.88    0.32
  -2  -4  -5    5.35    0.35
  -2  -4  -5    4.83    0.33
  -2   4  -5    4.32    0.31
  -2  -4   5    4.07    0.33
   2   4   5    5.09    0.40
  -2   4  -5    4.94    0.31
   2  -4  -5    4.56    0.34
   2   4   5    4.71    0.36
   2  -4  -5    4.88    0.36
   3   4  -5    1.76    0.15
  -3  -4  -5    1.69    0.17
  -3  -4  -5    2.15    0.23
  -3   4   5    1.74    0.22
   3  -4   5    1.69    0.17
   3  -4  -5    1.61    0.20
  -3   4  -5    1.80    0.20
  -3   4  -5    1.81    0.22
   3  -4  -5    1.46    0.19
  -3  -4   5    1.64    0.15
   3   4   5    1.69    0.22
   3   4   5    2.36    0.30
   3  -4  -5    2.01    0.19
  -3  -4   5    1.87    0.21
  -3   4  -5    1.66    0.17
   4  -4   5  167.47    9.27
   4   4  -5  162.82    9.26
  -4   4   5  171.06    9.28
  -4  -4  -5  160.96    9.26
   4  -4   5  170.48    9.26
   4  -4   5  154.45    9.28
   4   4   5  162.62    9.27
   4  -4  -5  157.02    9.27
   4   4   5  164.34    9.28
   4  -4  -5  184.33    9.27
   4   4   5  168.93    9.28
   4  -4  -5  167.76    9.26
  -4   4  -5  168.36    9.27
  -4  -4   5  172.73    9.27
   5  -4   5   18.63    1.12
   5   4  -5   18.23    1.09
  -5   4   5   19.00    1.13
   5  -4   5   18.96    1.15
  -5  -4  -5   21.26    1.14
   5  -4   5   19.20    1.10
  -5   4  -5   18.37    1.12
   5  -4  -5   19.91    1.09
  -5   4  -5   19.39    1.08
  -5  -4   5   21.54    1.13
  -5  -4   5   17.25    1.11
   5  -4  -5   17.90    1.11
   5   4   5   19.01    1.15
  -5   4  -5   18.22    1.12
   5   4   5   18.98    1.10
   5   4   5   19.18    1.14
  -6   4   5    3.31    0.41
   6  -4   5    3.09    0.31
  -6  -4  -5    2.92    0.29
   6  -4   5    3.47    0.36
  -6  -4  -5    2.29    0.23
  -6   4  -5    3.22    0.40
   6  -4  -5    3.33    0.34
  -6   4  -5    2.60    0.37
   6   4   5    2.98    0.35
  -6  -4   5    2.81    0.38
   6  -4  -5    3.39    0.30
   6  -4  -5    2.31    0.32
   6   4   5    3.33    0.44
  -6  -4   5    3.25    0.25
   6   4   5    2.96    0.27
  -6  -4   5    2.98    0.37
  -7  -4  -5    6.96    0.58
  -7  -4  -5    7.63    0.52
  -7   4   5    7.47    0.61
   7  -4   5    6.93    0.64
   7   4  -5    7.37    0.56
   7  -4   5    6.86    0.51
   7  -4  -5    7.60    0.62
  -7   4  -5    6.21    0.57
  -7   4  -5    7.21    0.58
   7   4   5    6.93    0.64
   7   4   5    7.78    0.54
   7  -4  -5    7.10    0.50
   7   4   5    7.58    0.59
  -7  -4   5    7.62    0.51
  -7  -4   5    6.60    0.57
   8  -4   5    0.09    0.32
   8  -4   5    0.19    0.20
   8   4  -5    0.47    0.27
  -8   4   5    0.08    0.29
  -8  -4  -5    0.28    0.24
  -8  -4  -5    0.46    0.21
   8   4  -5    0.19    0.20
  -8  -4   5    0.79    0.22
   8   4   5    0.29    0.35
  -8  -4   5    0.25    0.26
   8   4   5    0.56    0.27
   8   4   5    0.48    0.23
   8  -4  -5    0.10    0.33
   8  -4  -5    0.33    0.19
  -8   4  -5    0.15    0.24
  -8   4  -5    0.35    0.27
   9   4  -5    2.44    0.27
  -9   4   5    1.67    0.38
   9  -4   5    2.39    0.43
   9  -4   5    2.33    0.28
   9   4  -5    1.90    0.35
  -9  -4  -5    2.30    0.28
  -9  -4  -5    1.86    0.32
   9   4   5    1.91    0.30
   9   4   5    2.10    0.34
   9   4   5    1.96    0.43
   9  -4  -5    2.45    0.40
  -9  -4   5    2.60    0.29
   9  -4  -5    2.45    0.26
  -9  -4   5    2.32    0.35
  -9   4  -5    1.94    0.31
 -10  -4  -5    2.32    0.37
 -10   4   5    2.51    0.42
  10   4  -5    1.59    0.42
  10  -4   5    2.71    0.31
 -10  -4  -5    2.83    0.31
  10  -4   5    2.40    0.51
 -10   4  -5    2.83    0.36
  10   4   5    2.00    0.48
  10   4   5    2.85    0.33
  10  -4  -5    2.47    0.49
 -10  -4   5    2.41    0.37
 -10  -4   5    2.96    0.32
  10   4   5    2.26    0.38
  10  -4  -5    2.84    0.30
 -11  -4  -5    0.26    0.28
  11   4  -5   -0.13    0.43
  11  -4   5   -0.65    0.46
 -11  -4  -5   -0.36    0.34
  11  -4   5   -0.48    0.37
 -11   4   5   -0.31    0.43
  11   4   5   -0.18    0.31
  11  -4  -5   -0.03    0.41
  11   4   5   -0.08    0.51
 -11  -4   5   -0.24    0.28
 -11   4  -5   -0.35    0.30
 -11  -4   5    0.02    0.33
  12  -4   5    1.12    0.62
  12   4  -5    0.59    0.49
 -12   4   5    1.53    0.51
 -12  -4  -5    1.02    0.39
  12  -4  -5    1.49    0.52
 -12   4  -5    0.85    0.34
  12   4   5    1.79    0.61
 -12  -4   5    1.49    0.34
 -13   4   5    0.54    0.58
 -13  -4  -5   -0.20    0.39
  13  -4   5   -0.17    0.63
  13   4  -5   -0.46    0.51
 -13  -4   5   -0.38    0.34
  13  -4  -5   -0.28    0.59
  13   4   5   -0.24    0.67
 -14   4   5    1.29    0.63
  14  -4   5    0.34    0.65
  14   4   5    1.25    0.75
 -14  -4   5    0.68    0.38
  14  -4  -5    0.61    0.62
   0  -5   5    0.03    0.09
   0  -5   5    0.13    0.10
   0  -5   5   -0.07    0.12
   0   5   5    0.32    0.13
   0   5  -5   -0.01    0.02
   0  -5  -5    0.02    0.14
  -1   5   5   32.28    1.87
   1  -5   5   31.80    1.84
   1  -5   5   31.90    1.84
   1  -5  -5   35.07    1.85
   1   5   5   33.80    1.85
  -1   5  -5   33.21    1.83
   1  -5  -5   31.25    1.85
   2   5  -5   65.75    3.52
   2  -5   5   61.16    3.53
  -2   5   5   60.37    3.56
  -2  -5  -5   58.25    3.53
  -2  -5  -5   67.96    3.55
  -2   5  -5   63.34    3.53
   2   5   5   61.73    3.56
   2   5   5   65.68    3.54
  -2  -5   5   65.10    3.53
   2  -5  -5   63.39    3.55
   3   5  -5   20.23    1.12
  -3  -5  -5   17.70    1.13
   3  -5   5   20.61    1.14
  -3   5   5   20.68    1.18
   3   5   5   21.70    1.18
  -3   5  -5   20.27    1.14
   3   5   5   19.01    1.16
   3  -5  -5   18.89    1.15
  -4  -5  -5    2.35    0.31
   4  -5   5    2.48    0.23
  -4   5   5    2.29    0.27
   4  -5   5    2.10    0.26
   4   5  -5    2.79    0.23
   4  -5  -5    2.72    0.32
   4  -5  -5    2.75    0.24
  -4   5  -5    2.33    0.20
  -4  -5   5    2.69    0.31
  -4  -5   5    2.82    0.30
   4   5   5    2.60    0.30
   4   5   5    3.06    0.37
  -4  -5   5    2.79    0.22
  -4   5  -5    2.42    0.31
   5   5  -5    1.51    0.22
   5  -5   5    2.14    0.26
  -5   5   5    1.71    0.26
   5  -5   5    1.82    0.19
  -5  -5  -5    1.74    0.23
  -5  -5   5    1.82    0.22
  -5  -5   5    1.63    0.22
  -5  -5   5    2.04    0.21
   5  -5  -5    2.24    0.23
  -5   5  -5    1.72    0.23
   5  -5  -5    1.64    0.18
   5  -5  -5    1.96    0.24
   5   5   5    1.90    0.24
   5   5   5    1.63    0.27
  -5   5  -5    2.18    0.21
   6  -5   5    1.49    0.28
  -6  -5  -5    1.46    0.24
   6   5  -5    1.47    0.24
  -6  -5  -5    1.32    0.20
   6  -5   5    1.55    0.19
  -6   5   5    1.43    0.27
  -6  -5   5    1.33    0.23
  -6   5  -5    1.79    0.22
   6  -5  -5    1.46    0.18
  -6   5  -5    1.56    0.24
   6   5   5    1.30    0.25
  -6  -5   5    1.81    0.25
  -6  -5   5    0.83    0.21
   6   5   5    1.66    0.21
   6   5   5    1.54    0.29
   6  -5  -5    1.73    0.26
   6  -5  -5    1.88    0.24
   7  -5   5    0.74    0.35
  -7  -5  -5    0.79    0.19
   7   5  -5    0.64    0.24
  -7  -5  -5    0.65    0.24
  -7   5   5    0.52    0.28
   7  -5   5    0.89    0.19
  -7   5  -5    0.60    0.24
  -7   5  -5    0.49    0.12
  -7  -5   5    0.88    0.21
   7  -5  -5    0.87    0.18
   7  -5  -5    0.32    0.32
   7   5   5    0.68    0.26
   7   5   5    0.65    0.34
  -7  -5   5    0.80    0.24
  -7   5  -5    1.07    0.23
   7   5   5    0.68    0.19
   8  -5   5    5.72    0.49
  -8  -5  -5    6.36    0.50
   8   5  -5    5.03    0.59
  -8   5   5    6.47    0.64
  -8  -5  -5    5.95    0.60
   8  -5   5    5.56    0.69
   8   5   5    6.21    0.62
   8  -5  -5    6.13    0.63
  -8  -5   5    5.60    0.58
   8   5   5    5.62    0.72
  -8   5  -5    5.54    0.54
  -8  -5   5    6.61    0.51
   8   5   5    7.21    0.52
   8  -5  -5    6.19    0.48
  -8   5  -5    6.28    0.60
   9  -5   5    0.21    0.36
   9  -5   5   -0.18    0.22
  -9  -5  -5    0.01    0.27
  -9   5   5   -0.09    0.35
   9   5  -5   -0.04    0.35
  -9  -5  -5    0.26    0.24
  -9   5  -5    0.26    0.25
  -9   5  -5    0.08    0.31
   9  -5  -5   -0.12    0.22
   9   5   5    0.04    0.27
  -9  -5   5    0.25    0.25
   9  -5  -5   -0.28    0.40
  -9  -5   5   -0.11    0.28
   9   5   5    0.20    0.29
   9   5   5   -0.17    0.45
  10  -5   5    1.16    0.48
 -10   5   5    0.74    0.40
 -10  -5  -5    0.53    0.31
  10  -5   5    0.77    0.26
 -10  -5  -5    1.07    0.28
  10   5  -5    0.43    0.38
  10  -5  -5    0.82    0.40
 -10   5  -5    0.70    0.30
 -10  -5   5    1.00    0.29
 -10  -5   5    0.75    0.33
  10   5   5    0.55    0.51
  10   5   5    1.06    0.30
  10  -5  -5    1.14    0.27
  10   5   5    1.05    0.34
 -11   5   5    0.36    0.44
  11   5  -5   -0.61    0.41
 -11  -5  -5   -0.22    0.32
 -11  -5  -5   -0.13    0.31
  11  -5   5   -0.49    0.52
 -11  -5   5   -0.10    0.61
  11  -5  -5    0.26    0.52
  11   5   5   -0.36    0.56
 -11  -5   5    0.34    0.30
 -11   5  -5   -0.06    0.31
 -12  -5  -5    1.00    0.35
 -12   5   5    1.60    0.52
  12   5  -5    1.78    0.49
  12  -5   5    1.41    0.55
 -12  -5   5    2.46    0.36
  12   5   5    1.86    0.64
  12  -5  -5    1.18    0.50
  13  -5   5   -0.06    0.69
  13   5  -5   -0.72    0.52
 -13   5   5   -0.36    0.56
 -13  -5  -5   -0.29    0.40
  13  -5  -5   -0.51    0.54
  13   5   5    0.15    0.66
 -13  -5   5    0.10    0.36
   0  -6   5  130.77    7.90
   0  -6  -5  143.46    7.91
   0   6  -5  145.61    7.89
   0  -6   5  141.37    7.89
   0   6   5  148.57    7.91
   1  -6   5    2.14    0.22
  -1   6   5    2.18    0.25
   1  -6   5    2.10    0.22
   1   6  -5    1.70    0.18
  -1   6  -5    2.17    0.21
  -1  -6   5    2.00    0.22
   1   6   5    2.36    0.29
   1  -6  -5    2.43    0.23
   2  -6   5   23.13    1.30
  -2   6   5   23.19    1.35
   2  -6   5   19.93    1.28
   2   6   5   22.24    1.36
  -2  -6   5   22.57    1.30
  -2   6  -5   23.40    1.30
   2   6   5   22.67    1.32
  -2  -6   5   25.61    1.32
   3  -6   5    1.14    0.17
   3  -6   5    1.14    0.13
   3   6  -5    1.09    0.12
   3   6  -5    1.30    0.16
   3  -6  -5    1.05    0.19
  -3   6  -5    1.11    0.17
  -3  -6   5    1.15    0.17
   3   6   5    1.13    0.22
   3   6   5    1.21    0.23
  -3  -6   5    0.80    0.17
  -3   6  -5    0.82    0.15
   4  -6   5   17.86    1.08
  -4   6   5   19.62    1.11
  -4  -6  -5   18.61    1.11
   4   6  -5   18.03    1.05
   4  -6  -5   20.12    1.06
   4   6   5   17.84    1.10
  -4   6  -5   18.23    1.08
   4   6   5   18.73    1.12
  -4   6  -5   16.09    1.07
   4  -6  -5   18.88    1.10
  -5   6   5    4.71    0.49
  -5  -6  -5    4.27    0.46
  -5  -6  -5    3.96    0.37
   5  -6   5    4.06    0.46
   5   6  -5    4.76    0.39
   5   6   5    4.58    0.47
  -5   6  -5    4.37    0.40
   5   6   5    4.78    0.46
   5  -6  -5    3.69    0.37
  -5  -6   5    3.33    0.40
   5  -6  -5    4.32    0.45
  -5  -6   5    3.77    0.42
  -5   6  -5    3.87    0.39
  -6  -6  -5   33.07    1.89
  -6   6   5   34.55    1.92
  -6  -6  -5   34.43    1.91
   6  -6   5   34.44    1.92
   6  -6   5   33.89    1.87
   6  -6  -5   32.77    1.88
   6   6   5   33.52    1.94
  -6   6  -5   29.39    1.90
  -6  -6   5   35.36    1.89
   6  -6  -5   33.83    1.87
  -6  -6   5   29.20    1.90
   6   6   5   32.92    1.93
   6  -6  -5   33.44    1.92
  -6  -6   5   32.09    1.90
  -6   6  -5   33.59    1.90
   7  -6   5   -0.11    0.26
  -7   6   5   -0.19    0.28
  -7  -6  -5   -0.05    0.20
   7  -6   5    0.07    0.18
  -7  -6  -5    0.05    0.25
   7   6  -5   -0.35    0.27
   7   6   5    0.37    0.35
   7  -6  -5   -0.20    0.17
   7   6   5    0.02    0.25
  -7  -6   5    0.05    0.24
  -7   6  -5   -0.01    0.23
   7  -6  -5   -0.21    0.22
   7  -6  -5   -0.10    0.28
  -7  -6   5   -0.22    0.24
  -7   6  -5   -0.02    0.25
  -8   6   5   22.44    1.43
   8  -6   5   22.56    1.34
   8   6  -5   25.57    1.38
  -8  -6  -5   23.44    1.41
   8  -6   5   22.40    1.45
  -8  -6  -5   22.76    1.35
   8  -6  -5   20.14    1.44
  -8   6  -5   21.67    1.39
  -8  -6   5   25.90    1.35
   8   6   5   23.70    1.36
   8  -6  -5   22.92    1.34
  -8   6  -5   24.37    1.39
   8   6   5   22.33    1.43
  -8  -6   5   21.84    1.40
   8   6   5   22.08    1.42
   9  -6   5    1.17    0.48
  -9  -6  -5    1.62    0.34
  -9   6   5    1.34    0.38
  -9  -6  -5    1.44    0.27
   9  -6   5    1.62    0.26
   9  -6  -5    1.95    0.26
   9   6   5    1.74    0.29
  -9   6  -5    1.68    0.35
  -9   6  -5    1.72    0.31
   9  -6  -5    1.17    0.40
  -9  -6   5    1.38    0.33
  -9  -6   5    1.90    0.29
   9   6   5    1.55    0.33
   9   6   5    1.33    0.42
  10  -6   5    1.82    0.28
 -10  -6  -5    1.78    0.29
  10  -6   5    1.60    0.42
 -10  -6  -5    1.62    0.34
  10   6  -5    0.37    0.41
 -10   6   5    1.48    0.43
  10   6   5    1.76    0.30
 -10   6  -5    0.94    0.30
  10   6   5    1.54    0.46
 -10  -6   5    1.36    0.37
  10   6   5    1.33    0.35
  10  -6  -5    1.31    0.37
 -10   6  -5    1.34    0.38
  10  -6  -5    1.25    0.48
 -10  -6   5    1.86    0.31
  11   6  -5    0.09    0.47
 -11  -6  -5    0.58    0.35
  11  -6   5    0.12    0.56
 -11   6   5    0.96    0.46
 -11  -6   5    1.18    0.33
  11   6   5    0.74    0.51
  11  -6  -5    0.63    0.46
 -11   6  -5    0.70    0.34
 -11   6  -5    0.96    0.41
  12  -6   5   -0.21    0.59
 -12  -6  -5   -0.16    0.36
  12   6  -5   -0.77    0.52
 -12   6   5   -0.17    0.51
  12   6   5   -0.70    0.56
 -12  -6   5   -0.02    0.34
  12  -6  -5   -0.05    0.59
 -13   6   5    0.12    0.58
  13  -6   5    0.27    0.62
 -13  -6   5    0.18    0.37
  13   6   5   -0.22    0.64
  13  -6  -5   -0.03    0.53
   0  -7   5   -0.07    0.14
   0   7   5    0.09    0.17
   0  -7   5   -0.17    0.13
   0   7  -5    0.12    0.11
   1   7  -5   31.41    1.69
  -1   7   5   30.47    1.75
   1  -7   5   29.01    1.70
  -1   7  -5   30.90    1.69
  -1  -7   5   29.26    1.71
   1   7   5   29.28    1.72
   2   7  -5   10.73    0.69
  -2   7   5   12.47    0.78
   2  -7   5   13.02    0.70
   2  -7   5   11.01    0.68
   2   7   5   12.02    0.73
  -2   7  -5   11.90    0.69
  -2  -7   5   10.26    0.73
  -2   7  -5   10.88    0.69
   2   7   5   11.41    0.80
  -2  -7   5   12.73    0.73
   2  -7  -5   11.14    0.72
  -3   7   5   21.20    1.45
   3   7  -5   26.56    1.40
   3  -7   5   24.07    1.40
  -3   7  -5   22.65    1.39
  -3  -7   5   25.58    1.42
   3   7   5   24.51    1.45
  -3   7  -5   24.63    1.40
   3   7   5   24.24    1.43
   3  -7  -5   25.79    1.40
  -4   7   5   78.10    4.27
  -4  -7  -5   73.82    4.24
  -4  -7  -5   78.31    4.28
   4  -7   5   71.59    4.27
   4  -7  -5   69.86    4.26
  -4  -7   5   84.16    4.26
  -4   7  -5   76.45    4.25
   4   7   5   74.19    4.26
  -4   7  -5   74.92    4.25
   4   7   5   75.28    4.28
  -4  -7   5   79.01    4.26
  -5   7   5    3.60    0.37
   5  -7   5    4.20    0.49
  -5  -7  -5    3.16    0.41
  -5  -7  -5    3.54    0.29
   5   7  -5    4.79    0.40
  -5  -7   5    3.91    0.38
  -5  -7   5    2.91    0.32
   5   7   5    3.60    0.37
   5  -7  -5    3.68    0.38
  -5   7  -5    3.90    0.39
  -5   7  -5    3.74    0.40
   5  -7  -5    3.93    0.37
   5   7   5    3.71    0.50
  -5  -7   5    3.99    0.39
   6  -7   5    8.56    0.73
  -6  -7  -5    8.78    0.67
  -6  -7  -5    8.69    0.60
   6  -7   5    8.75    0.59
  -6   7   5    9.34    0.72
   6   7   5    8.76    0.70
  -6  -7   5    9.41    0.62
   6   7   5    9.19    0.71
   6  -7  -5    8.43    0.57
   6  -7  -5    9.53    0.60
   6  -7  -5    7.82    0.70
  -6   7  -5    9.01    0.64
  -6  -7   5    9.24    0.67
   7  -7   5    7.49    0.75
   7   7  -5    9.33    0.66
   7  -7   5    7.41    0.57
  -7  -7  -5    7.82    0.68
  -7   7   5    7.76    0.68
  -7  -7  -5    8.25    0.62
  -7   7  -5    7.88    0.66
   7  -7  -5    7.69    0.56
   7  -7  -5    7.50    0.58
   7   7   5    9.34    0.71
  -7  -7   5    9.23    0.67
  -7  -7   5    9.17    0.59
  -7   7  -5    7.99    0.62
   7   7   5    8.37    0.69
   7  -7  -5    8.15    0.75
   8   7  -5    0.61    0.34
  -8   7   5    1.01    0.35
  -8  -7  -5    0.70    0.23
  -8  -7  -5    0.49    0.29
   8  -7   5    0.85    0.23
   8  -7   5    0.48    0.40
  -8  -7   5    0.97    0.28
   8  -7  -5    0.79    0.21
   8  -7  -5    0.75    0.37
  -8   7  -5    0.60    0.31
  -8  -7   5    0.28    0.29
   8   7   5    0.56    0.40
  -8   7  -5    0.42    0.27
   8   7   5    0.67    0.28
  -9   7   5   -0.09    0.38
   9  -7   5   -0.23    0.37
  -9  -7  -5    0.03    0.32
   9  -7   5   -0.16    0.24
  -9  -7  -5   -0.05    0.25
   9   7  -5   -0.44    0.37
  -9   7  -5   -0.04    0.33
  -9  -7   5    0.04    0.25
  -9   7  -5   -0.05    0.28
  -9  -7   5   -0.18    0.32
   9  -7  -5   -0.34    0.23
   9   7   5    0.27    0.48
   9  -7  -5    0.32    0.43
   9   7   5    0.21    0.31
  10   7  -5    0.66    0.39
 -10   7   5    1.30    0.45
  10  -7   5    1.55    0.29
  10  -7   5    1.19    0.55
 -10  -7  -5    1.04    0.30
 -10  -7  -5    1.07    0.36
  10   7   5    1.02    0.55
  10  -7  -5    0.99    0.48
 -10  -7   5    1.32    0.36
  10   7   5    1.31    0.35
 -10   7  -5    1.22    0.32
 -10  -7   5    1.48    0.32
 -10   7  -5    1.35    0.38
  11  -7   5   -0.47    0.46
 -11   7   5    0.08    0.48
  11   7  -5   -0.73    0.38
 -11  -7  -5   -0.24    0.37
  11  -7  -5   -0.06    0.49
 -11  -7   5   -0.15    0.33
 -11   7  -5    0.16    0.41
  11   7   5   -0.44    0.59
  12   7  -5    0.43    0.45
  12  -7   5    0.87    0.68
 -12   7   5    0.37    0.54
 -12  -7  -5    0.23    0.40
  12  -7  -5    0.63    0.54
 -12  -7   5    1.09    0.36
 -12   7  -5    1.18    0.46
  12   7   5    0.57    0.67
  13  -7   5    0.42    0.61
 -13   7   5    0.24    0.61
  13   7   5   -1.20    0.70
 -13  -7   5    0.52    0.38
  13  -7  -5   -0.87    0.64
   0   8   5   58.07    3.34
   0  -8   5   61.28    3.32
   0   8  -5   58.15    3.31
   1  -8   5    0.61    0.18
   1   8  -5    0.34    0.14
   1  -8   5    0.40    0.16
  -1   8   5    0.31    0.25
  -1  -8   5    0.52    0.17
  -1  -8   5    0.17    0.21
   1   8   5    0.58    0.22
  -1   8  -5    0.47    0.14
   1   8   5    0.69    0.24
   2  -8   5    0.99    0.15
  -2   8   5    0.57    0.25
   2  -8   5    0.57    0.17
   2   8  -5    0.56    0.17
   2   8   5    0.85    0.22
   2  -8  -5    0.83    0.22
  -2  -8   5    0.21    0.21
   2   8   5    0.37    0.23
  -2   8  -5    0.63    0.16
  -2  -8   5    0.85    0.21
  -2   8  -5    0.11    0.20
  -3   8   5    2.66    0.37
   3  -8   5    4.01    0.34
   3  -8   5    2.96    0.26
  -3  -8  -5    3.17    0.28
  -3  -8   5    3.87    0.43
   3   8   5    3.57    0.35
  -3  -8   5    3.32    0.42
  -3   8  -5    3.65    0.34
  -3   8  -5    3.54    0.43
   3  -8  -5    3.16    0.36
   3   8   5    4.55    0.43
  -4  -8  -5   68.91    3.90
  -4   8   5   71.12    3.94
   4  -8  -5   72.46    3.90
   4   8   5   67.79    3.92
   4   8   5   68.21    3.93
  -4  -8   5   69.73    3.91
  -4   8  -5   69.11    3.90
  -5   8   5    1.93    0.34
  -5  -8  -5    1.94    0.23
   5   8  -5    2.19    0.29
  -5  -8  -5    1.90    0.27
  -5   8  -5    2.07    0.26
  -5  -8   5    2.29    0.34
   5  -8  -5    2.10    0.30
   5  -8  -5    2.15    0.25
   5   8   5    1.68    0.29
   5   8   5    1.70    0.31
  -5  -8   5    1.84    0.27
  -5   8  -5    1.91    0.25
   6   8  -5    3.81    0.50
  -6   8   5    4.02    0.44
  -6  -8  -5    4.04    0.34
   6  -8   5    3.37    0.42
  -6  -8  -5    3.99    0.54
  -6  -8   5    5.11    0.51
   6   8   5    3.89    0.54
   6  -8  -5    3.97    0.39
  -6   8  -5    3.90    0.47
   6  -8  -5    4.26    0.50
   6   8   5    4.13    0.44
  -6   8  -5    3.68    0.45
   7   8  -5   -0.15    0.29
  -7  -8  -5    0.05    0.19
   7  -8   5   -0.29    0.31
  -7  -8  -5   -0.08    0.25
   7  -8   5   -0.19    0.20
  -7   8   5   -0.15    0.34
   7  -8  -5   -0.15    0.25
  -7   8  -5   -0.20    0.23
  -7  -8   5   -0.25    0.27
   7   8   5   -0.08    0.35
   7   8   5    0.27    0.28
  -7  -8   5   -0.30    0.24
   7  -8  -5    0.13    0.30
  -7   8  -5   -0.11    0.27
   7  -8  -5    0.08    0.19
  -8  -8  -5    5.65    0.52
   8  -8   5    5.00    0.48
   8   8  -5    5.53    0.63
  -8   8   5    5.49    0.68
   8  -8   5    5.20    0.68
  -8  -8  -5    5.71    0.61
   8  -8  -5    4.67    0.47
  -8   8  -5    5.82    0.55
  -8   8  -5    4.81    0.59
  -8  -8   5    4.81    0.62
   8   8   5    5.66    0.65
   8   8   5    5.04    0.53
   8  -8  -5    4.96    0.55
  -9   8   5   -0.04    0.41
   9   8  -5   -0.38    0.37
   9  -8   5    0.01    0.24
  -9  -8  -5   -0.01    0.25
  -9  -8  -5   -0.43    0.31
   9  -8   5   -0.19    0.49
   9  -8  -5   -0.05    0.45
  -9  -8   5   -0.34    0.33
   9  -8  -5   -0.13    0.22
   9   8   5    0.37    0.33
  -9   8  -5   -0.04    0.29
  -9  -8   5    0.25    0.28
  -9   8  -5    0.05    0.35
   9   8   5   -0.12    0.44
 -10   8   5    9.08    0.89
  10   8  -5    7.48    0.88
 -10  -8  -5    8.28    0.83
  10  -8   5    8.87    0.91
 -10  -8  -5    8.48    0.68
  10   8   5    8.64    0.84
 -10  -8   5    8.54    0.68
 -10  -8   5    7.10    0.84
  10  -8  -5    9.59    0.81
  10   8   5    9.95    0.92
 -10   8  -5    9.08    0.80
 -10   8  -5    8.68    0.77
 -11   8   5    0.61    0.51
  11  -8   5    1.12    0.58
 -11  -8  -5    0.46    0.39
  11   8  -5    0.06    0.49
  11  -8  -5    0.37    0.55
 -11   8  -5    1.18    0.43
 -11  -8   5    1.65    0.35
  11   8   5    1.17    0.55
 -12   8   5   -0.19    0.56
  12  -8   5    0.10    0.60
 -12  -8  -5   -0.26    0.44
  12  -8  -5   -0.59    0.54
  12   8   5   -0.31    0.60
 -12   8  -5   -0.19    0.45
 -12  -8   5    0.05    0.36
  13  -8   5    0.15    0.72
 -13   8   5    0.03    0.62
 -13  -8   5    0.48    0.39
  13  -8  -5   -0.85    0.61
  13   8   5   -0.44    0.67
   0   9   5   -0.16    0.22
   0   9  -5   -0.15    0.16
   0   9  -5    0.10    0.12
   0  -9   5    0.16    0.20
   1   9  -5    0.06    0.11
   1   9  -5   -0.12    0.16
   1  -9   5    0.08    0.17
  -1   9   5    0.01    0.24
   1   9   5   -0.06    0.24
   1   9   5    0.06    0.21
  -1   9  -5   -0.13    0.17
  -1   9  -5   -0.17    0.16
  -1  -9   5    0.08    0.17
  -1  -9   5   -0.15    0.20
   2   9  -5    5.27    0.46
   2  -9   5    6.08    0.39
   2  -9   5    5.52    0.44
  -2   9   5    6.27    0.57
   2  -9  -5    4.88    0.47
  -2  -9   5    7.02    0.50
  -2   9  -5    5.50    0.44
   2   9   5    6.02    0.59
  -2  -9   5    5.11    0.53
   2   9   5    6.39    0.52
   3   9  -5    5.29    0.44
   3  -9   5    4.21    0.32
  -3   9   5    4.11    0.44
   3   9   5    3.86    0.56
  -3  -9   5    3.87    0.40
  -3   9  -5    5.42    0.48
  -3   9  -5    4.52    0.41
   3   9   5    5.24    0.50
  -3  -9   5    4.74    0.51
  -4   9   5   13.98    1.04
   4  -9   5   15.65    0.86
  -4  -9  -5   15.68    0.91
  -4  -9   5   15.25    0.97
   4  -9  -5   14.08    0.92
   4   9   5   16.03    0.99
   4   9   5   14.57    0.99
  -4  -9   5   14.80    0.99
  -4   9  -5   16.38    0.94
  -5   9   5    5.41    0.51
  -5  -9  -5    5.30    0.56
  -5  -9  -5    5.61    0.46
   5  -9  -5    6.47    0.46
   5  -9  -5    5.50    0.57
  -5   9  -5    5.11    0.51
   5   9   5    5.91    0.60
   5   9   5    5.70    0.61
  -5  -9   5    6.16    0.47
  -5  -9   5    5.28    0.55
  -6   9   5    0.46    0.37
   6   9  -5    1.20    0.30
  -6  -9  -5    0.60    0.24
   6  -9   5    0.52    0.31
  -6  -9  -5    1.02    0.23
   6  -9  -5    0.84    0.38
  -6  -9   5    0.93    0.24
   6   9   5    0.71    0.33
  -6   9  -5    0.34    0.24
  -6   9  -5    0.64    0.26
   6   9   5    0.78    0.29
  -6  -9   5    0.73    0.29
   6  -9  -5    0.99    0.24
   7  -9   5    1.08    0.42
   7  -9   5    0.97    0.23
  -7   9   5    1.33    0.42
  -7  -9  -5    1.00    0.32
   7   9  -5    1.24    0.35
  -7  -9  -5    1.19    0.26
   7  -9  -5    1.15    0.27
   7  -9  -5    1.48    0.23
  -7   9  -5    1.41    0.28
   7  -9  -5    1.21    0.41
   7   9   5    1.31    0.33
  -7  -9   5    1.46    0.28
   7   9   5    0.73    0.40
  -7  -9   5    0.71    0.33
  -7   9  -5    0.96    0.30
   8  -9   5   -0.04    0.22
   8  -9   5   -0.28    0.44
  -8  -9  -5    0.06    0.28
  -8   9   5   -0.17    0.39
  -8  -9  -5    0.12    0.28
   8   9  -5   -0.29    0.34
   8   9   5    0.35    0.33
  -8   9  -5    0.04    0.32
  -8  -9   5    0.04    0.33
   8   9   5   -0.39    0.44
  -8   9  -5    0.04    0.27
   8  -9  -5   -0.11    0.39
  -8  -9   5    0.15    0.26
   8  -9  -5   -0.21    0.21
   8  -9  -5   -0.02    0.26
   9  -9   5   -0.13    0.43
  -9  -9  -5    0.22    0.27
   9   9  -5   -0.04    0.40
  -9   9   5   -0.28    0.43
  -9  -9  -5   -0.33    0.31
   9  -9   5   -0.12    0.24
  -9   9  -5    0.03    0.36
   9  -9  -5    0.19    0.24
   9  -9  -5    0.29    0.40
  -9  -9   5   -0.35    0.34
   9   9   5    0.08    0.34
   9   9   5   -0.10    0.47
  -9   9  -5   -0.28    0.28
  -9  -9   5    0.53    0.34
  10   9  -5    0.00    0.44
 -10  -9  -5   -0.03    0.36
  10  -9   5    0.02    0.50
 -10   9   5    0.28    0.49
  10  -9  -5    0.67    0.55
 -10  -9   5    0.56    0.30
  10   9   5    0.02    0.54
 -10   9  -5    0.04    0.40
  11  -9   5    0.37    0.63
  11   9  -5   -0.40    0.47
 -11  -9  -5   -0.06    0.39
 -11   9   5    0.18    0.53
  11  -9  -5   -0.10    0.49
 -11   9  -5    0.32    0.44
 -11  -9   5    0.63    0.35
  11   9   5   -0.01    0.59
 -12   9   5   -0.11    0.58
  12  -9   5    0.33    0.55
  12   9   5   -0.31    0.63
  12  -9  -5   -0.24    0.65
 -12   9  -5    0.87    0.49
 -12  -9   5   -0.18    0.38
   0  10   5    2.75    0.37
   0  10  -5    2.97    0.37
   0 -10   5    3.98    0.42
   0  10  -5    4.12    0.33
   1  10  -5    1.96    0.23
  -1  10   5    2.03    0.31
  -1 -10   5    1.80    0.26
   1  10   5    1.92    0.29
  -1  10  -5    2.13    0.25
  -1 -10   5    1.26    0.27
   1  10   5    1.67    0.30
   2 -10   5    1.12    0.21
   2  10  -5    0.78    0.14
  -2  10   5    1.06    0.32
   2  10  -5    1.06    0.23
  -2 -10   5    0.85    0.26
  -2 -10   5    0.10    0.26
  -2  10  -5    0.45    0.24
   2  10   5    1.09    0.28
   2 -10  -5    0.64    0.26
   2  10   5    0.84    0.28
  -2  10  -5    0.88    0.21
   3  10  -5    4.77    0.48
   3 -10   5    5.22    0.33
  -3  10   5    3.60    0.45
  -3  10  -5    4.01    0.44
  -3 -10   5    4.76    0.55
   3  10   5    4.80    0.51
   3  10   5    4.07    0.42
  -3  10  -5    4.39    0.52
   3 -10  -5    3.64    0.44
  -4 -10  -5   19.45    1.15
   4 -10   5   20.58    1.10
  -4  10  -5   19.98    1.18
  -4 -10   5   19.34    1.23
   4  10   5   17.48    1.23
   4  10   5   19.58    1.22
  -5 -10  -5    1.90    0.27
   5  10  -5    2.17    0.35
  -5  10   5    1.53    0.40
  -5  10  -5    1.61    0.29
   5  10   5    2.06    0.37
   5 -10  -5    2.38    0.28
   5  10   5    1.57    0.35
  -5 -10   5    2.58    0.32
   6  10  -5   31.61    1.96
  -6  10   5   37.78    2.02
  -6 -10  -5   32.61    1.90
  -6 -10  -5   30.92    1.95
  -6 -10   5   30.81    1.95
   6 -10  -5   34.33    1.98
   6  10   5   32.77    1.97
  -6 -10   5   32.16    1.91
  -6  10  -5   34.21    1.93
   6  10   5   33.82    1.98
  -7  10   5    0.84    0.46
   7 -10   5    0.62    0.43
   7  10  -5    1.79    0.35
  -7 -10  -5    0.89    0.27
  -7 -10  -5    1.12    0.27
  -7  10  -5    0.85    0.32
   7  10   5    0.95    0.40
  -7 -10   5    0.66    0.31
   7 -10  -5    0.72    0.35
   7  10   5    0.88    0.34
  -7  10  -5    0.68    0.29
  -7 -10   5    0.55    0.28
   7 -10  -5    1.06    0.27
  -8 -10  -5    0.89    0.35
   8  10  -5    1.03    0.41
   8 -10   5    0.96    0.25
  -8 -10  -5    1.39    0.24
   8 -10   5    1.44    0.42
  -8  10   5    1.06    0.44
   8 -10  -5    0.67    0.41
   8  10   5    1.48    0.44
  -8 -10   5    1.24    0.31
  -8  10  -5    1.02    0.30
   8  10   5    1.53    0.37
   8 -10  -5    0.99    0.24
  -8 -10   5    1.52    0.36
  -8  10  -5    1.07    0.35
   8 -10  -5    1.54    0.29
  -9  10   5    1.08    0.50
   9 -10   5    0.56    0.45
  -9 -10  -5    1.21    0.33
  -9 -10  -5    0.49    0.33
   9  10  -5    1.22    0.41
  -9 -10   5    0.95    0.31
  -9 -10   5    0.62    0.37
   9  10   5    0.76    0.49
  -9  10  -5    1.05    0.39
   9  10   5    1.10    0.37
   9 -10  -5    0.84    0.51
   9 -10  -5    1.11    0.27
  -9  10  -5    0.84    0.38
  10 -10   5    0.78    0.61
  10  10  -5    0.13    0.47
 -10 -10  -5    0.51    0.36
 -10  10   5    1.11    0.53
  10  10   5    0.09    0.57
 -10  10  -5    0.90    0.43
  10 -10  -5    1.13    0.52
 -10 -10   5    1.14    0.34
 -11 -10  -5   -0.39    0.38
 -11  10   5   -0.23    0.58
  11 -10   5   -0.49    0.54
  11  10  -5   -1.16    0.67
 -11  10  -5   -0.04    0.46
 -11 -10   5    0.36    0.34
  11  10   5   -0.37    0.65
  11 -10  -5   -0.09    0.52
 -12  10   5    0.38    0.64
  12 -10   5   -0.22    0.68
 -12 -10   5    0.63    0.38
 -12  10  -5    0.33    0.51
  12  10   5   -0.49    0.69
  12 -10  -5   -0.21    0.59
   0  11   5   -0.42    0.31
   0  11  -5   -0.39    0.21
   0  11  -5   -0.05    0.18
   1  11  -5    0.41    0.18
   1  11  -5    0.39    0.21
  -1  11   5    0.44    0.29
  -1  11  -5    0.11    0.23
  -1  11  -5   -0.10    0.23
   1  11   5    0.52    0.27
   1  11   5    0.14    0.29
  -2  11   5   32.10    1.90
   2  11  -5   34.76    1.81
   2  11  -5   30.73    1.84
  -2  11  -5   30.37    1.83
   2  11   5   33.35    1.90
   2  11   5   29.41    1.86
  -3  11   5    0.46    0.37
   3 -11   5    0.11    0.17
   3  11  -5    0.54    0.25
   3  11  -5    0.34    0.18
  -3  11  -5    0.03    0.28
   3  11   5   -0.33    0.31
   3  11   5    0.51    0.31
  -3 -11   5    0.26    0.28
  -3  11  -5   -0.04    0.24
   3 -11  -5    0.26    0.29
   4 -11   5    4.95    0.33
  -4 -11  -5    4.80    0.48
  -4 -11   5    6.26    0.63
   4  11   5    5.39    0.61
  -4  11  -5    4.74    0.52
  -4  11  -5    5.86    0.59
   4  11   5    4.16    0.45
   4 -11  -5    4.99    0.48
  -5 -11  -5    0.10    0.26
   5  11  -5    0.43    0.33
   5 -11  -5    0.01    0.28
  -5  11  -5   -0.34    0.27
   5  11   5   -0.34    0.32
   5  11   5    0.15    0.35
  -5 -11   5    0.20    0.34
   6  11  -5    1.35    0.37
  -6 -11  -5    1.13    0.25
  -6  11   5    0.49    0.45
   6 -11  -5    0.94    0.36
   6 -11  -5    0.64    0.27
   6  11   5    0.19    0.32
   6  11   5    1.32    0.40
  -6 -11   5    0.45    0.27
  -6 -11   5    0.57    0.32
  -6  11  -5    0.49    0.31
  -7  11   5    3.87    0.57
  -7 -11  -5    3.51    0.41
   7 -11   5    3.75    0.48
  -7 -11  -5    4.01    0.37
   7  11  -5    4.15    0.48
  -7  11  -5    4.19    0.43
   7  11   5    4.19    0.52
   7 -11  -5    4.54    0.47
   7 -11  -5    3.53    0.51
  -7 -11   5    3.50    0.42
   7  11   5    3.50    0.46
   8  11  -5    0.29    0.41
   8 -11   5    0.34    0.26
   8 -11   5   -0.16    0.44
  -8  11   5   -0.18    0.47
  -8 -11  -5    0.28    0.28
  -8 -11  -5    0.41    0.28
   8 -11  -5   -0.03    0.49
   8 -11  -5   -0.02    0.24
  -8 -11   5    0.42    0.31
   8 -11  -5    0.44    0.27
   8  11   5   -0.04    0.37
  -8  11  -5   -0.05    0.30
   8  11   5   -0.17    0.46
  -8 -11   5   -0.16    0.37
  -8  11  -5    0.36    0.36
   9  11  -5   -0.04    0.47
   9 -11   5    0.04    0.58
  -9  11   5    0.30    0.52
  -9 -11  -5   -0.05    0.37
   9 -11  -5    0.31    0.48
  -9 -11   5    0.50    0.28
  -9  11  -5    0.69    0.40
   9  11   5   -0.24    0.49
  10 -11   5   -0.31    0.56
 -10  11   5   -0.61    0.57
  10  11  -5   -0.88    0.47
 -10 -11  -5   -0.02    0.39
  10 -11  -5   -0.16    0.50
  10  11   5   -0.57    0.53
 -10 -11   5    0.41    0.39
 -10  11  -5    0.10    0.45
 -11  11   5    0.44    0.62
  11 -11   5    0.29    0.59
 -11  11  -5    0.49    0.50
  11 -11  -5    0.28    0.65
  11  11   5    0.67    0.62
 -11 -11   5    0.44    0.34
 -12  11   5    0.67    0.67
 -12  11  -5    1.37    0.54
 -12 -11   5    1.53    0.41
   0  12  -5   32.34    1.86
   0  12   5   33.22    1.95
   0  12  -5   31.97    1.87
   0  12   5   31.49    1.92
   1  12  -5   -0.30    0.22
  -1  12   5    0.30    0.33
   1  12  -5   -0.13    0.20
  -1  12  -5   -0.17    0.26
   1  12   5   -0.08    0.31
  -1  12  -5   -0.44    0.26
   1  12   5   -0.13    0.32
  -2  12   5    0.14    0.35
   2  12  -5    0.05    0.20
   2  12  -5    0.27    0.26
  -2 -12   5   -0.29    0.30
   2  12   5    0.24    0.32
   2  12   5    0.14    0.30
  -2  12  -5   -0.24    0.25
  -2  12  -5   -0.48    0.27
  -3  12   5    0.47    0.39
   3 -12   5   -0.10    0.18
   3  12  -5    0.21    0.19
   3  12  -5    0.47    0.27
  -3  12  -5   -0.08    0.28
  -3 -12   5    0.07    0.33
   3  12   5    0.16    0.33
   3 -12  -5    0.13    0.30
  -3  12  -5   -0.10    0.26
   3  12   5   -0.12    0.33
   4 -12   5    0.73    0.15
  -4  12   5   -0.10    0.41
   4  12  -5    1.32    0.32
   4 -12  -5    0.72    0.30
   4  12   5    0.08    0.32
  -4 -12   5    0.20    0.33
   4  12   5    0.81    0.36
  -4  12  -5    0.36    0.28
  -4  12  -5    0.53    0.27
   5  12  -5    0.77    0.31
  -5 -12  -5    0.29    0.25
  -5  12   5   -0.99    0.43
   5 -12  -5    0.80    0.30
   5  12   5    0.40    0.39
  -5 -12   5    0.15    0.35
  -5  12  -5    0.16    0.30
   6  12  -5    1.18    0.40
  -6 -12  -5    0.74    0.27
  -6  12   5   -0.80    0.48
   6  12   5   -0.20    0.35
   6 -12  -5    0.81    0.30
  -6 -12   5    0.66    0.27
  -6 -12   5    0.62    0.38
   6  12   5    0.68    0.42
  -6  12  -5    0.20    0.32
   6 -12  -5    0.36    0.42
  -7  12   5   -0.82    0.52
   7  12  -5    0.14    0.43
  -7 -12  -5    0.35    0.32
   7 -12   5    0.08    0.41
  -7 -12  -5   -0.17    0.30
   7 -12  -5   -0.16    0.50
   7  12   5   -0.34    0.38
   7 -12  -5    0.23    0.28
  -7 -12   5    0.35    0.31
  -7 -12   5   -0.21    0.36
  -7  12  -5   -0.04    0.35
   7  12   5    0.19    0.42
  -8 -12  -5    3.44    0.39
   8  12  -5    3.28    0.51
   8 -12   5    3.50    0.64
  -8  12   5    1.99    0.58
  -8 -12  -5    2.56    0.41
   8 -12  -5    4.32    0.37
  -8  12  -5    3.40    0.46
  -8 -12   5    3.86    0.41
   8 -12  -5    3.09    0.53
   8  12   5    3.49    0.58
   9 -12   5   -0.22    0.54
  -9  12   5   -0.39    0.58
   9  12  -5    0.34    0.46
  -9 -12  -5    0.22    0.31
  -9  12  -5    0.08    0.42
   9  12   5   -0.14    0.55
  -9 -12   5    0.32    0.33
   9 -12  -5   -0.17    0.43
  10 -12   5    1.05    0.52
 -10  12   5    1.86    0.65
 -10 -12   5    1.27    0.39
 -10  12  -5    1.33    0.47
  10  12   5    0.77    0.62
  10 -12  -5    0.92    0.61
  11 -12   5   -0.17    0.70
 -11  12   5   -1.11    0.66
 -11  12  -5    0.09    0.51
 -11 -12   5   -0.09    0.37
  11  12   5   -0.07    0.65
  11 -12  -5    0.19    0.62
   0  13   5    0.13    0.33
   0  13   5   -0.05    0.32
   0  13  -5   -0.37    0.23
   0  13  -5   -0.34    0.27
   1  13  -5    0.46    0.26
  -1  13   5    0.93    0.35
   1  13  -5    0.52    0.23
   1  13   5   -0.10    0.38
   1  13   5    0.34    0.35
  -1  13  -5    0.23    0.30
  -1  13  -5   -0.12    0.28
  -2  13   5    1.28    0.38
   2  13  -5    1.13    0.30
   2  13  -5    0.77    0.23
   2  13   5    0.39    0.37
  -2  13  -5    0.32    0.31
   2  13   5    0.47    0.36
  -2  13  -5    0.08    0.31
   3  13  -5    0.63    0.30
  -3  13   5    0.94    0.43
   3  13  -5    0.21    0.23
   3 -13  -5   -0.36    0.33
   3  13   5    0.40    0.36
  -3  13  -5   -0.31    0.30
   3  13   5   -0.21    0.37
  -3  13  -5   -0.09    0.29
  -3 -13   5   -0.38    0.32
   4  13  -5   13.60    0.91
  -4  13   5   12.51    1.01
   4  13   5   11.07    0.96
   4 -13  -5   11.25    0.83
  -4  13  -5   13.40    0.89
  -4 -13   5   10.96    0.99
   4  13   5   11.38    0.98
  -4  13  -5   11.64    0.88
  -5  13   5    3.46    0.57
  -5 -13  -5    5.22    0.50
   5 -13  -5    4.71    0.54
  -5  13  -5    4.90    0.46
  -5  13  -5    5.74    0.63
   5  13   5    3.49    0.50
  -5 -13   5    4.25    0.49
   5  13   5    5.94    0.73
  -6 -13  -5    2.99    0.38
   6  13   5    2.86    0.50
   6 -13  -5    3.90    0.37
  -6  13  -5    3.46    0.43
  -6 -13   5    2.49    0.45
  -6 -13   5    3.27    0.38
  -7  13   5   -0.44    0.57
   7  13  -5    1.12    0.46
  -7 -13  -5    0.58    0.31
   7 -13   5   -0.14    0.54
   7 -13  -5    0.96    0.31
   7  13   5    0.32    0.50
  -7  13  -5    0.39    0.39
  -7 -13   5    0.93    0.34
  -7 -13   5   -0.13    0.56
   7 -13  -5   -0.36    0.52
   8  13  -5    0.88    0.49
  -8 -13  -5    0.78    0.35
  -8  13   5   -0.28    0.57
   8 -13   5   -0.39    0.61
   8 -13  -5    0.51    0.46
  -8 -13   5    0.54    0.36
   8  13   5   -0.03    0.52
   8 -13  -5    0.37    0.30
  -8  13  -5   -0.06    0.40
   9 -13   5    0.11    0.53
  -9 -13  -5    0.94    0.39
   9  13  -5    1.05    0.81
  -9  13   5   -0.48    0.62
  -9  13  -5    0.14    0.45
   9  13   5   -0.11    0.56
   9 -13  -5   -0.25    0.59
  -9 -13   5    0.20    0.36
  10 -13   5    0.10    0.62
 -10  13   5   -0.06    0.67
  10 -13  -5    0.36    0.65
 -10 -13   5    0.63    0.32
 -10  13  -5    0.36    0.49
  10  13   5   -0.19    0.64
   0  14  -5   -0.44    0.30
   0  14   5    0.35    0.31
   0  14   5    0.35    0.38
   0  14  -5   -0.27    0.26
   1  14  -5    0.26    0.26
   1  14  -5    0.72    0.30
  -1  14   5    0.78    0.40
   1  14   5    0.25    0.34
  -1  14  -5   -0.10    0.31
  -1  14  -5   -0.43    0.32
   1  14   5    0.37    0.42
  -2  14   5   18.73    1.16
   2  14  -5   17.46    1.06
   2  14   5   16.01    1.16
  -2  14  -5   14.84    1.07
   2  14   5   14.57    1.17
  -2  14  -5   14.16    1.07
   3  14  -5    2.46    0.36
  -3  14   5    2.84    0.50
   3 -14  -5    1.49    0.36
   3  14   5    1.00    0.40
  -3  14  -5    1.40    0.35
   3  14   5    1.45    0.47
  -3 -14   5    1.45    0.41
  -3  14  -5    1.37    0.36
  -4  14   5    2.54    0.50
  -4  14  -5    2.15    0.40
   4  14   5    3.52    0.50
  -4  14  -5    2.99    0.41
   4 -14  -5    3.74    0.41
   4  14   5    2.60    0.46
  -4 -14   5    3.21    0.40
   5  14  -5    1.91    0.40
  -5 -14  -5    1.08    0.31
  -5  14   5    0.92    0.51
   5 -14  -5    1.61    0.35
  -5 -14   5    1.52    0.45
  -5  14  -5    1.27    0.34
   5  14   5    1.67    0.51
   5  14   5    0.90    0.42
  -5  14  -5    1.64    0.39
   6  14  -5    0.90    0.38
  -6 -14  -5    0.33    0.35
   6 -14  -5    0.56    0.34
   6  14   5    0.71    0.49
  -6  14  -5    0.43    0.38
  -6 -14   5    0.06    0.36
   7  14  -5    1.27    0.46
  -7  14   5   -1.61    0.60
   7  14   5    0.26    0.51
   7 -14  -5    0.94    0.32
  -7 -14   5    0.03    0.39
   7 -14  -5    0.40    0.53
  -7  14  -5    0.06    0.40
   8 -14   5    0.47    0.61
  -8  14   5   -0.66    0.62
   8  14  -5    1.54    0.62
   8  14   5    0.71    0.57
   8 -14  -5    0.66    0.57
  -8 -14   5    1.15    0.36
  -8  14  -5    0.81    0.44
   8 -14  -5    0.83    0.32
  -9  14   5   -0.41    0.67
   9 -14   5   -0.12    0.58
   9 -14  -5    0.17    0.69
  -9  14  -5   -0.02    0.47
   9  14   5   -0.60    0.62
  -9 -14   5    0.16    0.39
  10 -14   5   -0.62    0.74
 -10  14   5   -1.05    0.71
  10 -14  -5   -0.76    0.61
  10  14   5   -0.86    0.63
 -10  14  -5    0.14    0.52
 -10 -14   5    0.67    0.34
   0  15   5   -0.09    0.36
   0  15  -5   -0.48    0.27
   0  15  -5    0.12    0.33
   0  15   5    0.09    0.43
   1  15  -5   -0.21    0.28
   1  15  -5    0.88    0.33
  -1  15   5    0.52    0.44
  -1  15   5    0.34    0.39
  -1  15  -5   -0.36    0.35
   1  15   5    0.30    0.42
  -1  15  -5   -0.18    0.31
   1  15   5   -0.02    0.36
   2  15  -5   12.15    0.84
  -2  15   5   13.37    1.03
   2  15  -5   12.11    0.81
   2  15   5    8.18    1.03
   2  15   5   10.54    0.97
  -2  15  -5    8.92    0.84
  -3  15   5    1.71    0.50
   3  15  -5    0.74    0.29
   3  15   5    0.42    0.49
  -3  15  -5    0.30    0.32
   3 -15  -5    0.51    0.37
   3  15   5    0.08    0.37
  -3  15  -5    0.16    0.35
  -4  15   5    2.18    0.51
   4  15  -5    1.20    0.29
   4  15  -5    2.19    0.38
   4  15   5    0.41    0.43
  -4  15  -5    0.74    0.39
  -4 -15   5    1.04    0.45
   4  15   5    1.73    0.51
  -4  15  -5    1.80    0.37
   4 -15  -5    0.97    0.39
   5  15  -5    3.40    0.47
  -5  15   5    3.40    0.58
  -5 -15  -5    2.37    0.45
   5  15   5    2.96    0.56
  -5  15  -5    2.66    0.38
  -5  15  -5    1.91    0.44
   5 -15  -5    2.76    0.41
   6  15  -5    1.49    0.44
  -6  15   5   -0.28    0.59
   6 -15  -5    1.32    0.36
  -6  15  -5    0.36    0.41
  -6 -15   5    0.26    0.40
   6  15   5    1.26    0.57
   7  15  -5    0.50    0.56
  -7  15  -5   -0.33    0.44
[truncated: 496,300 more chars]
