# Supplementary material for: Synthesis, crystal structure and in-silico evaluation of aryl­sul­fon­amide Schiff bases for potential activity against colon cancer
Source: Acta Crystallogr C Struct Chem. 2024 Mar 28;80(Pt 4):129–42. doi: 10.1107/S205322962400233X (PMC10996187; doi:10.1107/S205322962400233X)
Supplement: Supplementary file 2 [file c-80-00129-Isup2.hkl]

data_I                                                                          
_shelx_title ' ja231_a.res in Pbca'                                             
_shelx_refln_list_code          4                                               
_shelx_F_calc_maximum      341.37                                               
_exptl_crystal_F_000      1728.00                                               
_reflns_d_resolution_high  0.8376                                               
                                                                                
loop_                                                                           
 _space_group_symop_operation_xyz                                               
 'x, y, z'                                                                      
 '-x+1/2, -y, z+1/2'                                                            
 '-x, y+1/2, -z+1/2'                                                            
 'x+1/2, -y+1/2, -z'                                                            
 '-x, -y, -z'                                                                   
 'x-1/2, y, -z-1/2'                                                             
 'x, -y-1/2, z-1/2'                                                             
 '-x-1/2, y-1/2, z'                                                             
                                                                                
_cell_length_a    12.4070                                                       
_cell_length_b    17.4250                                                       
_cell_length_c    17.5276                                                       
_cell_angle_alpha  90.000                                                       
_cell_angle_beta   90.000                                                       
_cell_angle_gamma  90.000                                                       
                                                                                
_shelx_F_squared_multiplier     1.000                                           
                                                                                
loop_                                                                           
 _refln_index_h                                                                 
 _refln_index_k                                                                 
 _refln_index_l                                                                 
 _refln_F_squared_calc                                                          
 _refln_F_squared_meas                                                          
 _refln_F_squared_sigma                                                         
 _refln_observed_status                                                         
   2   0   0      30457.88      28314.70       642.97 o                         
   4   0   0       2604.17       3104.48        71.67 o                         
   6   0   0       1391.02       1218.14        38.99 o                         
   8   0   0         99.56         14.98        12.37 o                         
  10   0   0       1592.19       1539.80        54.66 o                         
  12   0   0         39.26          1.00        18.81 o                         
  14   0   0         12.00        -47.32        83.43 o                         
   2   1   0      34346.41      35413.79       568.47 o                         
   4   1   0      16393.51      16847.71       269.89 o                         
   6   1   0      15800.74      16954.80       332.87 o                         
   8   1   0       1618.54       1702.93        38.60 o                         
  10   1   0        342.51        369.35        14.10 o                         
  12   1   0        238.73        244.39        16.73 o                         
  14   1   0        106.78         78.67        55.02 o                         
   0   2   0       3556.73       2630.77       310.05 o                         
   2   2   0      30404.07      31548.38       792.03 o                         
   4   2   0      33686.54      36404.96       639.15 o                         
   6   2   0       3183.76       2849.34        58.16 o                         
   8   2   0       2291.77       2786.46        55.16 o                         
  10   2   0        333.32        295.07        13.85 o                         
  12   2   0         56.74         95.21        16.30 o                         
  14   2   0          5.07        -54.59        54.59 o                         
   2   3   0      10331.81       9584.05       252.35 o                         
   4   3   0        148.13        113.40         5.46 o                         
   6   3   0          8.79         -4.18         7.02 o                         
   8   3   0         67.60         83.16        11.20 o                         
  10   3   0        521.73        416.18        16.58 o                         
  12   3   0        488.91        504.43        29.72 o                         
  14   3   0          6.27         -6.67        59.85 o                         
   0   4   0      29741.74      29563.93      2487.25 o                         
   2   4   0      17355.12      15163.53       376.44 o                         
   4   4   0      13413.18      13624.01       309.50 o                         
   6   4   0        594.40        522.10        15.59 o                         
   8   4   0       1008.04       1039.89        29.33 o                         
  10   4   0        171.17        146.20        14.21 o                         
  12   4   0        100.36         75.71        16.89 o                         
  14   4   0         53.14         15.42        43.54 o                         
   2   5   0       2764.89       2191.44        56.46 o                         
   4   5   0      24608.24      24265.89       475.95 o                         
   6   5   0        640.65        659.23        23.09 o                         
   8   5   0       1319.17       1280.01        37.86 o                         
  10   5   0        392.10        575.37        37.57 o                         
  12   5   0        304.98        346.52        20.52 o                         
  14   5   0         66.13         95.97        44.70 o                         
   0   6   0       2128.23       1944.26        81.00 o                         
   2   6   0         27.34         49.05         6.90 o                         
   4   6   0       2014.89       1820.27        60.75 o                         
   6   6   0       2814.65       2900.78        64.06 o                         
   8   6   0       1872.11       2070.75        52.64 o                         
  10   6   0          1.04         -6.51        14.77 o                         
  12   6   0        268.78        300.19        25.91 o                         
  14   6   0         79.02         66.05        47.06 o                         
   2   7   0      19406.98      19474.98       441.58 o                         
   4   7   0       9087.24       9032.91       278.40 o                         
   6   7   0        994.67       1058.79        35.57 o                         
   8   7   0        601.90        633.90        25.77 o                         
  10   7   0         43.84         30.65        17.15 o                         
  12   7   0        511.79        613.22        41.65 o                         
   0   8   0        390.83        393.32        27.64 o                         
   2   8   0      13559.16      12129.65       391.08 o                         
   4   8   0         68.72         57.09        13.78 o                         
   6   8   0        718.60        715.93        27.20 o                         
   8   8   0       2266.33       2366.14        61.33 o                         
  10   8   0        168.77        148.07        18.33 o                         
  12   8   0        116.99        124.79        30.14 o                         
   2   9   0       5751.89       5835.07       524.84 o                         
   4   9   0         88.71         75.98        21.75 o                         
   6   9   0       1700.04       1672.93        45.58 o                         
   8   9   0        827.68        808.91        29.54 o                         
  10   9   0        165.12        184.17        18.99 o                         
  12   9   0         12.50        -15.15        30.62 o                         
   0  10   0       3390.15       3559.83       148.34 o                         
   2  10   0       2689.40       2713.24       163.12 o                         
   4  10   0        288.59        212.16        14.44 o                         
   6  10   0         22.41         63.77        15.92 o                         
   8  10   0        240.96        166.88        15.90 o                         
  10  10   0        445.32        491.34        29.57 o                         
  12  10   0          2.54        -26.80        42.11 o                         
   2  11   0        640.55        633.20        49.28 o                         
   4  11   0         35.94         49.61        13.49 o                         
   6  11   0         11.36         10.24        11.20 o                         
   8  11   0        501.66        556.31        23.91 o                         
  10  11   0         42.80         39.99        29.56 o                         
  12  11   0         25.12          5.62        46.35 o                         
   2  12   0          2.20        -20.98        20.98 o                         
   4  12   0        859.96        693.55        37.37 o                         
   6  12   0        102.69        107.00        13.30 o                         
   8  12   0        381.19        352.39        23.08 o                         
  10  12   0          1.57         11.87        28.41 o                         
  12  12   0         18.73         19.84        46.80 o                         
   2  13   0       2014.94       2523.68       113.14 o                         
   4  13   0        260.68        194.79        34.21 o                         
   6  13   0        153.00        109.36        14.66 o                         
   8  13   0         97.63         67.45        25.63 o                         
  10  13   0         44.62         50.28        28.64 o                         
   0  14   0        198.80        100.86        44.83 o                         
   2  14   0        288.18        324.55        28.44 o                         
   4  14   0        367.77        334.02        42.92 o                         
   6  14   0          3.57        -14.90        14.90 o                         
   8  14   0        329.74        348.32        38.19 o                         
  10  14   0         24.05        -19.52        44.93 o                         
   2  15   0          8.46         25.58        22.02 o                         
   4  15   0        146.96        198.75        32.77 o                         
   6  15   0          6.82        -29.53        29.53 o                         
   8  15   0         67.55         42.99        41.88 o                         
  10  15   0          0.63        -49.05        49.05 o                         
   0  16   0        204.46        370.69        79.69 o                         
   2  16   0         16.27         22.23        35.59 o                         
   4  16   0         11.26         -1.05        42.70 o                         
   6  16   0        108.13         -5.62        64.42 o                         
   8  16   0         95.75        148.55        54.56 o                         
   2  17   0        171.65        251.68        43.42 o                         
   4  17   0         15.53        103.69        45.34 o                         
   6  17   0         65.73         25.80        63.31 o                         
   8  17   0          4.50        -55.31        66.74 o                         
   0  18   0        405.81        373.55        69.73 o                         
   2  18   0        495.45       1076.82        84.88 o                         
   4  18   0          1.63        112.04        66.62 o                         
   6  18   0         40.63         67.86        96.50 o                         
   2  19   0        215.65        464.56        50.98 o                         
   4  19   0          9.59        123.32        96.50 o                         
   0  20   0        174.75        501.81        79.69 o                         
   2  20   0         15.66        145.73        48.72 o                         
   1   1   1       1585.11       1818.67        29.38 o                         
   2   1   1       2114.90       1966.81        23.59 o                         
   3   1   1      25701.81      25633.96       284.84 o                         
   4   1   1        193.68        177.23         3.75 o                         
   5   1   1       1908.82       1639.41        19.59 o                         
   6   1   1         11.12         12.53         4.86 o                         
   7   1   1       2356.34       2432.36        34.96 o                         
   8   1   1          4.77         -3.16         6.30 o                         
   9   1   1         33.56          6.79         6.86 o                         
  10   1   1          5.92          0.03         7.98 o                         
  11   1   1         26.81         14.67         9.34 o                         
  12   1   1          3.41        -10.51        10.51 o                         
  13   1   1         14.06        -16.78        21.49 o                         
  14   1   1         48.32         31.55        38.57 o                         
   0   2   1        711.90       1110.17        38.28 o                         
   1   2   1       3657.89       4369.72        85.85 o                         
   2   2   1      11395.23      12809.70       189.97 o                         
   3   2   1        306.07        270.83         5.47 o                         
   4   2   1       5239.97       6190.05        72.09 o                         
   5   2   1        538.03        570.96         8.91 o                         
   6   2   1        312.06        351.35         8.39 o                         
   7   2   1        165.16        100.26         6.21 o                         
   8   2   1         95.16        105.61         6.97 o                         
   9   2   1        115.04        128.90         7.78 o                         
  10   2   1          4.32         -8.21         8.21 o                         
  11   2   1          4.80         -6.74         9.94 o                         
  12   2   1         17.51         -1.17        11.47 o                         
  13   2   1         21.90          1.48        26.54 o                         
  14   2   1          2.32        -24.84        38.68 o                         
   1   3   1       9423.87       9802.26       172.15 o                         
   2   3   1      62000.43      60369.79      1059.53 o                         
   3   3   1      15109.52      15600.45       216.58 o                         
   4   3   1       4776.87       4881.58        59.70 o                         
   5   3   1          3.55         26.57         4.21 o                         
   6   3   1         39.13        102.17         5.74 o                         
   7   3   1       1791.70       1820.83        30.03 o                         
   8   3   1        915.65        909.92        18.87 o                         
   9   3   1        765.39        654.38        17.69 o                         
  10   3   1          0.27         -9.04         9.04 o                         
  11   3   1        225.64        238.41        11.31 o                         
  12   3   1         19.79          0.05        10.99 o                         
  13   3   1          0.22        -25.09        25.09 o                         
  14   3   1         43.93         -1.48        42.79 o                         
   0   4   1      18747.43      13085.17       362.97 o                         
   1   4   1      71357.34      70560.50      1299.57 o                         
   2   4   1      18264.70      16441.93       304.19 o                         
   3   4   1         17.02         12.41         3.34 o                         
   4   4   1        131.59        159.65         4.83 o                         
   5   4   1       9539.31       9925.22       147.71 o                         
   6   4   1       5661.83       5920.95        86.12 o                         
   7   4   1        518.67        637.27        13.54 o                         
   8   4   1       1225.24       1324.40        25.23 o                         
   9   4   1        371.36        404.94        10.97 o                         
  10   4   1         12.47         11.78         9.58 o                         
  11   4   1         12.39          0.45        10.38 o                         
  12   4   1        143.56        108.47        13.12 o                         
  13   4   1          1.44        -22.93        22.93 o                         
  14   4   1          0.04        -34.28        34.28 o                         
   1   5   1        183.75        164.16         6.89 o                         
   2   5   1        651.86        503.00        11.72 o                         
   3   5   1        235.51        214.00         7.61 o                         
   4   5   1      17760.48      16940.60       271.69 o                         
   5   5   1        682.89        599.50        12.64 o                         
   6   5   1       1585.71       1605.74        30.02 o                         
   7   5   1       1603.06       1430.24        24.15 o                         
   8   5   1          2.12          0.87         6.80 o                         
   9   5   1          4.48          0.25         8.12 o                         
  10   5   1         14.63          9.32         9.75 o                         
  11   5   1          7.32         10.03        10.59 o                         
  12   5   1         17.31         19.42        13.38 o                         
  13   5   1          2.29        -20.11        23.97 o                         
  14   5   1         13.05        -14.50        31.24 o                         
   0   6   1       4346.59       4174.44       118.60 o                         
   1   6   1      33904.70      33279.52       615.30 o                         
   2   6   1          6.00          7.64         4.95 o                         
   3   6   1       3296.15       3255.70        55.94 o                         
   4   6   1        869.71        890.67        20.01 o                         
   5   6   1       2605.69       2570.18        45.37 o                         
   6   6   1        984.67       1181.50        22.58 o                         
   7   6   1         93.45         57.75         6.57 o                         
   8   6   1        288.81        241.96         9.01 o                         
   9   6   1        386.77        486.69        13.31 o                         
  10   6   1         45.34         37.49        10.80 o                         
  11   6   1        214.99        161.01        12.64 o                         
  12   6   1          0.17         -5.05        15.17 o                         
  13   6   1         17.02         12.32        24.95 o                         
  14   6   1         10.43        -32.78        32.78 o                         
   1   7   1         95.92         91.98         6.71 o                         
   2   7   1        363.25        555.52        17.92 o                         
   3   7   1        511.16        457.94        14.03 o                         
   4   7   1       2589.11       2693.32        49.19 o                         
   5   7   1        137.66        130.73         7.53 o                         
   6   7   1        290.89        252.07        10.55 o                         
   7   7   1        414.97        379.64        11.41 o                         
   8   7   1        207.75        240.08        10.32 o                         
   9   7   1        159.70        154.95        10.21 o                         
  10   7   1         92.29         94.31        12.36 o                         
  11   7   1         83.98         56.12        12.91 o                         
  12   7   1         18.41         20.15        18.67 o                         
  13   7   1          1.38        -26.77        26.77 o                         
   0   8   1        335.06        330.87        17.54 o                         
   1   8   1       6253.34       6055.76       247.21 o                         
   2   8   1        178.87        142.15         9.42 o                         
   3   8   1       1101.80       1152.22        30.31 o                         
   4   8   1        352.53        449.21        14.33 o                         
   5   8   1       7936.94       7834.42       177.21 o                         
   6   8   1       2864.67       2711.52        47.04 o                         
   7   8   1        109.76         95.73         8.70 o                         
   8   8   1        409.11        399.05        12.91 o                         
   9   8   1        247.69        232.10        12.14 o                         
  10   8   1         85.73         73.28        12.52 o                         
  11   8   1          0.54         -7.81        15.75 o                         
  12   8   1         16.42         29.28        20.40 o                         
  13   8   1         76.02         40.04        31.63 o                         
   1   9   1         43.22         15.17        10.40 o                         
   2   9   1       4392.49       3544.56        83.96 o                         
   3   9   1        349.26        352.09        15.96 o                         
   4   9   1       1521.36       1284.18        33.45 o                         
   5   9   1        254.53        185.01         9.28 o                         
   6   9   1        302.12        258.46        10.16 o                         
   7   9   1        544.05        466.95        15.33 o                         
   8   9   1          0.73         -9.27         9.68 o                         
   9   9   1         65.57         41.02        11.58 o                         
  10   9   1         12.80         20.14        12.49 o                         
  11   9   1         51.36         77.03        19.82 o                         
  12   9   1        144.73        141.24        22.58 o                         
  13   9   1        100.90         79.86        33.85 o                         
   0  10   1       6020.74       7002.14       228.61 o                         
   1  10   1       5285.37       5315.37       225.85 o                         
   2  10   1         99.93         69.16        14.38 o                         
   3  10   1       1876.39       1720.36        59.05 o                         
   4  10   1        490.88        490.20        22.88 o                         
   5  10   1        276.03        262.20         9.54 o                         
   6  10   1        170.08        137.71         9.94 o                         
   7  10   1         72.24         67.55        11.76 o                         
   8  10   1        195.37        195.98        11.47 o                         
   9  10   1        157.38        130.78        12.00 o                         
  10  10   1        491.15        479.60        19.48 o                         
  11  10   1        359.91        315.86        21.39 o                         
  12  10   1         22.88         -0.01        24.93 o                         
   1  11   1        376.74        358.62        35.59 o                         
   2  11   1          4.57        -11.40        11.40 o                         
   3  11   1       1368.57       1348.44        46.70 o                         
   4  11   1        259.57        192.04        12.57 o                         
   5  11   1          1.03         -5.28         8.88 o                         
   6  11   1        647.98        578.87        21.78 o                         
   7  11   1       1185.14       1386.34        35.85 o                         
   8  11   1          2.68          0.71        11.05 o                         
   9  11   1        146.74        150.60        13.38 o                         
  10  11   1          8.88         17.99        20.66 o                         
  11  11   1          2.94         13.16        23.60 o                         
  12  11   1        342.17        361.57        35.23 o                         
   0  12   1       1041.76        995.15        71.08 o                         
   1  12   1       1359.85       1450.86        43.26 o                         
   2  12   1        155.97        148.52        17.30 o                         
   3  12   1        258.43        166.38        17.28 o                         
   4  12   1        195.93        156.99        17.28 o                         
   5  12   1       3012.96       2982.56        65.32 o                         
   6  12   1        702.68        777.79        26.95 o                         
   7  12   1        430.78        428.09        16.53 o                         
   8  12   1         43.15         36.45        14.23 o                         
   9  12   1          7.81         10.78        18.64 o                         
  10  12   1         95.92        105.41        20.81 o                         
  11  12   1          1.35        -12.63        25.64 o                         
  12  12   1          5.95        -38.88        38.88 o                         
   1  13   1       2649.45       2771.97        65.55 o                         
   2  13   1          8.74         -1.08        15.21 o                         
   3  13   1        699.92        626.27        27.39 o                         
   4  13   1        169.67         95.56        17.06 o                         
   5  13   1         39.39          4.89        13.44 o                         
   6  13   1          7.80         -9.49        11.79 o                         
   7  13   1         22.53          6.80        10.61 o                         
   8  13   1         67.24         56.01        18.62 o                         
   9  13   1        140.99        173.99        21.53 o                         
  10  13   1         51.99         41.20        23.24 o                         
  11  13   1         83.76         63.58        33.23 o                         
   0  14   1         67.97         72.99        23.18 o                         
   1  14   1        609.62        778.64        41.27 o                         
   2  14   1        602.43        583.15        43.38 o                         
   3  14   1        162.65        131.27        18.26 o                         
   4  14   1         42.31        -16.82        16.82 o                         
   5  14   1        147.73         89.97        20.65 o                         
   6  14   1        116.11        127.69        16.88 o                         
   7  14   1         52.10         66.25        18.29 o                         
   8  14   1         16.08          0.55        20.91 o                         
   9  14   1          6.59          8.55        21.98 o                         
  10  14   1        101.78         45.73        26.80 o                         
   1  15   1          4.33         19.08        17.41 o                         
   2  15   1         24.90         49.87        16.50 o                         
   3  15   1        799.16        824.01        55.86 o                         
   4  15   1        549.56        452.70        25.09 o                         
   5  15   1         28.76        -20.48        28.59 o                         
   6  15   1         85.75         37.57        26.30 o                         
   7  15   1        501.14        492.99        34.99 o                         
   8  15   1         11.16         -2.69        24.04 o                         
   9  15   1          6.21        -26.94        26.94 o                         
  10  15   1         17.14        -34.00        34.00 o                         
   0  16   1        349.60        308.16        50.68 o                         
   1  16   1         49.44        113.50        24.57 o                         
   2  16   1         12.36         61.72        24.08 o                         
   3  16   1         87.30         87.92        17.94 o                         
   4  16   1         69.85         60.56        29.42 o                         
   5  16   1        171.82        127.48        22.02 o                         
   6  16   1          0.51        -24.79        24.79 o                         
   7  16   1         25.65         47.50        31.72 o                         
   8  16   1         77.58          9.00        38.29 o                         
   9  16   1         16.87        -34.61        34.61 o                         
   1  17   1        463.33        875.31        61.47 o                         
   2  17   1         17.01        161.72        28.57 o                         
   3  17   1        101.69        246.77        31.53 o                         
   4  17   1          6.24         80.69        24.32 o                         
   5  17   1         11.24         -2.69        33.85 o                         
   6  17   1         77.43          2.89        45.54 o                         
   7  17   1         22.22          2.50        37.92 o                         
   8  17   1         11.27        -50.56        53.74 o                         
   0  18   1         18.40        187.35        45.29 o                         
   1  18   1         57.33        246.82        31.70 o                         
   2  18   1          1.91        147.38        30.64 o                         
   3  18   1         74.07        173.72        33.40 o                         
   4  18   1         10.05         97.19        33.93 o                         
   5  18   1          3.78         95.46        36.92 o                         
   6  18   1         13.86        -19.98        39.60 o                         
   7  18   1         24.75         19.29        50.14 o                         
   1  19   1          1.81        166.41        32.89 o                         
   2  19   1         16.21        187.98        33.07 o                         
   3  19   1        116.56        305.72        35.66 o                         
   4  19   1         20.97        173.67        37.52 o                         
   5  19   1         16.92        162.49        38.89 o                         
   0  20   1          1.01        167.05        53.54 o                         
   1  20   1         30.82        163.75        34.81 o                         
   2  20   1        227.14        406.73        37.74 o                         
   3  20   1         34.19        218.66        36.60 o                         
   0   0   2       1666.06       1415.72       144.44 o                         
   1   0   2       8892.72      11106.99       205.73 o                         
   2   0   2      20750.52      23407.95       392.23 o                         
   3   0   2       4642.56       4848.76        75.10 o                         
   4   0   2      32623.62      34015.43       523.92 o                         
   5   0   2       2997.35       3318.99        56.86 o                         
   6   0   2      10974.25      11217.65       208.17 o                         
   7   0   2       3400.67       3366.43        68.61 o                         
   8   0   2        445.83        545.13        18.74 o                         
   9   0   2         16.66        -10.49        10.49 o                         
  10   0   2        239.92        239.98        13.53 o                         
  11   0   2       1297.69       1304.87        39.55 o                         
  12   0   2         10.85        -11.95        13.58 o                         
  13   0   2         78.23         82.99        25.92 o                         
  14   0   2          3.27        -24.38        58.09 o                         
   1   1   2       5315.85       6252.63        89.68 o                         
   2   1   2      43545.68      46075.70       521.54 o                         
   3   1   2      11622.16      11997.46       136.10 o                         
   4   1   2         88.20         65.63         2.97 o                         
   5   1   2       4691.42       5297.98        60.76 o                         
   6   1   2         11.76         -4.90         4.90 o                         
   7   1   2       4269.89       4511.90        64.26 o                         
   8   1   2          1.53         -6.33         6.33 o                         
   9   1   2        241.97        226.07         8.21 o                         
  10   1   2        104.20         90.03         8.38 o                         
  11   1   2          6.12         23.41         9.34 o                         
  12   1   2          1.61        -10.83        10.83 o                         
  13   1   2         30.80        -17.11        18.24 o                         
  14   1   2         46.82         26.88        38.98 o                         
   0   2   2      59866.10      60819.48      1951.59 o                         
   1   2   2      18012.01      19202.73       354.47 o                         
   2   2   2         17.94         17.09         2.27 o                         
   3   2   2        539.26        513.76         7.39 o                         
   4   2   2       6414.55       6772.08        80.62 o                         
   5   2   2      16839.27      17576.80       195.46 o                         
   6   2   2       1651.74       1535.47        21.79 o                         
   7   2   2         37.21         -5.74         5.74 o                         
   8   2   2        481.97        585.42        13.94 o                         
   9   2   2       1249.40       1289.84        22.37 o                         
  10   2   2        117.54        100.69         8.66 o                         
  11   2   2        359.81        386.65        12.74 o                         
  12   2   2        167.09        100.77        12.74 o                         
  13   2   2        176.03        205.54        23.03 o                         
  14   2   2          6.57        -39.09        39.09 o                         
   1   3   2      48841.84      47870.66      1045.40 o                         
   2   3   2      11769.97      12786.73       204.77 o                         
   3   3   2       3363.71       3184.08        47.97 o                         
   4   3   2       4646.92       4778.71        60.00 o                         
   5   3   2        130.17        139.88         4.98 o                         
   6   3   2        292.10        307.23         7.44 o                         
   7   3   2        144.62        107.48         6.72 o                         
   8   3   2        159.17        141.69         7.97 o                         
   9   3   2        536.46        456.58        12.42 o                         
  10   3   2        346.65        386.24        14.36 o                         
  11   3   2        106.04        163.86        10.83 o                         
  12   3   2         23.44         18.49        12.64 o                         
  13   3   2         92.06         72.96        22.37 o                         
  14   3   2          0.77        -35.58        35.58 o                         
   0   4   2     116534.38     115618.20      3204.62 o                         
   1   4   2      18407.71      17746.52       348.34 o                         
   2   4   2      60839.23      60360.61      1011.46 o                         
   3   4   2        140.71        139.71         4.35 o                         
   4   4   2        831.76        788.68        13.15 o                         
   5   4   2         12.89         14.59         4.22 o                         
   6   4   2       2597.95       2606.41        42.49 o                         
   7   4   2        194.83        132.57         7.06 o                         
   8   4   2         71.38         91.04         7.26 o                         
   9   4   2        219.40        194.63         8.93 o                         
  10   4   2         98.32         53.38         9.74 o                         
  11   4   2        447.03        494.11        14.20 o                         
  12   4   2         59.55         25.92        13.54 o                         
  13   4   2        320.32        373.96        28.15 o                         
  14   4   2          4.30        -25.49        35.35 o                         
   1   5   2        441.84        450.19        12.84 o                         
   2   5   2      13749.46      14478.86       261.07 o                         
   3   5   2       1684.78       1677.27        27.46 o                         
   4   5   2        421.11        418.68        10.35 o                         
   5   5   2        303.20        398.01        10.15 o                         
   6   5   2        324.61        460.37        12.40 o                         
   7   5   2       2180.76       2412.30        49.84 o                         
   8   5   2       1442.23       1434.66        25.11 o                         
   9   5   2        529.18        587.86        15.51 o                         
  10   5   2          0.06         -9.80         9.80 o                         
  11   5   2         26.73         28.24        11.55 o                         
  12   5   2        173.80        176.37        15.36 o                         
  13   5   2         58.19         71.33        21.93 o                         
  14   5   2          6.70        -35.07        35.07 o                         
   0   6   2       5559.39       5775.23       215.52 o                         
   1   6   2       7406.38       7860.75       151.67 o                         
   2   6   2       4621.64       4558.46        81.27 o                         
   3   6   2       2667.93       2461.70        43.14 o                         
   4   6   2       3680.20       4215.34        75.68 o                         
   5   6   2        618.25        467.37        13.54 o                         
   6   6   2        220.28        192.71         7.91 o                         
   7   6   2          1.86         -3.67         7.45 o                         
   8   6   2          5.25         -3.59         8.52 o                         
   9   6   2       1120.38       1083.43        21.68 o                         
  10   6   2        526.27        544.67        14.88 o                         
  11   6   2        369.82        408.29        14.32 o                         
  12   6   2         49.80         54.30        15.74 o                         
  13   6   2         36.54         20.95        22.65 o                         
  14   6   2          4.38        -24.80        32.12 o                         
   1   7   2      10810.38      10516.77       185.42 o                         
   2   7   2       9185.02       9593.15       239.56 o                         
   3   7   2       7256.28       7546.57       141.07 o                         
   4   7   2        259.43        243.71         9.00 o                         
   5   7   2       1531.92       1597.34        32.27 o                         
   6   7   2       2179.89       2125.67        37.79 o                         
   7   7   2          6.36          6.84         7.46 o                         
   8   7   2         60.57         58.71         9.00 o                         
   9   7   2        824.68        795.78        22.89 o                         
  10   7   2        194.67        246.19        12.92 o                         
  11   7   2          1.02        -14.15        14.15 o                         
  12   7   2          6.92        -20.21        20.21 o                         
  13   7   2          0.46        -15.34        24.41 o                         
   0   8   2        443.79        490.65        29.35 o                         
   1   8   2        309.91        327.87        15.36 o                         
   2   8   2       2893.54       2645.81        73.26 o                         
   3   8   2        410.33        496.70        24.74 o                         
   4   8   2        329.63        261.32         9.69 o                         
   5   8   2        377.00        333.63        11.02 o                         
   6   8   2        127.27        129.96         8.68 o                         
   7   8   2        768.40        750.28        19.65 o                         
   8   8   2         57.65         51.09         9.14 o                         
   9   8   2        423.82        445.71        14.65 o                         
  10   8   2         38.75         33.76        11.84 o                         
  11   8   2         16.15         19.35        14.51 o                         
  12   8   2         10.10          8.15        21.34 o                         
  13   8   2         61.80         29.57        26.77 o                         
   1   9   2        611.08        581.05        21.32 o                         
   2   9   2       2592.41       2574.62        75.27 o                         
   3   9   2       3086.57       2958.98        61.79 o                         
   4   9   2       4484.82       4950.63       136.15 o                         
   5   9   2         93.21        123.56         8.88 o                         
   6   9   2        105.97         95.52         8.85 o                         
   7   9   2       1898.37       1964.31        39.16 o                         
   8   9   2        883.49        765.12        21.78 o                         
   9   9   2         21.22          8.82        11.48 o                         
  10   9   2        188.91        175.51        13.60 o                         
  11   9   2         33.16         31.97        17.90 o                         
  12   9   2          3.52        -21.36        21.36 o                         
  13   9   2         29.78        -15.68        32.10 o                         
   0  10   2       1308.44       1268.76        45.84 o                         
   1  10   2       4102.92       4340.96       128.50 o                         
   2  10   2          5.31        -11.06        11.06 o                         
   3  10   2        202.37        159.55        13.94 o                         
   4  10   2         26.35         20.90        10.19 o                         
   5  10   2          2.27         14.11         9.19 o                         
   6  10   2          4.35         -7.10         8.91 o                         
   7  10   2        567.87        500.37        15.69 o                         
   8  10   2        334.30        343.89        13.01 o                         
   9  10   2          7.03         -2.27        11.37 o                         
  10  10   2         19.10          6.78        15.13 o                         
  11  10   2         17.77          0.51        20.57 o                         
  12  10   2         10.42        -12.42        24.92 o                         
   1  11   2        669.24        775.00        33.29 o                         
   2  11   2       1295.56       1110.74        43.83 o                         
   3  11   2       1247.40       1113.13        44.30 o                         
   4  11   2        410.53        366.35        14.72 o                         
   5  11   2         19.67         23.24        11.26 o                         
   6  11   2        417.13        369.77        16.48 o                         
   7  11   2        149.76        143.70        11.18 o                         
   8  11   2         74.92         56.24        11.66 o                         
   9  11   2         46.45         28.57        13.67 o                         
  10  11   2          5.22         -3.79        20.25 o                         
  11  11   2          1.62        -23.28        23.28 o                         
  12  11   2          0.37        -26.47        26.47 o                         
   0  12   2        357.54        340.42        35.33 o                         
   1  12   2        106.13         76.62        12.83 o                         
   2  12   2          0.51         -6.13        19.10 o                         
   3  12   2         10.15          0.39        14.00 o                         
   4  12   2        271.81        223.34        18.09 o                         
   5  12   2        613.37        577.97        24.83 o                         
   6  12   2          4.14         12.22        11.30 o                         
   7  12   2          7.20          2.27        11.37 o                         
   8  12   2         13.70          9.04        14.02 o                         
   9  12   2         70.73         53.90        17.04 o                         
  10  12   2         49.71         52.21        22.97 o                         
  11  12   2          2.56        -25.69        25.69 o                         
   1  13   2         76.83        120.72        16.99 o                         
   2  13   2          5.63         -8.16        18.69 o                         
   3  13   2         34.43          6.85        16.70 o                         
   4  13   2        186.68        191.37        17.11 o                         
   5  13   2         60.98         44.28        18.66 o                         
   6  13   2         94.27         64.04        12.81 o                         
   7  13   2          7.65         -1.67        11.94 o                         
   8  13   2         15.88         17.16        17.27 o                         
   9  13   2          0.17         -7.15        20.22 o                         
  10  13   2          2.35         -0.56        22.89 o                         
  11  13   2         10.48        -27.57        27.57 o                         
   0  14   2       4023.83       4125.05       123.58 o                         
   1  14   2        585.19        529.88        28.61 o                         
   2  14   2        210.07        198.95        30.59 o                         
   3  14   2         27.07        -23.06        25.82 o                         
   4  14   2         52.09         15.24        16.22 o                         
   5  14   2         40.81        116.98        18.81 o                         
   6  14   2         31.57         16.96        18.47 o                         
   7  14   2         39.12         25.20        15.14 o                         
   8  14   2         13.62        -11.31        22.75 o                         
   9  14   2        177.08        181.51        25.79 o                         
  10  14   2         10.03        -26.66        26.66 o                         
   1  15   2        125.56        261.78        22.85 o                         
   2  15   2         40.04         29.29        17.41 o                         
   3  15   2         40.23         60.89        24.83 o                         
   4  15   2         88.74         96.04        18.41 o                         
   5  15   2         11.09         -1.20        21.38 o                         
   6  15   2        127.81        114.17        18.45 o                         
   7  15   2          6.42        -13.68        32.76 o                         
   8  15   2          0.15        -25.66        25.66 o                         
   9  15   2          2.54        -18.95        26.67 o                         
  10  15   2          2.02        -30.86        30.86 o                         
   0  16   2       1102.23       1186.76        86.85 o                         
   1  16   2        173.15        329.61        29.25 o                         
   2  16   2         74.00         86.70        32.59 o                         
   3  16   2        477.63        422.22        28.83 o                         
   4  16   2         49.82         18.96        32.95 o                         
   5  16   2        122.58         42.42        31.83 o                         
   6  16   2          1.52        -24.12        24.12 o                         
   7  16   2         55.61         10.87        46.54 o                         
   8  16   2         14.04        -30.69        33.65 o                         
   9  16   2          2.13        -44.44        44.44 o                         
   1  17   2        131.61        400.46        32.55 o                         
   2  17   2          6.44        133.98        29.70 o                         
   3  17   2        127.32        260.98        32.18 o                         
   4  17   2          0.81         44.71        25.21 o                         
   5  17   2         24.44         26.39        31.40 o                         
   6  17   2         12.27        -36.57        36.57 o                         
   7  17   2         11.80          9.41        54.97 o                         
   8  17   2          0.35        -51.35        53.14 o                         
   0  18   2          3.29        137.02        41.58 o                         
   1  18   2         16.36        175.90        31.49 o                         
   2  18   2          7.32        164.70        31.80 o                         
   3  18   2         24.15        115.12        31.22 o                         
   4  18   2         85.93        161.28        27.42 o                         
   5  18   2        377.94        497.23        64.16 o                         
   6  18   2         21.39         25.53        58.09 o                         
   7  18   2          0.22         -4.80        61.74 o                         
   1  19   2         43.13        256.48        33.90 o                         
   2  19   2         72.91        246.65        35.05 o                         
   3  19   2          1.06        114.53        34.04 o                         
   4  19   2         43.87        174.22        30.87 o                         
   5  19   2          6.21        138.82        37.47 o                         
   0  20   2         18.21        214.50        49.06 o                         
   1  20   2         30.06        234.51        34.56 o                         
   2  20   2         11.40        179.76        35.36 o                         
   3  20   2          9.16        162.13        42.09 o                         
   1   1   3       8946.96       8440.64       148.05 o                         
   2   1   3      19561.12      22403.07       301.95 o                         
   3   1   3       5859.25       6219.49        70.73 o                         
   4   1   3       6072.35       5680.83        66.24 o                         
   5   1   3       1210.99       1480.66        20.11 o                         
   6   1   3       8626.16       9748.51       128.21 o                         
   7   1   3        272.19        307.59         8.09 o                         
   8   1   3        293.59        271.60         8.08 o                         
   9   1   3        267.83        221.66         8.48 o                         
  10   1   3         12.81         -8.10         8.10 o                         
  11   1   3        131.34        144.26         9.95 o                         
  12   1   3         20.22         -1.06        12.83 o                         
  13   1   3          1.52        -16.65        19.07 o                         
  14   1   3         94.58         60.73        33.34 o                         
   0   2   3       1537.69       1244.59        31.63 o                         
   1   2   3       6120.81       6053.53       101.44 o                         
   2   2   3       3557.97       3474.71        48.66 o                         
   3   2   3       4837.42       4733.61        57.75 o                         
   4   2   3        279.78        343.82         6.62 o                         
   5   2   3       2333.61       2367.96        32.42 o                         
   6   2   3         72.77         42.23         4.88 o                         
   7   2   3          0.07         -5.47         5.47 o                         
   8   2   3        222.54        170.05         8.15 o                         
   9   2   3         11.92         19.51         7.72 o                         
  10   2   3        324.65        354.54        11.22 o                         
  11   2   3         41.55         16.83        10.28 o                         
  12   2   3         68.96         67.12        15.63 o                         
  13   2   3         43.08          7.75        19.45 o                         
  14   2   3          1.05        -22.99        29.34 o                         
   1   3   3      15999.44      17706.74       347.40 o                         
   2   3   3      49908.69      51854.08      1028.86 o                         
   3   3   3       5171.01       4681.26        61.76 o                         
   4   3   3       1616.34       1547.01        20.08 o                         
   5   3   3       2058.77       2179.45        29.97 o                         
   6   3   3        737.71        879.32        16.36 o                         
   7   3   3        781.94        880.62        16.95 o                         
   8   3   3       1972.32       1909.69        31.26 o                         
   9   3   3        541.41        615.61        16.49 o                         
  10   3   3          1.45          1.60         9.59 o                         
  11   3   3          8.16         -5.51        11.21 o                         
  12   3   3         26.83         27.55        16.62 o                         
  13   3   3          0.17        -14.78        20.77 o                         
  14   3   3          9.85         -9.48        30.18 o                         
   0   4   3      12611.95      12323.58       305.38 o                         
   1   4   3        108.85        108.10         4.73 o                         
   2   4   3        228.82        189.77         8.04 o                         
   3   4   3       4022.86       4383.80        71.17 o                         
   4   4   3      12271.96      13084.63       181.97 o                         
   5   4   3       2121.91       2214.23        31.72 o                         
   6   4   3       1872.29       1876.98        28.61 o                         
   7   4   3        283.91        249.24         7.89 o                         
   8   4   3        387.61        436.28        12.23 o                         
   9   4   3         26.17         19.53         8.69 o                         
  10   4   3         69.36         51.60         9.93 o                         
  11   4   3         71.72         53.24        11.57 o                         
  12   4   3          3.48        -17.01        17.07 o                         
  13   4   3          1.71          0.08        22.47 o                         
  14   4   3         28.83         -2.31        32.76 o                         
   1   5   3        503.54        618.61        13.95 o                         
   2   5   3      10699.22      10963.04       216.16 o                         
   3   5   3       1739.49       1540.49        25.62 o                         
   4   5   3       1894.44       1781.32        30.71 o                         
   5   5   3       2144.13       2424.00        38.04 o                         
   6   5   3        313.48        303.25         8.09 o                         
   7   5   3        450.47        418.89        10.56 o                         
   8   5   3         25.09         -5.32         7.01 o                         
   9   5   3        893.22        888.60        19.56 o                         
  10   5   3         23.45         14.92        10.03 o                         
  11   5   3          5.50         -2.59        11.46 o                         
  12   5   3         85.65         74.19        18.26 o                         
  13   5   3          1.87        -21.80        21.80 o                         
  14   5   3          4.80        -34.65        34.65 o                         
   0   6   3       4704.73       3897.68       127.72 o                         
   1   6   3       1980.14       2111.66        43.46 o                         
   2   6   3        143.95        188.91         7.69 o                         
   3   6   3       4672.31       4723.00        83.99 o                         
   4   6   3       5105.99       4858.73        91.50 o                         
   5   6   3       2201.20       2040.94        39.25 o                         
   6   6   3       2237.85       2323.86        37.19 o                         
   7   6   3        123.50        125.64         8.69 o                         
   8   6   3        180.57        144.75         8.98 o                         
   9   6   3        351.75        317.07        11.13 o                         
  10   6   3        820.87        907.85        23.12 o                         
  11   6   3          3.54        -12.08        12.08 o                         
  12   6   3          0.65        -18.20        18.20 o                         
  13   6   3         77.67         53.15        23.40 o                         
   1   7   3        238.51        201.23         8.97 o                         
   2   7   3        760.42        544.03        20.85 o                         
   3   7   3         25.13         24.82         5.59 o                         
   4   7   3        141.65        197.20         8.08 o                         
   5   7   3       1869.65       1605.62        29.50 o                         
   6   7   3        450.95        537.73        15.11 o                         
   7   7   3       2530.84       2414.40        42.82 o                         
   8   7   3          8.04          1.65         9.08 o                         
   9   7   3         66.49         52.30        10.13 o                         
  10   7   3         29.35         34.16        11.17 o                         
  11   7   3        346.43        380.45        16.70 o                         
  12   7   3        224.80        202.24        21.99 o                         
  13   7   3          0.09        -17.15        25.11 o                         
   0   8   3      12275.80      11854.69       331.06 o                         
   1   8   3      15966.27      15587.33       388.13 o                         
   2   8   3       1391.30       1220.52        35.82 o                         
   3   8   3        215.83        160.85         9.52 o                         
   4   8   3        971.97       1118.35        25.95 o                         
   5   8   3         21.07          7.60         7.50 o                         
   6   8   3       3240.19       3184.62        56.83 o                         
   7   8   3        432.98        506.49        15.25 o                         
   8   8   3         42.94         55.54         9.88 o                         
   9   8   3         81.27         81.36        10.68 o                         
  10   8   3         14.51          5.46        11.35 o                         
  11   8   3        364.93        333.41        16.38 o                         
  12   8   3         67.12         35.12        21.41 o                         
  13   8   3         27.45         31.33        25.53 o                         
   1   9   3        291.27        256.47        16.43 o                         
   2   9   3        244.98        303.87        12.95 o                         
   3   9   3       1113.84       1073.59        41.05 o                         
   4   9   3          4.63          7.65         8.57 o                         
   5   9   3        711.59        709.10        20.35 o                         
   6   9   3        654.00        578.16        17.93 o                         
   7   9   3       1222.50       1231.06        25.94 o                         
   8   9   3         65.56         38.20        10.14 o                         
   9   9   3        374.71        356.62        13.88 o                         
  10   9   3         11.71         -8.84        13.44 o                         
  11   9   3         13.12        -16.67        16.67 o                         
  12   9   3         46.16         55.04        24.35 o                         
  13   9   3         27.13        -20.33        26.74 o                         
   0  10   3       4832.95       4933.60       163.19 o                         
   1  10   3       3350.43       3048.80        81.38 o                         
   2  10   3       2765.50       3063.26        74.46 o                         
   3  10   3        290.64        292.26        22.17 o                         
   4  10   3        922.81        909.69        29.23 o                         
   5  10   3       3977.73       3879.10        79.97 o                         
   6  10   3          9.12         -4.55         9.85 o                         
   7  10   3          4.72        -10.62        10.62 o                         
   8  10   3        111.31         91.87        11.19 o                         
   9  10   3         77.99         39.55        11.50 o                         
  10  10   3         47.61         28.61        14.42 o                         
  11  10   3        242.81        245.75        24.46 o                         
  12  10   3          0.68         -2.41        27.19 o                         
   1  11   3       1942.41       1928.80        73.72 o                         
   2  11   3        485.03        408.65        26.17 o                         
   3  11   3         12.61        -11.56        11.56 o                         
   4  11   3        663.89        632.39        29.47 o                         
   5  11   3       1639.50       1705.99        46.48 o                         
   6  11   3        307.53        380.51        14.61 o                         
   7  11   3          8.89         -2.11        11.62 o                         
   8  11   3        121.63         72.32        11.39 o                         
   9  11   3        306.77        288.38        16.02 o                         
  10  11   3         83.40         79.54        20.39 o                         
  11  11   3         67.24         53.97        23.76 o                         
  12  11   3         28.53        -18.83        26.09 o                         
   0  12   3        220.63        144.53        18.66 o                         
   1  12   3       1025.20       1065.99        51.19 o                         
   2  12   3        376.31        463.52        36.55 o                         
   3  12   3       2153.05       1891.10        52.58 o                         
   4  12   3        287.54        287.74        21.57 o                         
   5  12   3        102.67        116.94        16.23 o                         
   6  12   3       1937.34       1724.11        43.35 o                         
   7  12   3        212.00        211.86        15.01 o                         
   8  12   3          0.53        -16.09        16.09 o                         
   9  12   3         25.02         22.85        15.53 o                         
  10  12   3          6.98        -13.28        22.86 o                         
  11  12   3        159.85        184.01        26.49 o                         
   1  13   3        357.36        282.59        16.46 o                         
   2  13   3       2623.78       2928.33        85.51 o                         
   3  13   3       1303.19       1385.99        59.13 o                         
   4  13   3         44.49         29.10        14.46 o                         
   5  13   3         56.98         43.93        19.60 o                         
   6  13   3         65.69         72.19        14.35 o                         
   7  13   3        384.65        391.77        16.97 o                         
   8  13   3          1.38        -17.38        17.38 o                         
   9  13   3         49.92         46.20        23.76 o                         
  10  13   3          6.32        -16.41        23.06 o                         
  11  13   3         44.17          0.58        28.02 o                         
   0  14   3         10.84         59.20        21.93 o                         
   1  14   3          1.30         -2.28        17.02 o                         
   2  14   3        186.76        197.59        28.98 o                         
   3  14   3         46.33         64.44        19.34 o                         
   4  14   3         18.09         -1.46        14.80 o                         
   5  14   3       1280.79       1246.60        50.02 o                         
   6  14   3          0.47        -11.24        16.03 o                         
   7  14   3         21.96          9.90        17.47 o                         
   8  14   3          0.93        -23.35        23.35 o                         
   9  14   3         38.53          8.67        25.04 o                         
  10  14   3          5.04        -25.92        25.92 o                         
   1  15   3        540.85        519.22        27.49 o                         
   2  15   3        102.84        111.22        26.14 o                         
   3  15   3          4.41        -21.50        24.09 o                         
   4  15   3        383.19        373.09        25.92 o                         
   5  15   3          7.74          4.49        19.07 o                         
   6  15   3         24.26         15.67        19.70 o                         
   7  15   3         26.45         -3.88        28.04 o                         
   8  15   3         37.47         15.29        25.53 o                         
   9  15   3         10.30          4.25        28.21 o                         
   0  16   3        116.42        142.84        56.07 o                         
   1  16   3          0.65         32.65        25.04 o                         
   2  16   3        259.71        316.09        27.63 o                         
   3  16   3        559.53        500.03        34.91 o                         
   4  16   3         89.98         62.94        28.72 o                         
   5  16   3         50.47         31.41        22.10 o                         
   6  16   3         12.70         -8.08        31.74 o                         
   7  16   3        194.86        104.03        58.59 o                         
   8  16   3          2.74        -39.50        39.50 o                         
   9  16   3         41.97        -10.64        44.54 o                         
   1  17   3         38.32        161.84        28.70 o                         
   2  17   3        104.42        205.41        30.95 o                         
   3  17   3        532.21        582.06        50.03 o                         
   4  17   3        212.53        170.92        38.19 o                         
   5  17   3         93.19         84.05        33.56 o                         
   6  17   3         47.15        -17.97        61.32 o                         
   7  17   3         23.06          5.37        55.70 o                         
   8  17   3          6.67        -32.48        32.48 o                         
   0  18   3          7.96        139.90        43.58 o                         
   1  18   3          1.74        140.81        30.55 o                         
   2  18   3          1.97        132.47        32.58 o                         
   3  18   3        255.45        353.51        34.54 o                         
   4  18   3        168.95        237.03        39.52 o                         
   5  18   3          0.00         30.53        45.64 o                         
   6  18   3         51.47         72.02        43.49 o                         
   7  18   3          3.29        -37.41        37.90 o                         
   1  19   3         14.06        172.05        32.27 o                         
   2  19   3         18.35        217.79        35.03 o                         
   3  19   3         66.73        177.62        35.41 o                         
   4  19   3         20.87        124.47        37.48 o                         
   5  19   3         22.05        102.72        41.17 o                         
   0  20   3         10.77        183.81        48.45 o                         
   1  20   3          0.94        177.24        34.39 o                         
   2  20   3          0.01        192.90        35.56 o                         
   3  20   3          2.79        166.09        39.49 o                         
   0   0   4       3135.95       2911.36       115.78 o                         
   1   0   4      40733.62      42860.04       970.00 o                         
   2   0   4      21169.89      21995.09       406.80 o                         
   3   0   4       2158.40       2586.65        43.96 o                         
   4   0   4        942.71       1324.05        22.93 o                         
   5   0   4       5920.24       6445.05       113.91 o                         
   6   0   4       1624.70       1506.39        31.43 o                         
   7   0   4        843.54        822.09        22.28 o                         
   8   0   4        500.76        466.89        17.71 o                         
   9   0   4       3559.79       4020.33        82.41 o                         
  10   0   4         34.58         15.26        11.76 o                         
  11   0   4        200.89        263.21        16.11 o                         
  12   0   4         17.32        -21.42        21.42 o                         
  13   0   4          8.14         20.22        24.34 o                         
  14   0   4        161.66        235.85        36.67 o                         
   1   1   4       4862.44       4769.72        80.10 o                         
   2   1   4       8681.70       8354.41       119.86 o                         
   3   1   4       2971.83       2958.02        33.95 o                         
   4   1   4       2705.55       2687.39        31.82 o                         
   5   1   4       1405.44       1621.79        21.78 o                         
   6   1   4       1273.05       1351.72        21.51 o                         
   7   1   4        188.24        187.03         6.75 o                         
   8   1   4          9.15         -0.34         6.77 o                         
   9   1   4        137.97        153.62         8.11 o                         
  10   1   4        383.21        415.79        11.00 o                         
  11   1   4         41.98         22.15         9.89 o                         
  12   1   4        464.23        510.03        21.07 o                         
  13   1   4         20.59         10.12        19.40 o                         
  14   1   4         81.44         69.23        30.23 o                         
   0   2   4      28724.09      30596.49       982.02 o                         
   1   2   4       8041.06       7944.31       138.57 o                         
   2   2   4       4120.89       4159.04        64.47 o                         
   3   2   4       9198.98       9730.57       124.13 o                         
   4   2   4        239.13        292.58         6.12 o                         
   5   2   4       5450.01       5563.58        83.41 o                         
   6   2   4        227.63        243.29         6.74 o                         
   7   2   4        143.90         57.72         5.57 o                         
   8   2   4       1076.06       1176.77        20.20 o                         
   9   2   4          9.25         -2.89         7.96 o                         
  10   2   4       1277.70       1377.38        28.21 o                         
  11   2   4        550.76        533.43        21.81 o                         
  12   2   4         55.19         46.72        18.23 o                         
  13   2   4        214.93        309.53        22.28 o                         
  14   2   4         43.84         62.64        27.55 o                         
   1   3   4        531.35        636.74        13.30 o                         
   2   3   4       5050.62       5485.40        84.79 o                         
   3   3   4      12252.81      13022.69       170.50 o                         
   4   3   4        455.40        366.59         8.04 o                         
   5   3   4        153.89        133.83         4.79 o                         
   6   3   4       4250.86       4678.35        70.95 o                         
   7   3   4       3068.03       3439.54        49.85 o                         
   8   3   4        106.48         85.71         7.58 o                         
   9   3   4          0.25         -1.71         8.84 o                         
  10   3   4       1568.66       1689.60        31.29 o                         
  11   3   4         55.52         48.78        12.25 o                         
  12   3   4        104.87         91.75        18.30 o                         
  13   3   4          1.01        -19.43        19.43 o                         
  14   3   4        168.13        202.06        28.75 o                         
   0   4   4        321.76        347.34        11.93 o                         
   1   4   4       6449.20       7329.32       154.30 o                         
   2   4   4       6665.09       6788.22       109.24 o                         
   3   4   4        428.33        434.38         8.90 o                         
   4   4   4       2084.09       2060.94        30.05 o                         
   5   4   4      11549.51      11728.75       163.33 o                         
   6   4   4       3650.53       3584.86        51.49 o                         
   7   4   4       1160.69       1038.76        20.16 o                         
   8   4   4       1164.82       1240.60        24.00 o                         
   9   4   4         29.61         44.98         8.48 o                         
  10   4   4         20.55         21.89        10.23 o                         
  11   4   4        147.14        185.58        13.43 o                         
  12   4   4          8.36        -15.25        18.40 o                         
  13   4   4         33.61         29.09        22.59 o                         
  14   4   4         37.63         21.77        29.36 o                         
   1   5   4       5970.94       5245.15        97.95 o                         
   2   5   4      13048.29      12674.25       272.06 o                         
   3   5   4        791.49        618.09        13.49 o                         
   4   5   4       2408.34       2393.03        37.21 o                         
   5   5   4       1187.60       1326.27        21.89 o                         
   6   5   4        140.09         93.42         6.19 o                         
   7   5   4       2353.64       2461.45        36.91 o                         
   8   5   4          6.02          1.06         8.00 o                         
   9   5   4        904.19        876.66        21.34 o                         
  10   5   4       1121.68       1160.50        25.66 o                         
  11   5   4         10.45         15.49        12.51 o                         
  12   5   4         29.15          9.70        18.97 o                         
  13   5   4         47.02         23.28        25.43 o                         
  14   5   4         35.41         50.57        29.81 o                         
   0   6   4       3884.41       3665.56       112.66 o                         
   1   6   4         88.13        144.15         6.63 o                         
   2   6   4       1032.18       1048.46        30.57 o                         
   3   6   4       2476.35       2573.11        52.92 o                         
   4   6   4       1632.64       1674.75        30.78 o                         
   5   6   4        668.27        677.47        16.40 o                         
   6   6   4          4.80          6.20         6.49 o                         
   7   6   4        440.58        418.30        12.27 o                         
   8   6   4        295.29        326.29        10.66 o                         
   9   6   4         55.37         41.76         9.41 o                         
  10   6   4         29.12         27.97        10.28 o                         
  11   6   4         68.97         63.73        14.21 o                         
  12   6   4         14.63         -8.42        17.83 o                         
  13   6   4         23.00        -26.31        26.31 o                         
   1   7   4       4678.12       4706.45       107.86 o                         
   2   7   4         17.98          9.25         6.10 o                         
   3   7   4      22237.04      20938.16       387.62 o                         
   4   7   4        138.65        106.72         8.15 o                         
   5   7   4         14.09          8.37         7.26 o                         
   6   7   4        321.76        369.98        10.07 o                         
   7   7   4       1360.92       1380.67        24.73 o                         
   8   7   4         32.99         15.10         9.03 o                         
   9   7   4        271.64        339.12        12.07 o                         
  10   7   4        527.47        476.05        14.81 o                         
  11   7   4          7.10        -11.30        15.78 o                         
  12   7   4          3.08        -11.47        20.60 o                         
  13   7   4         16.56          7.79        25.19 o                         
   0   8   4        586.98        471.91        26.68 o                         
   1   8   4         24.59         22.75         6.64 o                         
   2   8   4       4986.68       4895.37        98.11 o                         
   3   8   4       8683.53       8676.62       171.96 o                         
   4   8   4       1193.10       1177.45        25.83 o                         
   5   8   4        138.44        176.56         9.25 o                         
   6   8   4        346.90        287.81        12.45 o                         
   7   8   4        331.02        325.60        10.16 o                         
   8   8   4        501.03        467.47        14.62 o                         
   9   8   4         27.92         46.12        10.63 o                         
  10   8   4          3.16         -9.32        11.42 o                         
  11   8   4         33.78         26.28        18.05 o                         
  12   8   4          1.83        -15.14        22.96 o                         
  13   8   4         61.43         62.59        27.82 o                         
   1   9   4       6269.39       5686.25       133.02 o                         
   2   9   4       2189.38       2270.82        56.56 o                         
   3   9   4       7839.07       7487.92       159.26 o                         
   4   9   4        308.78        259.35        14.16 o                         
   5   9   4        452.13        445.55        14.74 o                         
   6   9   4          0.99         -5.52         9.55 o                         
   7   9   4         57.05         55.19         9.12 o                         
   8   9   4          0.88          1.83         9.71 o                         
   9   9   4        415.62        371.43        13.78 o                         
  10   9   4         48.39         40.30        13.69 o                         
  11   9   4         32.37         11.68        20.30 o                         
  12   9   4          3.78        -18.37        24.31 o                         
  13   9   4          0.61         18.05        35.30 o                         
   0  10   4        245.28        215.18        18.82 o                         
   1  10   4        743.57        785.92        45.11 o                         
   2  10   4        577.52        644.06        26.34 o                         
   3  10   4       1158.59       1175.19        30.39 o                         
   4  10   4       1734.17       1644.16        38.32 o                         
   5  10   4       1119.23       1068.58        28.46 o                         
   6  10   4         88.09        114.07        10.67 o                         
   7  10   4        172.55        160.91        11.93 o                         
   8  10   4          6.51         -7.70        10.56 o                         
   9  10   4         43.16         57.90        11.72 o                         
  10  10   4         19.16        -13.54        16.63 o                         
  11  10   4         14.64         17.07        22.75 o                         
  12  10   4          5.20        -21.01        25.89 o                         
   1  11   4       3353.69       3490.82        84.44 o                         
   2  11   4         97.78        128.48        14.91 o                         
   3  11   4       1552.61       1610.89        41.12 o                         
   4  11   4        199.68        217.70        12.45 o                         
   5  11   4          1.00        -11.80        11.80 o                         
   6  11   4          0.69         -6.17        11.30 o                         
   7  11   4        314.41        286.82        13.36 o                         
   8  11   4          0.60         -7.78        10.76 o                         
   9  11   4          1.98         -4.25        13.54 o                         
  10  11   4          2.64        -14.22        20.35 o                         
  11  11   4          2.60        -23.57        23.57 o                         
  12  11   4         48.39         48.29        28.18 o                         
   0  12   4       2095.25       2031.07        82.85 o                         
   1  12   4        676.54        606.70        31.53 o                         
   2  12   4        997.37        900.88        44.73 o                         
   3  12   4        219.00        175.96        13.81 o                         
   4  12   4        287.67        267.94        21.17 o                         
   5  12   4        465.11        477.67        21.06 o                         
   6  12   4        294.03        281.50        15.53 o                         
   7  12   4          0.06         -8.01        12.72 o                         
   8  12   4         18.42         34.68        14.00 o                         
   9  12   4        110.40        129.20        17.79 o                         
  10  12   4         26.81         21.72        23.40 o                         
  11  12   4          5.61        -27.49        27.49 o                         
   1  13   4        178.45        173.44        20.33 o                         
   2  13   4        465.98        420.19        24.20 o                         
   3  13   4        365.68        319.85        20.79 o                         
   4  13   4         13.14         33.76        11.45 o                         
   5  13   4        493.70        378.99        22.23 o                         
   6  13   4         88.58         60.38        20.18 o                         
   7  13   4        119.96        111.23        16.95 o                         
   8  13   4         35.13         37.57        17.09 o                         
   9  13   4         48.24         33.75        23.42 o                         
  10  13   4          1.95        -23.92        23.92 o                         
  11  13   4          0.70        -14.04        29.40 o                         
   0  14   4        129.46        150.38        23.90 o                         
   1  14   4        979.74       1079.25        41.65 o                         
   2  14   4         25.86         22.02        19.43 o                         
   3  14   4        117.85         86.50        16.42 o                         
   4  14   4        159.96        147.66        15.38 o                         
   5  14   4       1121.05       1089.26        45.00 o                         
   6  14   4         48.71         44.53        17.24 o                         
   7  14   4         71.11        110.09        18.96 o                         
   8  14   4          0.09         -4.54        25.18 o                         
   9  14   4         13.95        -22.41        25.07 o                         
  10  14   4          0.06        -27.60        27.60 o                         
   1  15   4         89.45        101.87        15.88 o                         
   2  15   4         20.34         11.12        25.41 o                         
   3  15   4          6.98        -20.35        20.35 o                         
   4  15   4        317.77        345.29        19.33 o                         
   5  15   4         27.97         28.94        18.36 o                         
   6  15   4          3.90         31.70        22.04 o                         
   7  15   4          2.83        -22.75        33.85 o                         
   8  15   4          0.65        -17.12        40.10 o                         
   9  15   4         20.95         28.39        28.76 o                         
   0  16   4        391.65        535.84        40.00 o                         
   1  16   4        115.04        171.34        22.06 o                         
   2  16   4          0.40         41.27        26.67 o                         
   3  16   4          6.91          4.16        26.02 o                         
   4  16   4        151.46        166.34        25.83 o                         
   5  16   4        308.47        283.77        27.54 o                         
   6  16   4         24.88         13.19        20.68 o                         
   7  16   4         52.70         -2.15        43.53 o                         
   8  16   4         29.39        -22.07        31.32 o                         
   1  17   4          2.61        108.04        27.63 o                         
   2  17   4         49.88        134.56        30.09 o                         
   3  17   4         62.38        116.38        22.25 o                         
   4  17   4          3.83         25.88        35.13 o                         
   5  17   4          9.66         -1.08        40.68 o                         
   6  17   4         55.25         70.12        64.52 o                         
   7  17   4         11.00        -36.27        36.27 o                         
   0  18   4        358.38        559.09        77.20 o                         
   1  18   4         26.28        202.85        30.97 o                         
   2  18   4          9.59         85.64        26.55 o                         
   3  18   4          6.55        106.60        32.13 o                         
   4  18   4         10.15         68.20        40.81 o                         
   5  18   4          1.71        -17.56        50.68 o                         
   6  18   4          4.76         73.57        60.58 o                         
   1  19   4          5.86        172.57        38.97 o                         
   2  19   4        144.99        224.19        34.01 o                         
   3  19   4         16.47        135.50        35.23 o                         
   4  19   4          5.18         52.34        32.35 o                         
   5  19   4          4.24         77.16        44.91 o                         
   0  20   4         31.85        225.38        83.43 o                         
   1  20   4         10.81        210.17        46.35 o                         
   2  20   4         13.93        234.85        46.68 o                         
   1   1   5         56.70         62.02         2.76 o                         
   2   1   5      34766.93      36056.28       516.29 o                         
   3   1   5       1418.06       1578.72        20.94 o                         
   4   1   5       2780.91       2642.37        32.10 o                         
   5   1   5        249.66        227.95         5.30 o                         
   6   1   5       1508.25       1607.33        22.73 o                         
   7   1   5          1.18          2.78         3.85 o                         
   8   1   5       4047.77       4009.92        59.74 o                         
   9   1   5         79.28         97.88         8.15 o                         
  10   1   5        185.64        105.61         9.33 o                         
  11   1   5         25.30          6.74        10.26 o                         
  12   1   5         37.73         53.88        17.59 o                         
  13   1   5         22.44         26.65        22.14 o                         
  14   1   5          1.23         13.26        26.78 o                         
   0   2   5       5045.44       6296.24       179.19 o                         
   1   2   5        350.12        368.36        10.18 o                         
   2   2   5       1191.66       1266.40        22.99 o                         
   3   2   5       1330.02       1333.41        19.77 o                         
   4   2   5        982.75       1092.34        15.64 o                         
   5   2   5        828.87        760.38        13.20 o                         
   6   2   5       1899.27       1954.35        30.31 o                         
   7   2   5        136.32        114.15         6.93 o                         
   8   2   5        844.79        962.95        20.01 o                         
   9   2   5         32.20         19.27         8.60 o                         
  10   2   5         15.10         -2.47        10.17 o                         
  11   2   5        237.11        218.32        13.07 o                         
  12   2   5         47.78         25.56        17.92 o                         
  13   2   5         23.72          6.72        22.17 o                         
  14   2   5          0.71        -27.48        27.48 o                         
   1   3   5       2008.85       2228.57        43.94 o                         
   2   3   5      25430.03      25460.38       535.40 o                         
   3   3   5       1741.98       1694.44        23.97 o                         
   4   3   5       8753.75       8237.81       118.66 o                         
   5   3   5       3407.33       3930.14        57.54 o                         
   6   3   5       3362.69       3474.06        53.23 o                         
   7   3   5         99.74        106.23         6.77 o                         
   8   3   5        502.77        506.83        13.47 o                         
   9   3   5          8.43         -8.67         8.67 o                         
  10   3   5        124.78        137.97        10.67 o                         
  11   3   5         86.67         68.82        12.51 o                         
  12   3   5          0.40        -18.00        18.00 o                         
  13   3   5          2.11        -21.59        21.59 o                         
  14   3   5         40.90          9.22        30.08 o                         
   0   4   5      12002.67      11475.41       319.23 o                         
   1   4   5        401.81        549.45        18.97 o                         
   2   4   5        526.42        593.78        13.32 o                         
   3   4   5        286.97        220.84         6.13 o                         
   4   4   5      19086.30      20790.56       308.49 o                         
   5   4   5       2097.31       2380.25        34.77 o                         
   6   4   5        318.75        375.17         9.99 o                         
   7   4   5        805.99        899.72        18.13 o                         
   8   4   5         87.81         41.34         7.58 o                         
   9   4   5        267.42        278.61        10.30 o                         
  10   4   5        304.59        327.11        12.22 o                         
  11   4   5          0.38        -12.61        12.61 o                         
  12   4   5        168.55        153.05        19.48 o                         
  13   4   5         18.55        -22.86        22.86 o                         
  14   4   5         81.43        100.30        30.95 o                         
   1   5   5       3929.96       4084.88        86.93 o                         
   2   5   5       7895.70       7894.19       139.39 o                         
   3   5   5       2320.77       2482.56        50.60 o                         
   4   5   5        259.03        322.23         8.81 o                         
   5   5   5        213.64        232.29         7.18 o                         
   6   5   5        210.07        191.01         6.93 o                         
   7   5   5         83.74         90.76         6.67 o                         
   8   5   5        775.42        761.92        18.27 o                         
   9   5   5          4.52          3.90         9.07 o                         
  10   5   5        124.66        108.55        10.87 o                         
  11   5   5         15.55        -10.43        15.32 o                         
  12   5   5        239.23        221.45        21.52 o                         
  13   5   5          1.72        -23.25        23.25 o                         
   0   6   5      16551.07      17708.16       439.92 o                         
   1   6   5        274.15        263.45         9.77 o                         
   2   6   5       2911.35       2853.97        57.91 o                         
   3   6   5        170.39        136.78         6.09 o                         
   4   6   5       2314.15       2297.63        42.81 o                         
   5   6   5        529.08        522.18        14.50 o                         
   6   6   5       4344.85       4131.96        61.16 o                         
   7   6   5         10.47         -7.51         7.51 o                         
   8   6   5       2681.50       2872.34        44.71 o                         
   9   6   5        159.29        203.07        10.68 o                         
  10   6   5        205.49        190.75        11.29 o                         
  11   6   5        112.95         88.19        17.11 o                         
  12   6   5          2.93        -21.73        21.73 o                         
  13   6   5          5.80          9.56        28.66 o                         
   1   7   5       3805.96       3746.54        86.91 o                         
   2   7   5       1298.48       1449.64        29.90 o                         
   3   7   5       3051.37       3047.30        58.73 o                         
   4   7   5       9652.28       9482.25       160.00 o                         
   5   7   5        392.65        468.44        12.63 o                         
   6   7   5       1189.37       1109.67        22.41 o                         
   7   7   5        918.95       1027.71        20.72 o                         
   8   7   5         70.98         83.90         9.54 o                         
   9   7   5          7.67         -8.34        10.12 o                         
  10   7   5        182.09        155.10        12.74 o                         
  11   7   5          0.63        -18.47        18.47 o                         
  12   7   5         89.03         84.71        21.08 o                         
  13   7   5         23.76         -8.72        41.34 o                         
   0   8   5       7975.49       7372.30       238.91 o                         
   1   8   5         63.02         56.48         7.40 o                         
   2   8   5        169.40         82.44         8.90 o                         
   3   8   5        455.76        433.31        15.89 o                         
   4   8   5       8881.95       8673.12       184.22 o                         
   5   8   5        223.56        247.36         9.98 o                         
   6   8   5        561.00        501.18        16.16 o                         
   7   8   5          2.52         -8.05         8.05 o                         
   8   8   5        710.90        653.88        19.66 o                         
   9   8   5          9.54         -8.24        10.41 o                         
  10   8   5        983.59       1081.98        29.09 o                         
  11   8   5        130.92        115.48        21.30 o                         
  12   8   5          8.11        -22.74        22.74 o                         
  13   8   5          0.01         -8.06        31.11 o                         
   1   9   5          2.59         -3.83         6.68 o                         
   2   9   5        681.05        727.02        22.83 o                         
   3   9   5        526.03        572.06        23.06 o                         
   4   9   5       1968.94       1896.86        39.53 o                         
   5   9   5        647.29        711.15        20.55 o                         
   6   9   5         73.59         97.99         9.50 o                         
   7   9   5        226.27        149.86         9.76 o                         
   8   9   5          2.70         -4.21         9.48 o                         
   9   9   5         17.77         -1.92        10.79 o                         
  10   9   5         23.62         25.11        18.53 o                         
  11   9   5         31.00         16.29        20.32 o                         
  12   9   5         42.72          9.34        26.39 o                         
   0  10   5        417.03        445.22        42.77 o                         
   1  10   5        254.66        233.27        12.65 o                         
   2  10   5        105.41        104.65         8.63 o                         
   3  10   5        578.07        557.65        21.12 o                         
   4  10   5       2581.49       2428.38        60.09 o                         
   5  10   5        266.62        257.01        15.23 o                         
   6  10   5       4404.33       4130.84        76.95 o                         
   7  10   5        104.54        117.67        11.03 o                         
   8  10   5        160.89        152.00        10.40 o                         
   9  10   5        107.82        115.93        12.88 o                         
  10  10   5         87.81         93.01        19.86 o                         
  11  10   5          6.46        -21.05        21.05 o                         
  12  10   5         16.44         17.45        27.60 o                         
   1  11   5         66.17         34.08        10.97 o                         
   2  11   5       3724.24       3971.80        94.33 o                         
   3  11   5         37.74         26.22         9.71 o                         
   4  11   5        678.70        630.88        23.55 o                         
   5  11   5         10.96          2.26        14.19 o                         
   6  11   5         89.25         97.46        14.43 o                         
   7  11   5        505.82        486.49        17.12 o                         
   8  11   5          4.03         18.11        10.53 o                         
   9  11   5         63.30         27.29        18.36 o                         
  10  11   5          0.12        -20.63        20.63 o                         
  11  11   5         63.40         54.47        25.91 o                         
  12  11   5        131.78        159.67        36.55 o                         
   0  12   5       3937.68       4016.62       118.23 o                         
   1  12   5          5.42        -12.17        12.17 o                         
   2  12   5          2.98         -3.41        11.89 o                         
   3  12   5          7.02         12.11        10.34 o                         
   4  12   5         67.50         74.11        15.19 o                         
   5  12   5         25.80         34.50        19.34 o                         
   6  12   5        106.38         57.83        17.44 o                         
   7  12   5          9.47         -0.15        13.01 o                         
   8  12   5        343.57        436.24        18.47 o                         
   9  12   5         23.45          5.91        18.54 o                         
  10  12   5        179.98        149.91        26.28 o                         
  11  12   5          0.51        -20.75        27.53 o                         
   1  13   5         22.26         41.07        13.87 o                         
   2  13   5         88.87         82.74        18.77 o                         
   3  13   5          7.82          9.29        17.63 o                         
   4  13   5       1369.53       1503.56        43.30 o                         
   5  13   5        620.32        591.50        34.65 o                         
   6  13   5        391.70        408.72        21.48 o                         
   7  13   5         50.10         52.46        19.89 o                         
   8  13   5         23.39         38.71        17.34 o                         
   9  13   5         50.04         26.72        21.68 o                         
  10  13   5         26.93         33.20        25.65 o                         
   0  14   5          7.66         -4.35        25.34 o                         
   1  14   5         39.67         30.91        15.72 o                         
   2  14   5       1893.74       2004.84        81.78 o                         
   3  14   5        167.29        224.63        25.63 o                         
   4  14   5        421.14        381.26        23.62 o                         
   5  14   5        170.13        178.21        16.30 o                         
   6  14   5         29.58         60.42        19.09 o                         
   7  14   5         78.98         35.34        30.17 o                         
   8  14   5         93.05         92.51        20.56 o                         
   9  14   5         18.71        -13.31        27.17 o                         
  10  14   5         14.42        -30.84        33.45 o                         
   1  15   5         21.70         16.58        16.53 o                         
   2  15   5       1205.57       1396.16        92.72 o                         
   3  15   5         97.68         66.93        18.83 o                         
   4  15   5        180.18        182.13        24.47 o                         
   5  15   5        370.92        348.32        21.46 o                         
   6  15   5        114.10        100.39        34.62 o                         
   7  15   5          2.51         16.38        24.04 o                         
   8  15   5         39.83         61.04        29.23 o                         
   9  15   5         10.51         34.77        36.95 o                         
   0  16   5        115.06        129.08        26.48 o                         
   1  16   5          6.55         15.37        18.71 o                         
   2  16   5        334.38        273.11        27.50 o                         
   3  16   5         91.74         83.94        30.60 o                         
   4  16   5         13.19          8.89        29.33 o                         
   5  16   5         44.76         49.99        33.23 o                         
   6  16   5          0.72        -25.59        25.59 o                         
   7  16   5          1.26        -36.23        36.23 o                         
   8  16   5        105.87        146.41        35.19 o                         
   1  17   5         55.15        135.83        31.99 o                         
   2  17   5        210.18        266.86        26.89 o                         
   3  17   5         35.99         65.32        35.18 o                         
   4  17   5        429.43        368.93        30.69 o                         
   5  17   5          3.59         45.86        62.76 o                         
   6  17   5        120.48         37.63        47.63 o                         
   7  17   5         29.43        -28.64        31.78 o                         
   0  18   5        278.25        406.10        48.46 o                         
   1  18   5          9.60        128.79        30.08 o                         
   2  18   5         98.56        176.10        39.15 o                         
   3  18   5          0.08         38.04        41.71 o                         
   4  18   5         73.07         51.28        36.44 o                         
   5  18   5          3.79         76.15        64.23 o                         
   6  18   5          0.20          7.05        76.80 o                         
   1  19   5         14.76        173.16        55.90 o                         
   2  19   5         42.16        181.73        48.70 o                         
   3  19   5         41.34        147.77        52.00 o                         
   4  19   5         31.30         64.65        46.70 o                         
   0  20   5          0.82        185.53        82.18 o                         
   1  20   5          1.64        189.87        61.19 o                         
   0   0   6        519.14        582.35        29.02 o                         
   1   0   6      21101.26      20520.95       717.56 o                         
   2   0   6        262.53        374.57        10.96 o                         
   3   0   6       3195.27       3397.84        63.64 o                         
   4   0   6       5146.68       5303.53        99.10 o                         
   5   0   6      34540.19      34199.14       670.98 o                         
   6   0   6        876.93        867.21        22.47 o                         
   7   0   6        298.30        344.62        12.90 o                         
   8   0   6         95.50         99.93        10.11 o                         
   9   0   6          7.19         -3.24        10.30 o                         
  10   0   6        144.24        131.89        16.98 o                         
  11   0   6        643.44        682.49        32.03 o                         
  12   0   6          4.00         50.53        22.27 o                         
  13   0   6          0.19        -11.68        28.36 o                         
  14   0   6        101.78        173.08        87.16 o                         
   1   1   6       7907.51       8143.25       125.55 o                         
   2   1   6        161.51        211.25         5.25 o                         
   3   1   6       6479.44       6837.78       101.71 o                         
   4   1   6        458.09        467.02         9.59 o                         
   5   1   6         58.15         24.58         3.93 o                         
   6   1   6          0.06          3.63         4.84 o                         
   7   1   6          5.00         10.94         5.90 o                         
   8   1   6        370.10        363.34         9.34 o                         
   9   1   6        585.94        542.02        14.53 o                         
  10   1   6         43.58         -0.18         7.66 o                         
  11   1   6         25.97         28.53        11.14 o                         
  12   1   6        867.44       1033.14        36.04 o                         
  13   1   6          0.04        -17.41        24.66 o                         
  14   1   6         57.54        106.66        33.45 o                         
   0   2   6      15071.29      15865.93       394.15 o                         
   1   2   6       8854.42       8824.92       200.46 o                         
   2   2   6       2563.22       2453.99        43.90 o                         
   3   2   6       4037.84       4041.33        60.57 o                         
   4   2   6         54.80         90.60         3.99 o                         
   5   2   6       4138.32       4361.60        63.69 o                         
   6   2   6          1.60          1.62         5.34 o                         
   7   2   6       1626.78       1536.10        25.45 o                         
   8   2   6        419.61        385.02        11.67 o                         
   9   2   6         29.66         13.92         8.43 o                         
  10   2   6        377.36        364.12        12.91 o                         
  11   2   6        474.73        401.35        16.90 o                         
  12   2   6         28.85         29.84        19.82 o                         
  13   2   6         35.19         50.62        25.51 o                         
  14   2   6         71.94        149.26        34.08 o                         
   1   3   6         79.46         83.98         4.64 o                         
   2   3   6       3035.67       3193.32        56.86 o                         
   3   3   6       1510.58       1365.59        24.77 o                         
   4   3   6       9297.33       9923.67       146.63 o                         
   5   3   6        309.70        343.21         7.82 o                         
   6   3   6        320.70        258.27         7.11 o                         
   7   3   6        473.24        477.36        12.41 o                         
   8   3   6         28.82         16.69         5.97 o                         
   9   3   6        161.93        153.89         9.63 o                         
  10   3   6        499.07        565.79        16.70 o                         
  11   3   6         84.37        107.19        16.14 o                         
  12   3   6        287.23        308.00        22.69 o                         
  13   3   6         19.84         43.99        27.06 o                         
   0   4   6       4690.26       4407.49       143.06 o                         
   1   4   6       3555.47       3230.05        57.49 o                         
   2   4   6       1164.38        929.20        22.85 o                         
   3   4   6        397.64        473.43        12.41 o                         
   4   4   6        850.57        756.12        14.12 o                         
   5   4   6       1699.69       1649.70        27.96 o                         
   6   4   6         41.47         32.58         5.77 o                         
   7   4   6        249.59        252.40         9.52 o                         
   8   4   6        808.78        845.65        20.46 o                         
   9   4   6       1009.89       1028.28        22.76 o                         
  10   4   6        222.30        245.38        12.22 o                         
  11   4   6          0.53        -15.77        15.77 o                         
  12   4   6          0.81        -20.72        20.72 o                         
  13   4   6         98.96        122.53        29.37 o                         
   1   5   6      20294.56      21199.29       445.02 o                         
   2   5   6       3954.12       4106.28        90.33 o                         
   3   5   6      16591.05      16669.51       292.76 o                         
   4   5   6        747.78        737.26        16.62 o                         
   5   5   6        364.06        427.47         9.69 o                         
   6   5   6          6.81         -0.26         5.14 o                         
   7   5   6        116.55        146.51         7.51 o                         
   8   5   6         98.95         96.77         8.18 o                         
   9   5   6       2319.71       2271.06        41.55 o                         
  10   5   6          7.86         -3.12        10.10 o                         
  11   5   6         13.96        -11.62        16.96 o                         
  12   5   6        120.29        113.13        21.34 o                         
  13   5   6         10.90         -3.32        29.71 o                         
   0   6   6       7305.02       7522.68       242.51 o                         
   1   6   6        745.64        781.74        21.86 o                         
   2   6   6       2032.69       1864.79        39.33 o                         
   3   6   6       6152.33       6283.54       117.59 o                         
   4   6   6        216.58        270.99        10.58 o                         
   5   6   6         41.63         34.18         5.85 o                         
   6   6   6        183.19        226.40         8.56 o                         
   7   6   6        569.36        557.09        15.29 o                         
   8   6   6        217.37        295.43        10.24 o                         
   9   6   6        747.71        829.99        20.53 o                         
  10   6   6         16.53         -3.63        11.19 o                         
  11   6   6         33.83         -9.89        19.63 o                         
  12   6   6         12.47          4.79        23.81 o                         
  13   6   6         80.72         81.89        29.18 o                         
   1   7   6       3737.52       3346.97        78.10 o                         
   2   7   6        356.07        291.15        16.79 o                         
   3   7   6       7971.12       7554.12       121.82 o                         
   4   7   6       3429.84       3466.60        60.11 o                         
   5   7   6        137.49        190.14         8.64 o                         
   6   7   6       1792.54       1904.55        30.83 o                         
   7   7   6       3754.74       3817.07        64.29 o                         
   8   7   6        322.72        291.98        11.70 o                         
   9   7   6         66.35         55.93        10.71 o                         
  10   7   6          1.52         -8.44        13.32 o                         
  11   7   6        239.05        230.70        21.63 o                         
  12   7   6         67.02         30.91        25.99 o                         
  13   7   6          3.66        -11.71        30.43 o                         
   0   8   6        208.99        175.48        16.87 o                         
   1   8   6          1.57          0.09         7.20 o                         
   2   8   6       1013.89       1099.51        24.88 o                         
   3   8   6       1331.76       1376.36        29.61 o                         
   4   8   6        327.09        359.03        22.32 o                         
   5   8   6        168.50        182.18         9.29 o                         
   6   8   6          1.40         -6.78         8.16 o                         
   7   8   6        776.29        836.38        19.47 o                         
   8   8   6        480.23        471.34        13.61 o                         
   9   8   6         17.82          6.18        11.12 o                         
  10   8   6         14.58          8.86        16.75 o                         
  11   8   6         13.14        -17.46        20.51 o                         
  12   8   6         36.18         28.22        28.13 o                         
   1   9   6       1537.84       1529.19        43.42 o                         
   2   9   6         68.62         74.76         6.86 o                         
   3   9   6       2095.43       2043.20        52.09 o                         
   4   9   6        779.95        626.92        28.00 o                         
   5   9   6       1486.28       1384.88        34.27 o                         
   6   9   6        274.17        210.32        10.53 o                         
   7   9   6        480.46        401.07        12.01 o                         
   8   9   6        284.03        247.91        11.16 o                         
   9   9   6        262.08        236.96        14.55 o                         
  10   9   6         12.76        -10.62        17.86 o                         
  11   9   6         29.25        -12.75        21.74 o                         
  12   9   6          6.13          1.23        26.40 o                         
   0  10   6        549.93        484.71        48.64 o                         
   1  10   6          3.51          0.48         9.19 o                         
   2  10   6         67.20         97.71        11.28 o                         
   3  10   6        125.87        158.06        10.66 o                         
   4  10   6        198.32        193.88        11.35 o                         
   5  10   6        683.87        684.88        23.27 o                         
   6  10   6        634.08        617.98        20.12 o                         
   7  10   6        134.74        131.15        10.94 o                         
   8  10   6         12.57          4.21        10.04 o                         
   9  10   6         25.37         35.05        17.13 o                         
  10  10   6         21.93         -4.51        21.23 o                         
  11  10   6        130.13        127.04        22.32 o                         
  12  10   6          0.36        -20.24        27.84 o                         
   1  11   6        183.08        171.85        12.12 o                         
   2  11   6         52.37         17.29        11.81 o                         
   3  11   6       2546.14       2490.25        54.54 o                         
   4  11   6        377.42        301.57        22.22 o                         
   5  11   6        493.53        528.31        39.27 o                         
   6  11   6        165.21        154.49        15.73 o                         
   7  11   6        635.55        626.30        29.14 o                         
   8  11   6        131.51        128.53        13.38 o                         
   9  11   6          6.97        -17.67        17.67 o                         
  10  11   6          0.26        -15.59        21.38 o                         
  11  11   6         11.73        -19.46        25.58 o                         
   0  12   6        337.74        315.48        20.27 o                         
   1  12   6        345.34        337.06        18.46 o                         
   2  12   6        686.25        660.35        32.02 o                         
   3  12   6       1141.44       1085.78        39.72 o                         
   4  12   6        202.34        135.76        11.97 o                         
   5  12   6       2048.45       1856.67        82.30 o                         
   6  12   6        114.49         75.54        15.74 o                         
   7  12   6        134.55        147.73        14.94 o                         
   8  12   6          9.03         26.02        18.41 o                         
   9  12   6          6.54         11.18        18.06 o                         
  10  12   6         77.86         62.33        22.76 o                         
  11  12   6          1.65        -27.64        27.84 o                         
   1  13   6        359.96        263.67        16.98 o                         
   2  13   6          0.66        -10.51        14.24 o                         
   3  13   6       2834.80       3271.61        90.12 o                         
   4  13   6        153.56        115.79        15.67 o                         
   5  13   6        186.71        217.71        22.57 o                         
   6  13   6        128.64        114.17        15.87 o                         
   7  13   6        160.59        140.12        22.48 o                         
   8  13   6          1.74          8.16        20.58 o                         
   9  13   6          3.77        -20.72        20.72 o                         
  10  13   6          3.53         -6.17        26.44 o                         
   0  14   6         37.92         12.30        17.23 o                         
   1  14   6        355.95        323.54        20.47 o                         
   2  14   6        405.05        377.09        20.56 o                         
   3  14   6        910.11        779.56        38.51 o                         
   4  14   6        135.28        141.93        22.58 o                         
   5  14   6        321.67        292.24        18.67 o                         
   6  14   6         83.08         71.64        30.46 o                         
   7  14   6         32.11         13.48        21.98 o                         
   8  14   6         11.44         -8.15        22.19 o                         
   9  14   6        112.70         87.64        27.39 o                         
  10  14   6          0.16          3.47        29.44 o                         
   1  15   6         77.51        103.36        15.06 o                         
   2  15   6         12.39          3.74        18.08 o                         
   3  15   6          0.64         -3.90        17.84 o                         
   4  15   6         59.87         29.60        19.15 o                         
   5  15   6          5.05         21.25        19.63 o                         
   6  15   6        153.79        149.85        22.09 o                         
   7  15   6          2.75         -7.81        24.64 o                         
   8  15   6          2.73         -1.63        27.23 o                         
   9  15   6         28.38         38.23        41.80 o                         
   0  16   6          2.02        -18.61        22.11 o                         
   1  16   6         82.97        113.11        21.88 o                         
   2  16   6         12.61         19.02        25.02 o                         
   3  16   6        109.98        192.31        30.90 o                         
   4  16   6        140.21         90.93        41.72 o                         
   5  16   6         21.55         32.20        32.89 o                         
   6  16   6         24.17          0.64        26.06 o                         
   7  16   6          1.74        -15.82        35.64 o                         
   8  16   6          0.26        -30.54        30.54 o                         
   1  17   6        125.18        234.53        39.36 o                         
   2  17   6        102.44        208.60        40.16 o                         
   3  17   6          0.03        -24.69        24.69 o                         
   4  17   6         16.44        -26.29        26.29 o                         
   5  17   6         33.89         51.09        65.60 o                         
   6  17   6         20.62         -9.34        42.95 o                         
   7  17   6         46.98        -11.13        32.26 o                         
   0  18   6        281.35        458.23        83.43 o                         
   1  18   6        438.67        587.72        87.16 o                         
   2  18   6          5.85        152.04        39.36 o                         
   3  18   6         18.25         23.43        43.49 o                         
   4  18   6         12.82         68.20        81.82 o                         
   5  18   6          0.80        -65.99        65.99 o                         
   1  19   6         53.38        249.36        56.74 o                         
   2  19   6          0.32        241.00       103.97 o                         
   3  19   6          5.62         15.42        47.44 o                         
   4  19   6         43.12         75.22        68.26 o                         
   1   1   7        632.12        717.67        17.58 o                         
   2   1   7      28583.13      30543.83       469.78 o                         
   3   1   7      11734.27      13873.64       198.99 o                         
   4   1   7       8637.00       9132.42       123.23 o                         
   5   1   7        753.93        864.16        13.57 o                         
   6   1   7       1059.57       1161.49        19.29 o                         
   7   1   7        411.91        479.00        11.61 o                         
   8   1   7       1271.43       1202.37        20.80 o                         
   9   1   7          4.18         -8.35         8.68 o                         
  10   1   7          2.58         -9.81         9.81 o                         
  11   1   7         38.05         58.56        15.06 o                         
  12   1   7         24.47         30.85        20.74 o                         
  13   1   7         10.71         25.66        30.17 o                         
   0   2   7         24.36         29.99         6.93 o                         
   1   2   7       4731.46       5245.43       119.71 o                         
   2   2   7       4839.10       4882.33        82.29 o                         
   3   2   7       1689.57       1830.45        28.46 o                         
   4   2   7        149.34        169.99         5.20 o                         
   5   2   7        553.92        448.21        10.04 o                         
   6   2   7        139.86        148.10         5.75 o                         
   7   2   7          0.14         -6.56         6.56 o                         
   8   2   7        100.74         68.37         8.08 o                         
   9   2   7        341.72        307.13        11.70 o                         
  10   2   7         90.13         64.12        10.56 o                         
  11   2   7        222.99        196.61        16.44 o                         
  12   2   7          4.72        -19.82        23.29 o                         
  13   2   7         80.09         58.46        30.29 o                         
   1   3   7       2445.55       2525.16        54.52 o                         
   2   3   7       5517.94       5620.15       111.21 o                         
   3   3   7       3482.40       3203.22        50.49 o                         
   4   3   7       5021.84       5300.03        86.09 o                         
   5   3   7        740.49        781.64        15.52 o                         
   6   3   7       1118.40       1124.46        19.62 o                         
   7   3   7       2381.69       2488.52        43.11 o                         
   8   3   7        505.14        488.91        16.09 o                         
   9   3   7         58.83         36.36         9.49 o                         
  10   3   7         49.33         48.21        11.79 o                         
  11   3   7          8.14        -18.14        18.14 o                         
  12   3   7         17.72        -24.34        24.34 o                         
  13   3   7          0.63         -5.01        28.65 o                         
   0   4   7      13632.27      13753.75       442.12 o                         
   1   4   7        694.74        542.61        25.09 o                         
   2   4   7       2307.94       2605.36        56.34 o                         
   3   4   7       4722.40       4600.54        86.23 o                         
   4   4   7       2104.85       2089.59        37.11 o                         
   5   4   7        305.40        304.48         7.26 o                         
   6   4   7       1070.19       1020.07        19.08 o                         
   7   4   7       1423.91       1539.36        29.25 o                         
   8   4   7        162.37        171.27         8.68 o                         
   9   4   7         15.13         -8.26         8.26 o                         
  10   4   7          6.71         -9.86         9.86 o                         
  11   4   7          8.51        -17.61        17.61 o                         
  12   4   7          0.23         21.48        26.63 o                         
  13   4   7        126.15        109.64        30.68 o                         
   1   5   7        304.66        174.59         7.18 o                         
   2   5   7        904.70        812.14        21.58 o                         
   3   5   7         19.29         37.69         6.66 o                         
   4   5   7         93.00         54.77         5.65 o                         
   5   5   7         16.01         -3.88         4.92 o                         
   6   5   7       1132.35       1072.46        19.53 o                         
   7   5   7        118.57         96.87         7.19 o                         
   8   5   7        379.78        347.54        15.81 o                         
   9   5   7       2598.56       2711.29        50.92 o                         
  10   5   7         63.57         51.18        10.55 o                         
  11   5   7         18.85        -18.37        18.37 o                         
  12   5   7          0.07         -4.40        26.17 o                         
  13   5   7          0.07         24.14        30.57 o                         
   0   6   7       1625.43       1260.13        45.43 o                         
   1   6   7       2820.14       2946.70        84.19 o                         
   2   6   7        264.47        271.59         9.54 o                         
   3   6   7         88.02         96.34         6.81 o                         
   4   6   7       3039.35       3128.81        54.25 o                         
   5   6   7       1722.13       1577.25        28.59 o                         
   6   6   7       1764.24       1824.01        30.71 o                         
   7   6   7        209.11        218.91         9.69 o                         
   8   6   7        511.17        481.77        16.64 o                         
   9   6   7         34.76         27.00        10.97 o                         
  10   6   7        119.09        121.96        15.97 o                         
  11   6   7        104.81         81.74        22.44 o                         
  12   6   7         44.19         20.78        26.33 o                         
  13   6   7         21.98        -30.88        30.88 o                         
   1   7   7        115.47         94.46        10.68 o                         
   2   7   7       1874.66       1803.53        36.41 o                         
   3   7   7          3.32          0.33         7.29 o                         
   4   7   7       1575.74       1528.71        29.33 o                         
   5   7   7        750.89        705.17        16.71 o                         
   6   7   7        154.02        162.89         8.28 o                         
   7   7   7         64.71         34.20         8.55 o                         
   8   7   7       2081.41       2048.42        37.42 o                         
   9   7   7        342.49        323.94        13.41 o                         
  10   7   7         30.47         -9.70        16.28 o                         
  11   7   7         46.84          8.41        22.96 o                         
  12   7   7          0.57        -24.50        28.92 o                         
  13   7   7          1.91         28.49        41.29 o                         
   0   8   7       3237.42       2536.22        97.68 o                         
   1   8   7       3195.62       3133.53        68.20 o                         
   2   8   7         51.52         60.89         6.95 o                         
   3   8   7       1770.91       1625.24        39.91 o                         
   4   8   7       3792.92       3356.66        61.61 o                         
   5   8   7        539.82        420.05        15.21 o                         
   6   8   7        697.51        724.85        18.49 o                         
   7   8   7         75.99         75.23         8.72 o                         
   8   8   7        105.99         79.93        10.35 o                         
   9   8   7        283.64        290.86        13.66 o                         
  10   8   7         18.17         -8.98        18.98 o                         
  11   8   7        418.99        379.90        47.18 o                         
  12   8   7         67.83         69.92        29.51 o                         
   1   9   7        368.79        417.92        19.18 o                         
   2   9   7        325.66        354.47        22.17 o                         
   3   9   7       1411.52       1311.69        29.21 o                         
   4   9   7         73.26         86.47         9.86 o                         
   5   9   7          0.16         -5.54         8.57 o                         
   6   9   7        291.55        225.77        12.42 o                         
   7   9   7       2922.41       2969.69        52.06 o                         
   8   9   7         27.45         22.07        11.00 o                         
   9   9   7        384.72        360.84        17.40 o                         
  10   9   7          0.11        -16.51        19.34 o                         
  11   9   7        123.10        109.85        25.46 o                         
  12   9   7         30.49          9.01        29.15 o                         
   0  10   7       7168.55       7285.40       290.52 o                         
   1  10   7        527.39        519.19        17.98 o                         
   2  10   7        133.01        158.43        11.33 o                         
   3  10   7        438.50        439.00        17.98 o                         
   4  10   7        272.69        253.60        12.75 o                         
   5  10   7       5566.74       4939.13       110.06 o                         
   6  10   7         22.18         19.45        10.57 o                         
   7  10   7        255.11        227.06        12.15 o                         
   8  10   7         13.75         11.70        11.85 o                         
   9  10   7         94.70         82.27        19.12 o                         
  10  10   7         37.81         31.82        20.72 o                         
  11  10   7         63.24         74.30        25.95 o                         
   1  11   7       3081.92       2898.15        75.45 o                         
   2  11   7         90.73         90.22        12.20 o                         
   3  11   7        506.78        438.46        35.36 o                         
   4  11   7         47.14          5.98        12.99 o                         
   5  11   7        518.56        546.47        21.41 o                         
   6  11   7       1751.83       1571.98        38.89 o                         
   7  11   7        153.51        156.04        13.51 o                         
   8  11   7         91.96        111.31        16.47 o                         
   9  11   7        106.15        124.46        18.25 o                         
  10  11   7         15.82          7.80        25.14 o                         
  11  11   7         48.98         53.85        25.42 o                         
   0  12   7         14.81         -1.25        20.92 o                         
   1  12   7        527.64        572.02        29.84 o                         
   2  12   7          4.76          9.41        13.04 o                         
   3  12   7       1146.26       1180.40        47.27 o                         
   4  12   7        612.61        600.85        25.53 o                         
   5  12   7        156.92        158.68        29.23 o                         
   6  12   7         80.52        126.33        14.30 o                         
   7  12   7          6.81         -9.59        16.29 o                         
   8  12   7          0.43         -1.62        20.22 o                         
   9  12   7         58.63         65.63        21.10 o                         
  10  12   7          1.40        -25.55        25.55 o                         
  11  12   7         14.53         48.56        46.07 o                         
   1  13   7        281.08        226.29        19.27 o                         
   2  13   7        485.71        498.19        25.71 o                         
   3  13   7         32.20         23.01        11.33 o                         
   4  13   7          1.01         -1.67        15.73 o                         
   5  13   7         90.70        135.20        16.01 o                         
   6  13   7         45.23         52.03        16.09 o                         
   7  13   7        585.28        600.25        29.57 o                         
   8  13   7          5.95        -12.54        27.37 o                         
   9  13   7         53.93         64.37        21.95 o                         
  10  13   7         12.33         -4.51        28.19 o                         
   0  14   7       1456.15       1413.00        63.91 o                         
   1  14   7         92.77         62.02        18.57 o                         
   2  14   7         47.14         65.76        13.47 o                         
   3  14   7        451.62        488.25        20.82 o                         
   4  14   7        258.93        281.51        17.36 o                         
   5  14   7        308.22        272.14        27.05 o                         
   6  14   7         36.38         -6.59        24.45 o                         
   7  14   7          2.69         18.28        19.70 o                         
   8  14   7         23.14         -0.67        23.28 o                         
   9  14   7         21.60         -8.80        25.95 o                         
   1  15   7        701.08        606.28        34.54 o                         
   2  15   7          5.57          0.14        14.83 o                         
   3  15   7         73.65        111.52        26.85 o                         
   4  15   7          2.89        -18.59        20.90 o                         
   5  15   7         60.37         91.82        28.67 o                         
   6  15   7         15.59        -25.94        25.94 o                         
   7  15   7         13.97         45.78        25.73 o                         
   8  15   7         28.82         33.10        24.61 o                         
   0  16   7         25.40         23.01        28.26 o                         
   1  16   7         11.34         29.20        30.70 o                         
   2  16   7         71.44         45.77        40.35 o                         
   3  16   7        289.27        217.60        32.13 o                         
   4  16   7         16.75        -15.35        23.44 o                         
   5  16   7         66.71         69.96        38.05 o                         
   6  16   7         17.32        -13.79        23.56 o                         
   7  16   7          9.13        -30.21        30.21 o                         
   8  16   7         37.07        -61.01        80.94 o                         
   1  17   7          0.80        124.13        48.86 o                         
   2  17   7        509.33        559.57        44.83 o                         
   3  17   7        220.42        147.85        48.14 o                         
   4  17   7        280.40        220.96        65.37 o                         
   5  17   7        167.96        157.45        82.34 o                         
   6  17   7         48.01         11.54        72.25 o                         
   0  18   7         62.54        220.40        77.20 o                         
   1  18   7         11.26        207.41        75.96 o                         
   2  18   7         38.24        112.53        40.65 o                         
   3  18   7        235.82        149.92        49.73 o                         
   4  18   7        206.34        251.03        83.24 o                         
   5  18   7         38.70        -57.90        57.90 o                         
   1  19   7         11.09        193.76        57.67 o                         
   2  19   7          0.77         70.36        48.59 o                         
   3  19   7          0.16        117.37        96.34 o                         
   0   0   8        958.56        738.23        35.49 o                         
   1   0   8       5167.47       5006.21       161.99 o                         
   2   0   8       1058.83        947.64        30.55 o                         
   3   0   8       1186.41       1227.01        34.20 o                         
   4   0   8       1235.01       1001.09        25.78 o                         
   5   0   8        993.25       1131.59        24.43 o                         
   6   0   8       1273.77       1291.80        29.89 o                         
   7   0   8         10.10          2.70         8.45 o                         
   8   0   8       1811.97       1894.08        49.89 o                         
   9   0   8         49.41         34.27        12.86 o                         
  10   0   8          2.26        -13.54        13.54 o                         
  11   0   8       1253.14       1447.69        66.68 o                         
  12   0   8        272.82        383.41        34.24 o                         
  13   0   8        244.79        271.56        54.02 o                         
   1   1   8        281.52        167.95         7.73 o                         
   2   1   8       5619.53       5562.66        98.16 o                         
   3   1   8      13309.57      15098.22       224.08 o                         
   4   1   8       1765.81       1537.37        25.99 o                         
   5   1   8          7.64         16.24         4.60 o                         
   6   1   8        376.51        440.30        11.22 o                         
   7   1   8        298.28        261.07         8.08 o                         
   8   1   8          5.31         -6.35         8.05 o                         
   9   1   8        363.49        379.49        12.39 o                         
  10   1   8        100.94        117.30        11.03 o                         
  11   1   8        109.84        151.35        19.84 o                         
  12   1   8          6.74          5.95        25.18 o                         
  13   1   8        156.23        198.83        32.10 o                         
   0   2   8      32922.17      34664.75      1110.47 o                         
   1   2   8        291.30        243.19        10.68 o                         
   2   2   8        927.83       1151.51        20.37 o                         
   3   2   8       1282.97       1476.63        22.92 o                         
   4   2   8       7476.24       7461.86       115.61 o                         
   5   2   8       4420.97       4702.31        70.95 o                         
   6   2   8        522.32        525.44        12.73 o                         
   7   2   8        566.77        614.10        14.53 o                         
   8   2   8        215.22        195.91         9.81 o                         
   9   2   8         11.09         -9.65         9.65 o                         
  10   2   8         95.95         79.96        11.36 o                         
  11   2   8        439.96        470.72        24.41 o                         
  12   2   8         97.64         91.25        28.30 o                         
  13   2   8        199.34        219.43        33.45 o                         
   1   3   8       8053.98       8128.27       171.11 o                         
   2   3   8        778.25        717.80        15.53 o                         
   3   3   8       1135.76       1136.24        19.65 o                         
   4   3   8       2471.78       2348.20        36.31 o                         
   5   3   8        662.68        608.09        13.25 o                         
   6   3   8       1077.37       1055.17        21.58 o                         
   7   3   8        162.92        225.18         8.27 o                         
   8   3   8       1058.21       1019.45        23.62 o                         
   9   3   8          4.16         -9.77         9.77 o                         
  10   3   8        108.85        117.58        12.28 o                         
  11   3   8        297.83        292.02        25.88 o                         
  12   3   8          7.05        -15.28        26.43 o                         
  13   3   8         96.73         83.85        31.52 o                         
   0   4   8       3448.21       3623.96       118.35 o                         
   1   4   8       5767.39       5565.88       139.99 o                         
   2   4   8       1092.03       1170.84        23.17 o                         
   3   4   8       3956.36       4291.29        85.78 o                         
   4   4   8       1629.28       1627.36        29.47 o                         
   5   4   8         58.27         33.41         5.89 o                         
   6   4   8       1624.18       1569.53        26.44 o                         
   7   4   8       1313.07       1412.68        26.63 o                         
   8   4   8       1307.66       1177.90        25.88 o                         
   9   4   8        264.35        312.17        11.51 o                         
  10   4   8        296.61        255.84        15.23 o                         
  11   4   8        171.54        194.75        23.18 o                         
  12   4   8          1.05         -5.47        27.19 o                         
  13   4   8        176.53        211.50        39.18 o                         
   1   5   8       2425.61       2648.49        50.57 o                         
   2   5   8       7118.22       7060.21       166.88 o                         
   3   5   8       7163.78       7240.51       143.62 o                         
   4   5   8        543.79        646.18        16.40 o                         
   5   5   8         13.59          1.15         6.07 o                         
   6   5   8        408.87        414.90        10.92 o                         
   7   5   8       3353.41       3386.59        57.21 o                         
   8   5   8        524.49        540.55        16.91 o                         
   9   5   8        140.42        135.39         9.92 o                         
  10   5   8        170.58        113.31        15.15 o                         
  11   5   8        131.91        115.38        24.59 o                         
  12   5   8         76.36         73.11        28.26 o                         
  13   5   8          6.48          7.31        33.15 o                         
   0   6   8       1630.54       1616.24       103.35 o                         
   1   6   8         70.28         80.53         8.43 o                         
   2   6   8          9.62         11.36         7.61 o                         
   3   6   8       1036.35       1047.69        31.58 o                         
   4   6   8        809.59        748.88        20.84 o                         
   5   6   8       2380.11       2231.83        41.45 o                         
   6   6   8        154.25        181.47         8.92 o                         
   7   6   8       1213.90       1242.48        27.65 o                         
   8   6   8         14.47         -5.75         8.51 o                         
   9   6   8        291.14        276.85        12.23 o                         
  10   6   8          0.79         -9.30        16.21 o                         
  11   6   8         20.42         16.69        25.37 o                         
  12   6   8          1.05        -13.24        28.14 o                         
   1   7   8       3643.81       3812.70       109.56 o                         
   2   7   8       5831.55       5608.71       133.93 o                         
   3   7   8        262.54        239.35        13.29 o                         
   4   7   8       1421.31       1441.12        32.21 o                         
   5   7   8       1166.84       1105.60        25.61 o                         
   6   7   8        235.09        264.00        11.30 o                         
   7   7   8        142.89        143.00        10.54 o                         
   8   7   8         60.39         59.53        10.18 o                         
   9   7   8        296.72        303.81        14.95 o                         
  10   7   8        173.38        182.73        20.79 o                         
  11   7   8         44.86         44.09        27.01 o                         
  12   7   8          3.23        -12.97        30.82 o                         
   0   8   8       1306.08       1011.76        53.69 o                         
   1   8   8        292.76        315.49        17.60 o                         
   2   8   8         45.45         38.23         7.87 o                         
   3   8   8        527.22        616.98        20.57 o                         
   4   8   8        599.75        547.97        23.58 o                         
   5   8   8        537.36        484.48        13.64 o                         
   6   8   8        215.78        222.75         9.44 o                         
   7   8   8        573.11        593.17        18.93 o                         
   8   8   8          7.16          5.27        10.95 o                         
   9   8   8          8.51         12.82        15.45 o                         
  10   8   8         15.33         20.11        25.33 o                         
  11   8   8         26.41         20.83        26.15 o                         
  12   8   8         14.62         11.51        31.74 o                         
   1   9   8        275.46        260.33        18.43 o                         
   2   9   8       1297.57       1324.61        43.59 o                         
   3   9   8       1153.90       1236.84        28.94 o                         
   4   9   8        426.65        382.93        21.70 o                         
   5   9   8       1550.98       1555.66        32.99 o                         
   6   9   8         49.59         56.02        10.06 o                         
   7   9   8       1123.17       1172.95        28.52 o                         
   8   9   8        411.70        489.79        23.77 o                         
   9   9   8        119.07        109.51        15.75 o                         
  10   9   8         30.87         17.82        25.13 o                         
  11   9   8          6.38          4.17        28.67 o                         
  12   9   8         13.68        -32.54        33.27 o                         
   0  10   8        324.10        246.55        42.34 o                         
   1  10   8          8.05         28.67         7.99 o                         
   2  10   8          6.04          3.87         6.54 o                         
   3  10   8        336.63        309.68        11.53 o                         
   4  10   8        428.87        358.15        13.49 o                         
   5  10   8         95.25         92.41        12.56 o                         
   6  10   8        303.06        245.25        12.42 o                         
   7  10   8        102.76        107.09        13.68 o                         
   8  10   8         87.95         97.59        15.55 o                         
   9  10   8          5.90         11.46        18.88 o                         
  10  10   8          0.77         -5.37        22.84 o                         
  11  10   8         92.27         70.25        30.97 o                         
   1  11   8        185.85        164.63        13.58 o                         
   2  11   8       1960.40       1931.70        54.39 o                         
   3  11   8       1389.40       1419.92        61.10 o                         
   4  11   8        291.89        316.73        16.28 o                         
   5  11   8        150.83        107.70        10.03 o                         
   6  11   8         65.02         33.70        12.95 o                         
   7  11   8         33.19         43.92        14.24 o                         
   8  11   8         71.58         50.64        17.91 o                         
   9  11   8        155.84        152.05        20.55 o                         
  10  11   8         41.97         50.10        25.46 o                         
  11  11   8         31.23         18.42        29.23 o                         
   0  12   8        664.73        614.76        59.77 o                         
   1  12   8         61.77         43.94        16.19 o                         
   2  12   8         84.10        109.77        12.66 o                         
   3  12   8         55.86         60.19        13.04 o                         
   4  12   8         39.32         55.23        11.98 o                         
   5  12   8         32.31          0.28        18.86 o                         
   6  12   8        145.26        120.47        16.26 o                         
   7  12   8         33.86         22.77        18.30 o                         
   8  12   8         16.45         11.31        20.18 o                         
   9  12   8         50.73         47.20        20.88 o                         
  10  12   8          3.59        -26.65        26.65 o                         
   1  13   8        444.61        436.25        21.77 o                         
   2  13   8         28.13         61.84        14.24 o                         
   3  13   8          4.90         24.71        17.13 o                         
   4  13   8         57.52         80.24        21.25 o                         
   5  13   8        219.93        215.30        26.36 o                         
   6  13   8          3.43        -23.38        23.38 o                         
   7  13   8        112.90        122.01        17.76 o                         
   8  13   8         10.04          8.25        24.39 o                         
   9  13   8         81.29         87.54        28.85 o                         
  10  13   8          0.04        -23.16        63.22 o                         
   0  14   8       1264.97       1134.89        56.17 o                         
   1  14   8        315.87        271.28        18.43 o                         
   2  14   8         51.36         35.08        30.90 o                         
   3  14   8          0.29         19.48        19.18 o                         
   4  14   8        426.81        429.46        37.10 o                         
   5  14   8        370.71        426.42        22.85 o                         
   6  14   8         44.92         25.36        18.33 o                         
   7  14   8          2.16        -13.26        20.60 o                         
   8  14   8          8.50          7.48        27.91 o                         
   9  14   8          0.23        -15.63        36.91 o                         
   1  15   8         47.67         51.94        29.00 o                         
   2  15   8         44.01         13.00        27.32 o                         
   3  15   8        331.36        332.15        31.88 o                         
   4  15   8         10.51         54.88        33.28 o                         
   5  15   8        380.77        430.36        44.79 o                         
   6  15   8         63.84         53.08        25.89 o                         
   7  15   8         68.73         -5.20        32.21 o                         
   8  15   8         13.36         22.30        28.01 o                         
   0  16   8        127.80        154.00        41.58 o                         
   1  16   8         13.17         79.07        37.38 o                         
   2  16   8         63.35          2.08        46.36 o                         
   3  16   8        416.35        422.68        77.91 o                         
   4  16   8         38.48         95.92        51.37 o                         
   5  16   8        281.02        338.55       100.93 o                         
   6  16   8         15.42        -32.57        36.96 o                         
   7  16   8         11.08        -30.94        30.94 o                         
   1  17   8         85.72        182.62        43.04 o                         
   2  17   8          8.78         69.11        65.89 o                         
   3  17   8        136.35        179.30        67.79 o                         
   4  17   8          3.64         17.21        71.85 o                         
   5  17   8         23.04         12.16        69.33 o                         
   6  17   8          2.97        -22.57        48.45 o                         
   0  18   8         71.17        129.50        77.20 o                         
   1  18   8         14.66        161.92        41.93 o                         
   2  18   8          1.22         59.38        41.60 o                         
   3  18   8          0.07        -67.86        67.86 o                         
   4  18   8          0.31         61.32        85.48 o                         
   1  19   8         27.20        185.87        44.31 o                         
   1   1   9       8357.19       7935.20       166.94 o                         
   2   1   9        275.28        331.43        10.04 o                         
   3   1   9       3360.51       2970.88        50.82 o                         
   4   1   9       1590.04       1650.65        27.76 o                         
   5   1   9        126.66        128.34         6.12 o                         
   6   1   9          0.57         -4.51         5.24 o                         
   7   1   9       2492.63       2559.20        46.59 o                         
   8   1   9        261.70        226.94        10.03 o                         
   9   1   9       1235.88       1273.81        30.98 o                         
  10   1   9         63.33         56.15        14.74 o                         
  11   1   9         21.34         18.32        23.14 o                         
  12   1   9          3.24         13.66        26.60 o                         
  13   1   9         17.34         15.94        28.89 o                         
   0   2   9        131.46        132.24         9.60 o                         
   1   2   9       1662.19       1657.98        37.19 o                         
   2   2   9        335.18        334.52         8.44 o                         
   3   2   9          7.65          7.62         4.47 o                         
   4   2   9       2369.77       2341.88        35.11 o                         
   5   2   9       2213.24       2442.20        39.72 o                         
   6   2   9         40.93         53.65         6.41 o                         
   7   2   9        243.64        262.16         8.90 o                         
   8   2   9       1075.62       1130.09        23.60 o                         
   9   2   9         10.64         -5.96         9.78 o                         
  10   2   9        118.68        121.68        16.78 o                         
  11   2   9          2.80        -20.28        22.83 o                         
  12   2   9          5.50        -13.31        28.30 o                         
  13   2   9         21.66         69.20        32.51 o                         
   1   3   9       2516.35       2432.91        71.44 o                         
   2   3   9       6302.97       6104.71        98.55 o                         
   3   3   9       7572.32       7582.07       133.99 o                         
   4   3   9        839.35        947.23        17.85 o                         
   5   3   9          0.53         -2.08         5.49 o                         
   6   3   9        265.28        257.72         8.39 o                         
   7   3   9         13.43         -4.23         7.58 o                         
   8   3   9        295.89        303.42        11.17 o                         
   9   3   9        116.73        118.24        10.99 o                         
  10   3   9        329.91        333.50        18.29 o                         
  11   3   9        135.19        155.39        21.32 o                         
  12   3   9         38.33         37.99        28.29 o                         
  13   3   9          1.93         -5.60        31.00 o                         
   0   4   9        251.00        330.44        17.54 o                         
   1   4   9       5163.74       6006.01       144.71 o                         
   2   4   9          2.37         -2.28         5.11 o                         
   3   4   9        679.06        682.55        13.97 o                         
   4   4   9        203.20        238.31         7.81 o                         
   5   4   9       3190.62       3367.76        50.13 o                         
   6   4   9       1109.62       1038.76        19.99 o                         
   7   4   9       1970.26       1992.83        42.19 o                         
   8   4   9        191.52        171.88         9.20 o                         
   9   4   9        364.61        380.25        13.91 o                         
  10   4   9          0.17          7.88        15.62 o                         
  11   4   9          3.99         16.88        24.41 o                         
  12   4   9          0.44        -18.23        31.18 o                         
  13   4   9         20.90         20.90        46.69 o                         
   1   5   9       1638.76       1784.98        40.63 o                         
   2   5   9         24.86         31.71         6.28 o                         
   3   5   9       1863.28       1894.93        50.39 o                         
   4   5   9       1539.07       1366.48        26.70 o                         
   5   5   9        368.37        422.03        14.20 o                         
   6   5   9        200.23        245.96         9.57 o                         
   7   5   9         33.97         41.35         7.99 o                         
   8   5   9        925.05        942.00        22.30 o                         
   9   5   9        325.34        276.42        12.14 o                         
  10   5   9         47.51         40.68        18.36 o                         
  11   5   9         32.54         11.74        27.01 o                         
  12   5   9         24.02          5.92        34.87 o                         
   0   6   9       1047.49        967.32        38.72 o                         
   1   6   9       7085.27       6782.44       184.04 o                         
   2   6   9        191.57        208.20        10.09 o                         
   3   6   9        308.99        233.49        13.62 o                         
   4   6   9        469.74        471.36        18.42 o                         
   5   6   9       1309.24       1335.47        28.42 o                         
   6   6   9       1428.82       1302.61        31.57 o                         
   7   6   9        228.34        215.59        11.14 o                         
   8   6   9        450.92        465.57        14.20 o                         
   9   6   9        598.96        512.11        17.46 o                         
  10   6   9         44.15         45.62        19.58 o                         
  11   6   9         41.37        -10.82        28.57 o                         
  12   6   9          9.12        -14.35        30.57 o                         
   1   7   9        103.41        112.20        11.24 o                         
   2   7   9       1650.16       1659.91        43.45 o                         
   3   7   9        682.75        679.15        24.33 o                         
   4   7   9        805.86        731.27        22.10 o                         
   5   7   9         47.30         51.33         8.13 o                         
   6   7   9        165.79        149.79        10.48 o                         
   7   7   9         71.75         92.08        11.70 o                         
   8   7   9          1.40        -11.49        11.49 o                         
   9   7   9        172.71        149.81        16.95 o                         
  10   7   9        132.58        120.87        22.36 o                         
  11   7   9          7.80        -26.09        29.91 o                         
  12   7   9        149.43        132.07        34.43 o                         
   0   8   9        785.00        743.17        36.07 o                         
   1   8   9       2000.77       1839.62        57.33 o                         
   2   8   9        125.34        118.37        10.22 o                         
   3   8   9        252.27        204.96        13.34 o                         
   4   8   9        220.44        232.92        13.28 o                         
   5   8   9       5614.77       5289.08       142.95 o                         
   6   8   9       1342.79       1422.61        30.69 o                         
   7   8   9         28.12         28.48        11.60 o                         
   8   8   9        206.36        192.78        14.24 o                         
   9   8   9         36.92         41.32        17.30 o                         
  10   8   9        222.68        258.58        27.07 o                         
  11   8   9          6.72          0.65        30.19 o                         
  12   8   9          0.42        -28.58        33.46 o                         
   1   9   9        614.72        605.44        24.59 o                         
   2   9   9        355.10        311.44        14.32 o                         
   3   9   9         55.73         49.58        12.31 o                         
   4   9   9       1257.88       1165.30        38.05 o                         
   5   9   9         81.91         64.36        20.14 o                         
   6   9   9        124.18        149.08        11.84 o                         
   7   9   9         97.65         74.15        13.17 o                         
   8   9   9          3.74          6.92        15.00 o                         
   9   9   9        122.36        137.88        20.10 o                         
  10   9   9         23.06         32.87        26.70 o                         
  11   9   9        148.16        246.55        34.16 o                         
   0  10   9       2832.13       2593.59        92.58 o                         
   1  10   9       4551.97       4356.35       126.66 o                         
   2  10   9         86.69         65.59        14.16 o                         
   3  10   9        483.33        420.57        21.44 o                         
   4  10   9        374.85        320.47        19.83 o                         
   5  10   9        203.61        185.26        14.14 o                         
   6  10   9        122.09         94.53        13.11 o                         
   7  10   9        415.49        446.08        16.80 o                         
   8  10   9         57.34        102.94        17.42 o                         
   9  10   9         59.94         25.00        23.43 o                         
  10  10   9         78.46        128.82        27.65 o                         
  11  10   9          1.88         -3.86        34.30 o                         
   1  11   9        100.62         88.03        10.97 o                         
   2  11   9       1074.62       1159.61        42.34 o                         
   3  11   9        833.89        850.00        38.15 o                         
   4  11   9          5.07        -14.48        14.48 o                         
   5  11   9          3.73          1.03        15.76 o                         
   6  11   9        638.53        579.66        32.04 o                         
   7  11   9        576.68        595.12        21.99 o                         
   8  11   9          1.55          1.71        18.72 o                         
   9  11   9          0.00        -22.27        23.47 o                         
  10  11   9         34.25         11.31        28.57 o                         
   0  12   9         12.94        -20.79        40.88 o                         
   1  12   9         89.26         71.43        10.43 o                         
   2  12   9         71.21         68.45        15.63 o                         
   3  12   9        125.04        139.28        15.20 o                         
   4  12   9        408.85        367.40        21.36 o                         
   5  12   9         23.89         -4.83        26.21 o                         
   6  12   9        259.99        240.37        18.46 o                         
   7  12   9          0.47        -17.20        17.20 o                         
   8  12   9        187.64        207.27        22.53 o                         
   9  12   9        125.08        123.45        23.86 o                         
  10  12   9         16.87         10.52        31.94 o                         
   1  13   9        675.79        563.26        28.17 o                         
   2  13   9         78.18         79.14        17.05 o                         
   3  13   9        904.43        891.58        36.38 o                         
   4  13   9        128.49        125.25        31.56 o                         
   5  13   9          9.54         -4.52        19.09 o                         
   6  13   9        221.44        206.23        28.95 o                         
   7  13   9          7.58         -6.16        23.06 o                         
   8  13   9          1.59        -24.80        24.80 o                         
   9  13   9          0.16        -16.33        25.66 o                         
   0  14   9        699.80        657.08        60.03 o                         
   1  14   9        736.78        785.34        60.13 o                         
   2  14   9          0.23          2.42        26.93 o                         
   3  14   9         17.08         38.13        28.47 o                         
   4  14   9         10.67         51.62        31.20 o                         
   5  14   9          2.63         25.45        37.58 o                         
   6  14   9         94.19        121.18        24.73 o                         
   7  14   9         95.24         74.05        42.97 o                         
   8  14   9         13.64         32.11        28.50 o                         
   1  15   9          6.74         34.38        29.72 o                         
   2  15   9          7.19        -31.99        31.99 o                         
   3  15   9        306.66        278.73        36.85 o                         
   4  15   9         95.06        196.04        63.82 o                         
   5  15   9          0.49        102.55        50.59 o                         
   6  15   9         42.26         14.12        25.79 o                         
   7  15   9        206.88        215.85        33.50 o                         
   0  16   9         81.60        123.00        46.69 o                         
   1  16   9        133.74        148.03        35.59 o                         
   2  16   9        183.92        243.38        61.18 o                         
   3  16   9         11.78        -46.07        46.07 o                         
   4  16   9          0.24         50.02       101.89 o                         
   5  16   9         29.53         79.61        71.89 o                         
   6  16   9          8.23        -11.03        47.99 o                         
   1  17   9        230.29        308.46        57.44 o                         
   2  17   9         59.37        162.56        74.71 o                         
   3  17   9        116.26         92.73        76.45 o                         
   4  17   9          1.74        -54.79        54.79 o                         
   5  17   9         51.69        -57.57        61.64 o                         
   0  18   9         54.11        210.44        79.69 o                         
   1  18   9        110.67        203.27        44.24 o                         
   2  18   9         18.42        129.74        70.79 o                         
   3  18   9          5.48        -53.21        53.21 o                         
   0   0  10      30427.61      33212.47      3609.77 o                         
   1   0  10       2006.43       2155.39        88.34 o                         
   2   0  10        416.61        654.92        30.07 o                         
   3   0  10          0.23         -1.89         7.97 o                         
   4   0  10       6679.99       6694.73       192.82 o                         
   5   0  10        843.38        883.96        25.04 o                         
   6   0  10        238.73        201.09        11.91 o                         
   7   0  10        125.93        111.92        10.24 o                         
   8   0  10       1055.10        996.26        34.95 o                         
   9   0  10        950.60       1006.74        39.07 o                         
  10   0  10       1422.94       1575.69        93.96 o                         
  11   0  10         74.24         65.49        44.14 o                         
  12   0  10         24.88         47.09        47.45 o                         
   1   1  10         53.84         38.49         7.12 o                         
   2   1  10        102.33        109.93         6.16 o                         
   3   1  10       1173.22       1271.53        25.14 o                         
   4   1  10        666.23        603.37        13.05 o                         
   5   1  10         51.08         63.17         5.63 o                         
   6   1  10        583.36        543.66        15.35 o                         
   7   1  10       1088.38       1079.42        23.02 o                         
   8   1  10        706.90        676.61        19.76 o                         
   9   1  10        263.58        312.58        14.12 o                         
  10   1  10        347.29        385.51        23.35 o                         
  11   1  10         14.19         15.94        24.02 o                         
  12   1  10        579.12        702.88        42.89 o                         
   0   2  10       3440.13       3331.58        94.61 o                         
   1   2  10       2080.47       2444.09        50.03 o                         
   2   2  10       5241.44       5231.54       103.83 o                         
   3   2  10          1.83         -1.14         4.62 o                         
   4   2  10       4648.35       4558.34        71.72 o                         
   5   2  10         47.29         66.81         5.99 o                         
   6   2  10       7872.95       8168.83       132.60 o                         
   7   2  10         83.17         76.85         8.51 o                         
   8   2  10        700.55        780.97        22.86 o                         
   9   2  10         18.81          4.32        11.61 o                         
  10   2  10          2.93         10.25        18.06 o                         
  11   2  10         83.73         63.60        19.88 o                         
  12   2  10          4.96         52.47        38.46 o                         
   1   3  10          1.15         -2.79         7.15 o                         
   2   3  10       5496.48       4987.12        93.57 o                         
   3   3  10        107.77         89.62         4.99 o                         
   4   3  10        697.86        644.62        13.08 o                         
   5   3  10        298.28        307.14         8.01 o                         
   6   3  10         51.60         26.50         7.55 o                         
   7   3  10         33.94         19.28         7.92 o                         
   8   3  10         27.30         45.68         9.51 o                         
   9   3  10        244.26        247.61        13.12 o                         
  10   3  10        441.41        430.27        21.93 o                         
  11   3  10         17.85         36.96        21.93 o                         
  12   3  10        358.11        522.86        35.21 o                         
   0   4  10      18420.90      17640.59       566.97 o                         
   1   4  10         94.13         86.39         7.81 o                         
   2   4  10         22.18          3.05         6.07 o                         
   3   4  10         96.00        101.94         5.13 o                         
   4   4  10        533.34        483.55        12.60 o                         
   5   4  10        122.59         92.42         6.42 o                         
   6   4  10        100.62        100.54         8.37 o                         
   7   4  10        150.38        121.32         9.76 o                         
   8   4  10        122.88        134.78        11.27 o                         
   9   4  10          0.38         12.89        13.09 o                         
  10   4  10        392.00        436.97        21.09 o                         
  11   4  10         11.84         -4.15        25.35 o                         
  12   4  10         19.66         13.60        30.30 o                         
   1   5  10        105.19        116.82         7.14 o                         
   2   5  10       1160.49       1109.57        40.31 o                         
   3   5  10         53.43         53.64         6.72 o                         
   4   5  10       2559.12       2821.15        51.68 o                         
   5   5  10        458.94        531.55        14.76 o                         
   6   5  10       1934.25       1874.10        39.96 o                         
   7   5  10         39.54         56.71         9.77 o                         
   8   5  10        670.92        740.15        22.80 o                         
   9   5  10          8.37         -3.09        13.16 o                         
  10   5  10          8.71         20.68        21.48 o                         
  11   5  10          2.23        -27.79        27.79 o                         
  12   5  10         39.32         18.43        31.40 o                         
   0   6  10         78.48        102.37        12.04 o                         
   1   6  10          1.84         17.27         6.96 o                         
   2   6  10       3083.32       3200.68        65.56 o                         
   3   6  10         52.37         32.18         8.69 o                         
   4   6  10        740.97        654.36        15.58 o                         
   5   6  10        111.78        136.70         9.28 o                         
   6   6  10        843.47        921.58        21.94 o                         
   7   6  10          0.56         -5.59         9.48 o                         
   8   6  10        124.87        135.26        11.43 o                         
   9   6  10         46.95         58.82        16.10 o                         
  10   6  10          7.85          9.30        30.45 o                         
  11   6  10          8.01        -28.79        28.79 o                         
  12   6  10          0.22          0.32        31.64 o                         
   1   7  10         77.60         82.49         8.50 o                         
   2   7  10       9824.86       9307.28       224.63 o                         
   3   7  10         48.81         39.21        11.03 o                         
   4   7  10        117.84        161.02         9.77 o                         
   5   7  10        450.75        391.40        13.31 o                         
   6   7  10         29.75         13.55         9.00 o                         
   7   7  10         20.54         37.24        10.18 o                         
   8   7  10        276.41        333.28        21.26 o                         
   9   7  10         75.48         53.82        18.32 o                         
  10   7  10          3.39         12.15        24.09 o                         
  11   7  10         10.69        -30.48        30.48 o                         
   0   8  10         49.88         82.00        13.75 o                         
   1   8  10        467.85        463.04        19.23 o                         
   2   8  10        629.58        643.36        23.73 o                         
   3   8  10          5.66          6.23        10.38 o                         
   4   8  10        203.07        175.28        15.85 o                         
   5   8  10         22.45         19.16         9.60 o                         
   6   8  10          5.67         11.68        10.57 o                         
   7   8  10        431.90        367.78        15.87 o                         
   8   8  10        328.06        369.92        17.34 o                         
   9   8  10         11.40          7.65        17.61 o                         
  10   8  10        107.40        119.52        29.82 o                         
  11   8  10          0.07        -11.75        30.43 o                         
   1   9  10         30.17         31.75        13.91 o                         
   2   9  10       2694.16       2707.13        67.17 o                         
   3   9  10        180.95        174.35        14.24 o                         
   4   9  10       1996.58       1932.00        57.54 o                         
   5   9  10        206.12        149.14        13.88 o                         
   6   9  10        152.16        127.10        12.73 o                         
   7   9  10         42.45         56.19        14.24 o                         
   8   9  10          4.91         -8.21        17.35 o                         
   9   9  10         43.65         43.01        20.34 o                         
  10   9  10          5.94          4.20        30.48 o                         
  11   9  10          0.20        -20.77        32.19 o                         
   0  10  10        158.62        139.62        21.57 o                         
   1  10  10         46.65         78.13        14.62 o                         
   2  10  10          8.38         26.03        12.99 o                         
   3  10  10         26.27         28.85        15.86 o                         
   4  10  10         91.02         90.55        14.51 o                         
   5  10  10         55.08         73.71        14.49 o                         
   6  10  10         96.95         64.40        17.58 o                         
   7  10  10         93.58         82.08        15.15 o                         
   8  10  10         30.91         13.55        18.51 o                         
   9  10  10         41.47         72.24        23.39 o                         
  10  10  10         27.16         16.88        30.88 o                         
   1  11  10          2.52         29.96        14.55 o                         
   2  11  10       1483.69       1517.02        51.22 o                         
   3  11  10         15.63         46.22        17.51 o                         
   4  11  10        444.67        517.69        31.86 o                         
   5  11  10         48.67          2.82        22.88 o                         
   6  11  10         11.40         -5.65        16.91 o                         
   7  11  10         44.69         20.51        18.96 o                         
   8  11  10         12.55         20.12        21.95 o                         
   9  11  10         15.04         -4.15        25.72 o                         
  10  11  10          1.05        -32.06        32.06 o                         
   0  12  10       1164.29       1164.78       113.93 o                         
   1  12  10        280.52        266.63        27.02 o                         
   2  12  10         27.90         40.41        22.27 o                         
   3  12  10        279.52        275.42        21.25 o                         
   4  12  10        298.73        361.04        29.98 o                         
   5  12  10          0.61         15.82        23.99 o                         
   6  12  10        321.88        314.81        21.95 o                         
   7  12  10         22.44          0.29        22.47 o                         
   8  12  10          0.74        -18.13        24.19 o                         
   9  12  10         23.44         -6.16        44.21 o                         
   1  13  10         89.61         87.32        28.17 o                         
   2  13  10        392.27        434.21        27.82 o                         
   3  13  10        312.88        298.88        40.27 o                         
   4  13  10          1.77         33.12        29.20 o                         
   5  13  10         15.03         36.70        28.21 o                         
   6  13  10        252.65        137.36        22.95 o                         
   7  13  10          6.53         -2.87        24.03 o                         
   8  13  10         86.35        101.77        26.51 o                         
   9  13  10          1.61        -16.25        29.88 o                         
   0  14  10       1085.76        978.83        61.50 o                         
   1  14  10         88.01         51.70        32.35 o                         
   2  14  10        493.93        537.31        49.16 o                         
   3  14  10          2.05         19.95        24.47 o                         
   4  14  10         81.80         65.94        35.49 o                         
   5  14  10          4.90         46.09        34.50 o                         
   6  14  10          3.96         19.40        24.84 o                         
   7  14  10         26.64         19.19        25.37 o                         
   8  14  10         20.33         35.65        30.70 o                         
   1  15  10         23.91         33.86        31.27 o                         
   2  15  10          0.30          8.67        43.67 o                         
   3  15  10        168.48        222.33        51.06 o                         
   4  15  10          0.78        109.62        65.75 o                         
   5  15  10          1.13         22.01        54.64 o                         
   6  15  10          0.27          6.83        26.02 o                         
   7  15  10         65.78         45.19        26.11 o                         
   0  16  10        196.28        277.16        77.20 o                         
   1  16  10         57.15         76.98        51.31 o                         
   2  16  10          0.32          2.52        85.12 o                         
   3  16  10          0.09         26.53        66.42 o                         
   4  16  10          4.61         76.72        75.61 o                         
   5  16  10         31.74         72.45        91.62 o                         
   6  16  10          3.41          7.05        38.72 o                         
   1  17  10         45.71        121.39        44.17 o                         
   2  17  10          0.59         18.05        68.53 o                         
   3  17  10          3.64         63.14        78.57 o                         
   4  17  10         26.77          0.03       103.59 o                         
   0  18  10         19.18        118.17        54.77 o                         
   1  18  10         35.09        177.61        52.93 o                         
   1   1  11       2681.59       2426.39        64.44 o                         
   2   1  11       1426.93       1415.18        47.52 o                         
   3   1  11       4584.58       4733.61        86.00 o                         
   4   1  11        541.68        597.84        14.87 o                         
   5   1  11         25.35         43.83         6.62 o                         
   6   1  11        300.26        326.07         9.74 o                         
   7   1  11        525.88        514.89        14.09 o                         
   8   1  11         18.69         40.27        10.95 o                         
   9   1  11          6.86         25.02        13.40 o                         
  10   1  11        356.83        416.27        22.27 o                         
  11   1  11          1.75         19.53        27.49 o                         
  12   1  11         14.91         23.69        31.20 o                         
   0   2  11         80.53        113.70        16.78 o                         
   1   2  11        554.45        525.41        19.32 o                         
   2   2  11        199.38        203.61         9.63 o                         
   3   2  11         16.66         -0.97         5.08 o                         
   4   2  11       1023.32        963.55        18.58 o                         
   5   2  11         89.62         69.99         7.05 o                         
   6   2  11        203.69        242.99         8.99 o                         
   7   2  11         41.49         30.51         8.70 o                         
   8   2  11        824.42        848.17        24.10 o                         
   9   2  11         25.65         34.37        14.04 o                         
  10   2  11         32.08         28.73        18.58 o                         
  11   2  11        188.70        243.63        22.25 o                         
  12   2  11          3.27         -0.22        27.53 o                         
   1   3  11       2645.75       2590.37        61.62 o                         
   2   3  11        294.85        295.81        10.35 o                         
   3   3  11       5457.90       5308.96        86.08 o                         
   4   3  11          6.71         -0.35         5.47 o                         
   5   3  11        842.45        754.22        17.01 o                         
   6   3  11         57.85         38.33         8.41 o                         
   7   3  11        410.45        394.84        12.33 o                         
   8   3  11         62.91         62.97        11.30 o                         
   9   3  11         57.93         72.73        14.74 o                         
  10   3  11         10.07         10.05        18.36 o                         
  11   3  11         39.29         35.14        24.94 o                         
  12   3  11         16.21         39.94        29.16 o                         
   0   4  11       1750.33       1791.93        96.00 o                         
   1   4  11       2447.43       2391.10        53.20 o                         
   2   4  11        201.98        160.79         6.59 o                         
   3   4  11        112.43         85.65         5.51 o                         
   4   4  11        267.82        309.13         8.73 o                         
   5   4  11        974.14       1006.84        22.91 o                         
   6   4  11        114.68         81.00         7.92 o                         
   7   4  11         69.87         76.55         9.32 o                         
   8   4  11        517.55        544.74        16.93 o                         
   9   4  11       1226.26       1250.25        38.48 o                         
  10   4  11          4.46          9.18        19.45 o                         
  11   4  11          0.14          5.12        28.69 o                         
  12   4  11         26.51         21.75        31.15 o                         
   1   5  11        245.75        249.88         7.65 o                         
   2   5  11        319.87        245.35        19.88 o                         
   3   5  11       1013.97        865.14        22.54 o                         
   4   5  11          0.07         -5.34         6.58 o                         
   5   5  11        664.56        680.39        18.83 o                         
   6   5  11        187.88        172.94        10.04 o                         
   7   5  11        481.80        492.48        15.83 o                         
   8   5  11         65.35         51.69        11.51 o                         
   9   5  11         18.48          2.84        15.85 o                         
  10   5  11          0.59         40.40        23.11 o                         
  11   5  11          7.76        -14.66        28.36 o                         
  12   5  11         22.89         12.94        32.80 o                         
   0   6  11       1263.28       1153.21        45.76 o                         
   1   6  11       4884.75       4954.91       105.81 o                         
   2   6  11        442.15        475.35        16.68 o                         
   3   6  11       1571.91       1427.87        33.00 o                         
   4   6  11        412.39        412.72        14.43 o                         
   5   6  11        784.92        743.96        23.08 o                         
   6   6  11        121.99        122.47        10.32 o                         
   7   6  11        190.56        267.13        12.29 o                         
   8   6  11        175.47        167.38        13.14 o                         
   9   6  11          1.39         15.68        18.69 o                         
  10   6  11        288.78        319.98        26.62 o                         
  11   6  11         66.65         38.85        29.52 o                         
   1   7  11       1896.68       1946.94        49.92 o                         
   2   7  11         28.73         42.19        10.91 o                         
   3   7  11         89.27         76.40         8.90 o                         
   4   7  11        795.67        720.58        28.45 o                         
   5   7  11          0.19         -4.92         8.90 o                         
   6   7  11         93.48         91.84        10.65 o                         
   7   7  11        580.12        663.26        21.49 o                         
   8   7  11        179.73        188.57        15.60 o                         
   9   7  11         29.00         67.95        19.12 o                         
  10   7  11         48.12         21.67        27.91 o                         
  11   7  11         20.27         16.27        31.62 o                         
   0   8  11        422.09        498.90        26.70 o                         
   1   8  11       1165.13       1393.66        33.35 o                         
   2   8  11        304.67        333.49        16.37 o                         
   3   8  11        241.94        298.61        18.60 o                         
   4   8  11         18.25          4.05         9.63 o                         
   5   8  11       2718.62       2720.26        64.23 o                         
   6   8  11        338.17        375.97        15.07 o                         
   7   8  11          1.32          4.31        13.53 o                         
   8   8  11        142.99        155.95        18.83 o                         
   9   8  11        248.63        268.11        23.72 o                         
  10   8  11         14.21         10.10        29.71 o                         
  11   8  11          2.39        -10.21        31.50 o                         
   1   9  11        580.70        529.82        20.44 o                         
   2   9  11       1331.84       1299.62        36.69 o                         
   3   9  11         18.30          4.37        12.00 o                         
   4   9  11         14.11        -11.20        15.11 o                         
   5   9  11         27.69         32.89        11.47 o                         
   6   9  11          7.48         12.08        12.69 o                         
   7   9  11        212.64        182.90        16.61 o                         
   8   9  11        108.15        147.75        20.46 o                         
   9   9  11         53.34         55.39        24.78 o                         
  10   9  11          8.01        -20.85        31.60 o                         
   0  10  11       1701.19       1676.29        67.16 o                         
   1  10  11       5297.67       5856.40       137.57 o                         
   2  10  11         66.94         63.57        17.07 o                         
   3  10  11         52.39         59.29        15.16 o                         
   4  10  11         48.88         56.62        16.71 o                         
   5  10  11          9.40          2.82        15.19 o                         
   6  10  11          2.27         -8.19        15.88 o                         
   7  10  11         59.06         64.67        16.44 o                         
   8  10  11         93.83         96.85        23.15 o                         
   9  10  11         53.00         40.14        26.55 o                         
  10  10  11         10.54         14.47        32.32 o                         
   1  11  11          4.56         46.15        16.12 o                         
   2  11  11        128.49        110.67        17.15 o                         
   3  11  11        881.66        897.44        40.13 o                         
   4  11  11         97.90        131.25        20.30 o                         
   5  11  11          0.13         21.71        17.12 o                         
   6  11  11        860.06        962.33        35.06 o                         
   7  11  11        441.80        468.98        30.47 o                         
   8  11  11         54.35         31.17        24.56 o                         
   9  11  11        118.95        128.58        34.77 o                         
   0  12  11       1289.82       1164.61       123.90 o                         
   1  12  11          7.09         31.73        23.58 o                         
   2  12  11         33.77         29.39        19.75 o                         
   3  12  11         37.42         53.27        28.17 o                         
   4  12  11         68.42         68.45        29.89 o                         
   5  12  11       1147.74       1121.65        63.20 o                         
   6  12  11          0.04         -2.58        22.02 o                         
   7  12  11         11.67          1.29        25.61 o                         
   8  12  11        173.97        158.49        49.84 o                         
   9  12  11          3.78          6.84        29.64 o                         
   1  13  11        524.79        423.87        28.50 o                         
   2  13  11        431.34        418.58        28.16 o                         
   3  13  11        226.05        226.53        42.24 o                         
   4  13  11         38.06         44.16        28.49 o                         
   5  13  11          0.97         31.73        27.26 o                         
   6  13  11         74.86         66.59        27.47 o                         
   7  13  11         17.28         11.19        32.17 o                         
   8  13  11          6.85         35.16        29.35 o                         
   0  14  11        271.10        269.26        37.20 o                         
   1  14  11         32.77         41.07        25.79 o                         
   2  14  11         91.15        109.28        29.85 o                         
   3  14  11         94.37        133.02        33.35 o                         
   4  14  11         10.21         70.68        49.33 o                         
   5  14  11         24.36         76.18        33.72 o                         
   6  14  11         25.69         21.62        25.10 o                         
   7  14  11         70.11         99.92        28.63 o                         
   1  15  11        103.62         66.11        29.44 o                         
   2  15  11          0.62         38.84        46.44 o                         
   3  15  11        225.90        298.15        50.90 o                         
   4  15  11        122.24        239.81        54.71 o                         
   5  15  11          0.00         68.58        42.80 o                         
   6  15  11          2.95         20.35        42.90 o                         
   0  16  11         68.81         44.13        78.45 o                         
   1  16  11         20.03         -2.19        56.43 o                         
   2  16  11         50.21         52.87        82.31 o                         
   3  16  11          2.50          2.08        50.56 o                         
   4  16  11          2.06         24.53        51.46 o                         
   5  16  11         34.78         89.97        56.17 o                         
   1  17  11        122.67        191.46        39.19 o                         
   2  17  11         44.70         47.05        63.92 o                         
   3  17  11         95.44         16.33        65.37 o                         
   2   0  12       2645.00       2636.39       158.99 o                         
   3   0  12       2234.68       2135.04        63.59 o                         
   4   0  12       2906.06       2759.88        61.29 o                         
   5   0  12         11.65         18.07        11.82 o                         
   6   0  12        863.48        993.42        33.41 o                         
   7   0  12        199.48        209.28        17.45 o                         
   8   0  12         14.88          6.65        18.93 o                         
   9   0  12        181.92        197.29        27.69 o                         
  10   0  12        307.70        329.37        31.62 o                         
  11   0  12        219.93        248.60        37.61 o                         
  12   0  12         26.65         54.24        39.72 o                         
   1   1  12        966.09        645.34        39.84 o                         
   2   1  12          4.59          1.96         8.41 o                         
   3   1  12        138.55        163.07         8.10 o                         
   4   1  12         48.77         42.13         7.73 o                         
   5   1  12         89.29         88.13         7.61 o                         
   6   1  12        450.42        423.34        12.11 o                         
   7   1  12        994.75       1102.72        24.68 o                         
   8   1  12         81.12         66.53        11.97 o                         
   9   1  12        245.26        301.74        20.38 o                         
  10   1  12         19.42         23.90        21.78 o                         
  11   1  12          0.14          7.03        25.96 o                         
  12   1  12         47.27         56.32        37.47 o                         
   0   2  12       3167.22       3065.62       103.51 o                         
   1   2  12       1210.70       1259.12        34.40 o                         
   2   2  12         54.81         88.33         7.49 o                         
   3   2  12        798.76        932.15        23.61 o                         
   4   2  12        496.31        432.18        11.83 o                         
   5   2  12       3788.15       3975.87        68.92 o                         
   6   2  12       1211.02       1372.05        32.40 o                         
   7   2  12        357.52        350.46        11.77 o                         
   8   2  12          2.16         -4.70        10.67 o                         
   9   2  12         45.21         58.15        17.41 o                         
  10   2  12        391.62        476.41        23.51 o                         
  11   2  12         79.07         98.61        22.16 o                         
  12   2  12          1.49        -11.18        32.02 o                         
   1   3  12       5078.71       4921.56        98.48 o                         
   2   3  12       1612.11       1671.80        36.95 o                         
   3   3  12         78.56        104.06         5.96 o                         
   4   3  12        560.42        569.36        15.61 o                         
   5   3  12        265.42        254.54         8.69 o                         
   6   3  12         14.24          7.44         8.33 o                         
   7   3  12        114.35         96.34        10.21 o                         
   8   3  12         23.22         18.25        11.68 o                         
   9   3  12         83.01        110.18        17.65 o                         
  10   3  12         17.72          5.64        18.71 o                         
  11   3  12        139.60        139.20        26.24 o                         
   0   4  12       1988.71       1970.96        62.72 o                         
   1   4  12        539.00        574.99        15.24 o                         
   2   4  12        685.58        675.89        16.53 o                         
   3   4  12       2042.10       2001.07        40.32 o                         
   4   4  12        299.31        258.10         9.41 o                         
   5   4  12        507.72        574.17        17.40 o                         
   6   4  12         52.34         64.24         8.73 o                         
   7   4  12          9.31         -1.63        10.31 o                         
   8   4  12         34.65         35.62        12.37 o                         
   9   4  12         27.79          5.37        18.11 o                         
  10   4  12         65.76         23.85        23.48 o                         
  11   4  12        377.97        363.58        32.97 o                         
   1   5  12         10.21          4.95         8.13 o                         
   2   5  12       1082.84       1026.44        23.62 o                         
   3   5  12       4991.16       4574.52        81.23 o                         
   4   5  12        254.39        285.97        10.46 o                         
   5   5  12        342.17        364.79        12.01 o                         
   6   5  12        376.24        336.26        13.03 o                         
   7   5  12        408.97        456.65        16.56 o                         
   8   5  12         11.43         -3.62        13.92 o                         
   9   5  12        211.60        232.03        18.51 o                         
  10   5  12          2.91          2.49        22.97 o                         
  11   5  12         22.15         29.63        30.05 o                         
   0   6  12       2482.16       2454.28        72.71 o                         
   1   6  12        298.89        292.42        10.59 o                         
   2   6  12        466.38        537.53        23.86 o                         
   3   6  12        570.66        563.02        16.06 o                         
   4   6  12        736.39        701.86        19.37 o                         
   5   6  12        544.78        556.85        17.09 o                         
   6   6  12        594.71        616.59        20.58 o                         
   7   6  12         94.90         68.64        11.97 o                         
   8   6  12          5.64          9.51        13.54 o                         
   9   6  12         15.82         24.13        19.47 o                         
  10   6  12          3.13         11.40        24.66 o                         
  11   6  12         28.88         34.08        29.77 o                         
   1   7  12       2408.73       2550.51        68.82 o                         
   2   7  12       3686.14       3610.23        97.39 o                         
   3   7  12        176.76        159.53        10.69 o                         
   4   7  12       1036.93       1097.39        25.96 o                         
   5   7  12         46.11         42.81         9.21 o                         
   6   7  12        296.92        290.14        12.29 o                         
   7   7  12         46.43         34.19        12.70 o                         
   8   7  12         85.24        115.97        17.36 o                         
   9   7  12        101.82        103.09        20.61 o                         
  10   7  12          2.01        -20.86        28.61 o                         
  11   7  12         68.67         45.80        38.60 o                         
   0   8  12        558.55        693.13        34.02 o                         
   1   8  12        528.09        533.15        19.76 o                         
   2   8  12        548.91        596.34        22.71 o                         
   3   8  12        468.76        441.07        17.24 o                         
   4   8  12          3.57          2.68         9.19 o                         
   5   8  12        152.57        182.60        17.06 o                         
   6   8  12        184.10        184.98        13.80 o                         
   7   8  12        254.07        240.03        16.27 o                         
   8   8  12          7.84         19.55        18.66 o                         
   9   8  12         40.36         32.75        22.67 o                         
  10   8  12          8.98          9.48        29.03 o                         
   1   9  12          5.23         24.86        14.02 o                         
   2   9  12       1231.59       1083.96        41.89 o                         
   3   9  12         59.29         43.12        12.42 o                         
   4   9  12         15.25          1.12        14.57 o                         
   5   9  12        112.35         82.51        14.08 o                         
   6   9  12         84.35         48.36        14.21 o                         
   7   9  12        347.88        315.85        18.86 o                         
   8   9  12        265.75        351.28        26.24 o                         
   9   9  12          7.43        -18.04        25.65 o                         
  10   9  12         17.17          3.66        31.93 o                         
   0  10  12        208.32        249.48        27.05 o                         
   1  10  12         77.95         77.86        16.35 o                         
   2  10  12        346.12        362.42        18.68 o                         
   3  10  12          1.22          6.60        18.47 o                         
   4  10  12        121.44        112.68        17.83 o                         
   5  10  12         18.24         27.69        13.96 o                         
   6  10  12         16.34        -17.95        23.77 o                         
   7  10  12         14.55        -12.25        19.13 o                         
   8  10  12         10.76         14.71        23.71 o                         
   9  10  12          8.15         29.62        27.07 o                         
   1  11  12         53.14         62.30        16.47 o                         
   2  11  12        300.36        341.78        20.52 o                         
   3  11  12         81.31        107.48        26.73 o                         
   4  11  12        398.10        463.18        35.82 o                         
   5  11  12          3.38        -21.83        28.29 o                         
   6  11  12         18.91         17.33        20.45 o                         
   7  11  12         10.22        -23.44        29.59 o                         
   8  11  12          1.11         -7.64        33.35 o                         
   9  11  12         44.12         34.11        28.25 o                         
   0  12  12        584.65        530.54        50.09 o                         
   1  12  12        215.96        274.42        27.19 o                         
   2  12  12        171.78        165.29        23.64 o                         
   3  12  12        189.38        185.28        35.34 o                         
   4  12  12          1.27         71.77        42.24 o                         
   5  12  12        298.86        302.69        22.10 o                         
   6  12  12         12.78         19.57        22.95 o                         
   7  12  12         83.36        112.60        28.06 o                         
   8  12  12          4.83         -8.65        40.71 o                         
   1  13  12         56.64         74.16        25.98 o                         
   2  13  12        399.52        400.31        27.04 o                         
   3  13  12          0.22         49.79        28.52 o                         
   4  13  12         11.17         46.81        36.38 o                         
   5  13  12         65.82        131.05        25.54 o                         
   6  13  12         18.05         13.30        31.84 o                         
   7  13  12          0.94         25.77        35.77 o                         
   0  14  12         43.58         84.59        35.61 o                         
   1  14  12        141.44        131.07        27.65 o                         
   2  14  12          8.70         18.96        35.21 o                         
   3  14  12          0.38         42.02        34.40 o                         
   4  14  12         32.13         98.33        40.47 o                         
   5  14  12         74.32        217.76        65.71 o                         
   6  14  12          1.47          9.62        26.63 o                         
   1  15  12        209.21        244.66        34.43 o                         
   2  15  12         10.18         -4.05        34.71 o                         
   3  15  12          1.38         -9.66        49.82 o                         
   4  15  12         45.19         89.53        49.46 o                         
   5  15  12         21.39        113.74        54.10 o                         
   0  16  12          8.46         51.93        53.69 o                         
   1  16  12         36.78         57.81        41.88 o                         
   2  16  12          0.52        -14.97        44.22 o                         
   3  16  12         23.16         95.04        78.75 o                         
   4  16  12         68.19         34.46        52.66 o                         
   1   1  13       1223.91       1159.97        30.46 o                         
   2   1  13       2346.01       2359.01        68.24 o                         
   3   1  13       1638.13       1660.43        34.03 o                         
   4   1  13        869.76       1064.67        34.08 o                         
   5   1  13          4.84         -8.67         8.67 o                         
   6   1  13         14.92         10.81         9.59 o                         
   7   1  13         22.88         13.34        12.04 o                         
   8   1  13        292.87        322.71        16.62 o                         
   9   1  13          1.50         11.18        19.47 o                         
  10   1  13         35.93         62.88        23.29 o                         
  11   1  13          8.92         16.00        25.15 o                         
   0   2  13       1508.90       1912.68        79.99 o                         
   1   2  13        521.87        558.80        24.94 o                         
   2   2  13         47.38         49.60        11.73 o                         
   3   2  13        250.56        222.62        13.43 o                         
   4   2  13        490.64        496.36        14.36 o                         
   5   2  13          4.78         17.86         8.24 o                         
   6   2  13         37.85         41.26         8.94 o                         
   7   2  13          6.52         -9.03        10.12 o                         
   8   2  13          0.70        -11.42        12.77 o                         
   9   2  13          0.59        -10.68        16.82 o                         
  10   2  13          0.37          0.03        18.60 o                         
  11   2  13          2.53         16.79        27.39 o                         
   1   3  13        256.61        248.95        14.17 o                         
   2   3  13       2883.46       2816.85        62.72 o                         
   3   3  13        983.93        943.24        23.11 o                         
   4   3  13         46.43         77.19         7.04 o                         
   5   3  13        295.33        360.92        10.71 o                         
   6   3  13        642.19        543.14        15.85 o                         
   7   3  13        544.90        531.09        15.43 o                         
   8   3  13         45.92         45.57        13.25 o                         
   9   3  13         68.02         35.96        16.82 o                         
  10   3  13          0.92        -11.41        19.16 o                         
  11   3  13         13.09         27.97        28.14 o                         
   0   4  13       2688.72       2695.85        97.13 o                         
   1   4  13        900.00        981.05        26.22 o                         
   2   4  13       1791.28       1774.67        33.78 o                         
   3   4  13        907.16        849.74        18.01 o                         
   4   4  13        732.30        612.55        15.99 o                         
   5   4  13        113.48        115.43         8.56 o                         
   6   4  13        297.55        335.29        12.18 o                         
   7   4  13        143.58        155.16        11.40 o                         
   8   4  13        243.66        202.16        14.36 o                         
   9   4  13          0.45        -12.97        19.14 o                         
  10   4  13          4.36          2.83        24.21 o                         
  11   4  13         47.27         81.05        29.41 o                         
   1   5  13        647.27        560.13        17.95 o                         
   2   5  13         10.84          7.82         6.30 o                         
   3   5  13        290.25        314.32        11.05 o                         
   4   5  13        831.44        825.90        22.61 o                         
   5   5  13        206.57        186.93         9.95 o                         
   6   5  13        149.18        115.50        11.64 o                         
   7   5  13         59.31         64.61        13.10 o                         
   8   5  13        161.19        159.94        15.79 o                         
   9   5  13        277.89        344.53        25.28 o                         
  10   5  13         93.18         64.52        23.83 o                         
  11   5  13         20.71         63.63        35.56 o                         
   0   6  13       7426.26       6580.58       199.68 o                         
   1   6  13       1247.30       1327.65        31.95 o                         
   2   6  13         11.22         27.85         7.47 o                         
   3   6  13       1765.55       1772.32        39.74 o                         
   4   6  13        679.65        606.97        22.35 o                         
   5   6  13        567.28        689.61        20.71 o                         
   6   6  13         94.64        112.33        11.97 o                         
   7   6  13         33.37         14.27        14.13 o                         
   8   6  13         74.93         96.65        15.83 o                         
   9   6  13        141.84        176.93        20.69 o                         
  10   6  13          1.01        -13.49        25.35 o                         
   1   7  13        343.43        344.51        21.01 o                         
   2   7  13         64.26         53.51        11.69 o                         
   3   7  13         24.34         30.44        10.30 o                         
   4   7  13        170.31        137.57        10.72 o                         
   5   7  13         62.06         64.49        10.59 o                         
   6   7  13        100.58        124.04        12.75 o                         
   7   7  13        386.72        391.38        16.26 o                         
   8   7  13         35.83         41.59        18.19 o                         
   9   7  13         44.00         49.13        21.63 o                         
  10   7  13         18.92         10.01        29.31 o                         
   0   8  13         47.54         65.31        13.11 o                         
   1   8  13       1327.27       1371.94        31.33 o                         
   2   8  13         60.05        106.49        10.20 o                         
   3   8  13        267.10        239.39        20.41 o                         
   4   8  13       1000.11        847.50        26.24 o                         
   5   8  13         75.91         66.32        12.80 o                         
   6   8  13        330.85        311.67        16.87 o                         
   7   8  13         53.29        106.56        15.71 o                         
   8   8  13        209.45        177.14        19.76 o                         
   9   8  13         14.45         41.44        22.83 o                         
  10   8  13         22.04        -10.25        29.43 o                         
   1   9  13        346.78        341.21        26.52 o                         
   2   9  13        885.26        813.63        32.05 o                         
   3   9  13        119.08        131.60        14.01 o                         
   4   9  13         27.26         35.81        11.81 o                         
   5   9  13          3.92         -5.58        14.18 o                         
   6   9  13        153.79        122.50        18.30 o                         
   7   9  13         81.98         79.48        19.02 o                         
   8   9  13          0.20          8.71        22.80 o                         
   9   9  13        165.45        196.06        28.42 o                         
   0  10  13       2732.31       2682.28       169.60 o                         
   1  10  13         37.93         57.32        19.86 o                         
   2  10  13         14.96         22.78        14.37 o                         
   3  10  13          0.57         10.08        16.80 o                         
   4  10  13        452.33        268.90        37.92 o                         
   5  10  13       1008.38       1046.79        37.05 o                         
   6  10  13         15.42          9.28        16.19 o                         
   7  10  13          7.03         -9.68        19.90 o                         
   8  10  13         10.03         34.37        26.24 o                         
   9  10  13          9.55         -6.64        27.38 o                         
   1  11  13        422.18        454.06        26.87 o                         
   2  11  13        290.20        268.97        23.95 o                         
   3  11  13         26.85         28.55        21.81 o                         
   4  11  13        259.76        251.05        42.77 o                         
   5  11  13         36.48         18.59        16.51 o                         
   6  11  13        133.62         86.12        29.05 o                         
   7  11  13          2.16        -25.99        25.99 o                         
   8  11  13         12.87         40.50        28.26 o                         
   0  12  13        132.06        142.20        45.56 o                         
   1  12  13        642.26        704.76        37.02 o                         
   2  12  13         21.26         48.52        23.59 o                         
   3  12  13        215.49        214.61        44.18 o                         
   4  12  13          7.46          5.23        37.83 o                         
   5  12  13         25.85         32.80        21.22 o                         
   6  12  13        129.59        157.15        26.27 o                         
   7  12  13        179.44        236.81        30.08 o                         
   1  13  13          0.28          9.56        26.34 o                         
   2  13  13        126.08        168.84        25.59 o                         
   3  13  13        106.29        122.40        34.99 o                         
   4  13  13          1.21        -12.85        55.37 o                         
   5  13  13          6.81        -12.06        35.45 o                         
   6  13  13         21.54         17.64        24.98 o                         
   0  14  13        105.17        129.65        37.17 o                         
   1  14  13        181.88        213.74        29.40 o                         
   2  14  13         97.67         92.69        32.82 o                         
   3  14  13          5.00         46.65        53.10 o                         
   4  14  13          0.08        119.17       104.98 o                         
   5  14  13        145.19        207.96        39.00 o                         
   1  15  13         83.63         64.37        32.21 o                         
   2  15  13         41.07         94.43        38.36 o                         
   3  15  13         15.37         48.77        55.00 o                         
   4  15  13         30.58        150.90        87.81 o                         
   0  16  13         49.98        112.69        59.15 o                         
   1  16  13          3.96         55.19        40.89 o                         
   0   0  14        170.27        420.87        48.56 o                         
   1   0  14       3416.81       3718.10       155.40 o                         
   2   0  14       1745.82       1654.08        70.91 o                         
   3   0  14         66.95        116.16        13.05 o                         
   4   0  14         88.47        112.10        13.75 o                         
   5   0  14       2319.71       2543.71        70.60 o                         
   6   0  14       1336.29       1272.01        40.95 o                         
   7   0  14         66.10         17.10        19.06 o                         
   8   0  14        210.67        210.92        23.87 o                         
   9   0  14         98.13         95.33        28.78 o                         
  10   0  14         28.81         26.69        32.14 o                         
   1   1  14       2952.20       2770.81        67.63 o                         
   2   1  14       1030.85        947.82        32.96 o                         
   3   1  14          4.14          9.71         8.58 o                         
   4   1  14       1055.02       1089.71        30.04 o                         
   5   1  14         41.08         35.24         9.74 o                         
   6   1  14         90.55         87.61        11.92 o                         
   7   1  14         47.88         28.89        13.27 o                         
   8   1  14          0.00        -16.41        16.41 o                         
   9   1  14          5.36         -2.23        20.29 o                         
  10   1  14         88.52         89.60        23.90 o                         
   0   2  14       3449.71       4001.80       257.75 o                         
   1   2  14       4267.42       4290.57       111.14 o                         
   2   2  14        125.22        122.31        12.73 o                         
   3   2  14       1157.18       1022.88        30.00 o                         
   4   2  14         26.17         17.87         8.45 o                         
   5   2  14        429.08        443.22        19.66 o                         
   6   2  14        222.04        195.04        11.70 o                         
   7   2  14        127.93        217.83        13.05 o                         
   8   2  14        226.58        239.75        17.70 o                         
   9   2  14          7.93          9.02        19.83 o                         
  10   2  14        102.23        124.80        23.72 o                         
   1   3  14         12.81         29.65        15.33 o                         
   2   3  14          0.41          6.38        10.38 o                         
   3   3  14       3231.60       2962.82        62.05 o                         
   4   3  14       2249.59       2191.79        40.51 o                         
   5   3  14        154.83        200.56         9.77 o                         
   6   3  14          0.31          1.57         9.31 o                         
   7   3  14        173.79        183.22        11.32 o                         
   8   3  14          2.84          2.08        14.44 o                         
   9   3  14         34.63         23.61        17.36 o                         
  10   3  14         80.04         67.32        20.19 o                         
   0   4  14        451.89        434.27        30.23 o                         
   1   4  14        639.80        633.03        24.02 o                         
   2   4  14       2358.16       2324.07        42.79 o                         
   3   4  14         67.80         12.92         7.48 o                         
   4   4  14         26.09         58.66         7.77 o                         
   5   4  14        828.42        753.04        20.15 o                         
   6   4  14        336.89        403.15        13.92 o                         
   7   4  14         16.91          9.67        12.45 o                         
   8   4  14        152.85        133.15        17.47 o                         
   9   4  14         10.31         -6.49        19.37 o                         
  10   4  14          5.41          6.00        22.46 o                         
   1   5  14        208.32        244.37        13.86 o                         
   2   5  14         59.07         79.84         8.70 o                         
   3   5  14        109.67        115.84        11.49 o                         
   4   5  14       1144.42       1063.73        25.01 o                         
   5   5  14         43.68         21.22        10.25 o                         
   6   5  14         15.13         16.11        11.42 o                         
   7   5  14         97.83         93.98        14.12 o                         
   8   5  14          4.90         26.04        16.34 o                         
   9   5  14         42.66         77.47        21.12 o                         
  10   5  14          1.55         13.96        24.68 o                         
   0   6  14        871.37        815.63        35.45 o                         
   1   6  14         21.40         28.53         8.55 o                         
   2   6  14        743.98        755.69        21.41 o                         
   3   6  14        268.35        208.96         9.85 o                         
   4   6  14        520.49        460.20        15.77 o                         
   5   6  14        457.85        385.90        14.61 o                         
   6   6  14         74.43         85.01        13.31 o                         
   7   6  14         75.80         90.57        14.31 o                         
   8   6  14         66.72         83.81        16.60 o                         
   9   6  14          0.15         38.60        22.38 o                         
  10   6  14        166.87        207.42        29.35 o                         
   1   7  14       1034.15        918.77        31.72 o                         
   2   7  14        103.49        139.08        11.21 o                         
   3   7  14       1456.21       1544.50        39.88 o                         
   4   7  14        618.11        663.54        22.12 o                         
   5   7  14          8.05         39.51        11.59 o                         
   6   7  14          0.21         -1.07        13.99 o                         
   7   7  14        269.08        217.11        14.67 o                         
   8   7  14          0.29         -7.48        18.16 o                         
   9   7  14         22.32         21.19        22.65 o                         
   0   8  14        192.70        209.55        20.85 o                         
   1   8  14         75.49         94.75        12.61 o                         
   2   8  14         33.59         47.36        13.06 o                         
   3   8  14        104.62         80.87        13.29 o                         
   4   8  14         72.64         40.33        12.36 o                         
   5   8  14        203.54        138.07        15.69 o                         
   6   8  14         48.41         37.41        13.90 o                         
   7   8  14         32.66         25.61        17.77 o                         
   8   8  14         23.89         60.05        20.18 o                         
   9   8  14          1.23         14.15        28.31 o                         
   1   9  14        102.62        126.02        14.68 o                         
   2   9  14         40.66         41.82        15.93 o                         
   3   9  14        925.21       1035.33        49.28 o                         
   4   9  14         15.50         33.84        13.53 o                         
   5   9  14         19.51         60.26        16.48 o                         
   6   9  14         43.80          8.00        14.94 o                         
   7   9  14         68.26         66.51        19.48 o                         
   8   9  14         18.74         31.84        22.98 o                         
   0  10  14         22.79         53.40        25.06 o                         
   1  10  14        184.20        175.76        15.29 o                         
   2  10  14          0.19         18.35        20.33 o                         
   3  10  14        243.74        203.18        30.16 o                         
   4  10  14         96.75         99.81        15.62 o                         
   5  10  14        212.14        183.15        26.37 o                         
   6  10  14         10.10          0.23        20.85 o                         
   7  10  14         53.60         27.33        22.60 o                         
   8  10  14         44.07         67.64        26.56 o                         
   1  11  14        307.69        326.48        24.20 o                         
   2  11  14        126.14        149.34        24.95 o                         
   3  11  14        259.74        281.47        32.99 o                         
   4  11  14         35.35         99.46        33.25 o                         
   5  11  14          3.62         -6.34        16.11 o                         
   6  11  14          7.34         -8.50        28.95 o                         
   7  11  14        103.29         74.67        33.62 o                         
   0  12  14        175.20        230.70        47.93 o                         
   1  12  14         60.23         93.75        27.11 o                         
   2  12  14          0.42         23.16        23.96 o                         
   3  12  14         52.41         72.12        31.56 o                         
   4  12  14         11.21          8.85        35.36 o                         
   5  12  14          9.73          7.86        20.62 o                         
   6  12  14         78.36          4.85        45.22 o                         
   1  13  14          0.81         56.60        27.22 o                         
   2  13  14         10.25         28.69        25.50 o                         
   3  13  14          1.84         17.28        28.38 o                         
   4  13  14         19.58        -20.32        33.46 o                         
   5  13  14         35.83         76.46        31.18 o                         
   0  14  14         10.13        101.19        39.09 o                         
   1  14  14         83.17         95.51        29.26 o                         
   2  14  14         13.13         34.43        44.66 o                         
   3  14  14         56.32         89.57        63.00 o                         
   4  14  14          5.07         57.57        80.70 o                         
   1  15  14          2.32         31.55        39.22 o                         
   2  15  14         44.24        152.63        52.33 o                         
   1   1  15        254.03        262.20        17.73 o                         
   2   1  15       1979.49       2041.99        49.82 o                         
   3   1  15         20.67         31.54        10.08 o                         
   4   1  15        287.68        434.68        14.39 o                         
   5   1  15         47.96         51.22        11.43 o                         
   6   1  15        170.46        110.62        13.30 o                         
   7   1  15         19.88          0.91        14.35 o                         
   8   1  15        200.82        253.11        20.78 o                         
   9   1  15          0.09          9.11        21.52 o                         
  10   1  15          7.38         10.33        23.47 o                         
   0   2  15        782.32        734.94        83.58 o                         
   1   2  15       1234.24       1336.51        43.95 o                         
   2   2  15        759.91        747.60        28.30 o                         
   3   2  15         72.45         63.91         9.42 o                         
   4   2  15         29.50         17.22         9.67 o                         
   5   2  15        151.93        135.81        11.40 o                         
   6   2  15          7.32         10.16        11.69 o                         
   7   2  15          1.69          4.86        13.08 o                         
   8   2  15         64.03         48.58        19.10 o                         
   9   2  15         21.80         10.65        20.82 o                         
  10   2  15          3.66         -5.64        24.44 o                         
   1   3  15        113.81        119.08        11.56 o                         
   2   3  15       1609.86       1397.72        35.36 o                         
   3   3  15         27.83         80.81        12.55 o                         
   4   3  15       1686.19       1807.18        44.28 o                         
   5   3  15         62.54         59.31        12.34 o                         
   6   3  15        417.36        348.32        14.58 o                         
   7   3  15          0.03         11.22        15.16 o                         
   8   3  15         55.74         57.12        18.38 o                         
   9   3  15          0.44         -1.25        21.62 o                         
  10   3  15         35.20         10.79        26.36 o                         
   0   4  15       3965.60       3397.68       103.06 o                         
   1   4  15          3.23         12.82         9.72 o                         
   2   4  15        130.86        102.05        10.75 o                         
   3   4  15        321.02        316.46        14.35 o                         
   4   4  15       1496.73       1303.75        30.92 o                         
   5   4  15          2.55          3.19         9.26 o                         
   6   4  15        128.71        200.40        11.62 o                         
   7   4  15          4.71        -12.28        12.28 o                         
   8   4  15         48.42         62.17        17.08 o                         
   9   4  15         39.46         28.16        20.33 o                         
   1   5  15          1.23         12.50         8.00 o                         
   2   5  15       1353.99       1277.81        33.94 o                         
   3   5  15         93.63         78.41        10.50 o                         
   4   5  15          9.55          4.17        10.38 o                         
   5   5  15         45.93         45.97        10.72 o                         
   6   5  15         73.02         91.02        13.55 o                         
   7   5  15          3.66          1.20        14.44 o                         
   8   5  15        138.29        174.78        18.02 o                         
   9   5  15         14.93         40.57        21.44 o                         
   0   6  15        711.19        642.44        30.63 o                         
   1   6  15         68.55         64.69        10.90 o                         
   2   6  15        282.27        338.09        15.56 o                         
   3   6  15         19.42          4.84        10.83 o                         
   4   6  15        832.70        669.30        20.67 o                         
   5   6  15         63.88         63.08        11.46 o                         
   6   6  15        684.02        758.70        24.91 o                         
   7   6  15          8.66         10.36        14.48 o                         
   8   6  15        197.40        162.55        20.62 o                         
   9   6  15          1.78          4.18        21.08 o                         
   1   7  15          3.24         -3.18        11.76 o                         
   2   7  15        180.14        186.59        15.20 o                         
   3   7  15         37.81         29.05        10.13 o                         
   4   7  15         23.03         14.72        14.06 o                         
   5   7  15         79.13         43.32        13.12 o                         
   6   7  15        203.14        165.16        14.73 o                         
   7   7  15         51.19         67.68        15.62 o                         
   8   7  15          7.70         31.32        17.85 o                         
   0   8  15       2591.76       2572.96        96.95 o                         
   1   8  15          0.09          6.93        17.57 o                         
   2   8  15         28.22         38.76        13.46 o                         
   3   8  15         50.51         48.49        10.83 o                         
   4   8  15        424.41        381.35        20.39 o                         
   5   8  15         14.20         -2.21        13.59 o                         
   6   8  15         11.43         15.25        14.36 o                         
   7   8  15          5.37          7.27        17.26 o                         
   8   8  15         78.59        132.77        22.08 o                         
   1   9  15        201.39        212.21        17.75 o                         
   2   9  15        328.74        282.06        17.26 o                         
   3   9  15          2.43          4.48        19.14 o                         
   4   9  15         51.70         79.44        13.32 o                         
   5   9  15          2.52        -14.24        14.24 o                         
   6   9  15        106.53        112.96        16.77 o                         
   7   9  15          0.41        -18.69        18.69 o                         
   8   9  15         35.07         36.31        31.29 o                         
   0  10  15        412.78        475.83        48.86 o                         
   1  10  15         74.62        133.94        19.93 o                         
   2  10  15        185.53        287.54        23.49 o                         
   3  10  15         45.24         71.14        28.28 o                         
   4  10  15        365.81        286.44        22.42 o                         
   5  10  15         71.67         71.03        16.78 o                         
   6  10  15        387.75        363.57        54.20 o                         
   7  10  15          0.05        -21.92        21.92 o                         
   1  11  15          4.81         61.22        22.53 o                         
   2  11  15        368.22        419.28        27.08 o                         
   3  11  15         65.55        102.35        36.88 o                         
   4  11  15         21.84         11.92        15.64 o                         
   5  11  15          1.25        -12.39        22.29 o                         
   6  11  15         11.05         -4.41        23.02 o                         
   0  12  15        258.12        328.30        51.50 o                         
   1  12  15        101.32        145.37        28.68 o                         
   2  12  15          0.50         17.19        24.83 o                         
   3  12  15        119.52        191.49        38.48 o                         
   4  12  15         59.48          3.01        30.70 o                         
   5  12  15          3.03          2.17        27.01 o                         
   1  13  15        135.16        137.31        31.23 o                         
   2  13  15         35.75        128.98        31.46 o                         
   3  13  15         83.78        106.51        28.47 o                         
   4  13  15        193.27        324.91        49.57 o                         
   0  14  15          0.65         87.19        45.49 o                         
   1  14  15          2.07         67.98        31.44 o                         
   2  14  15         91.21        176.80        46.07 o                         
   0   0  16       1885.15       1789.19       211.06 o                         
   1   0  16       1456.60       1304.34        54.60 o                         
   2   0  16         19.26         51.65        13.54 o                         
   3   0  16        126.15         53.69        14.02 o                         
   4   0  16       1655.41       1680.48        47.46 o                         
   5   0  16       2852.54       2985.39        75.38 o                         
   6   0  16        256.38        224.18        19.88 o                         
   7   0  16         80.39         89.80        22.59 o                         
   8   0  16         29.50         32.85        28.21 o                         
   9   0  16         89.40         67.57        32.85 o                         
   1   1  16         30.74         38.05        12.33 o                         
   2   1  16        525.19        380.36        25.35 o                         
   3   1  16         14.39         11.17        10.92 o                         
   4   1  16         85.82         96.42        11.68 o                         
   5   1  16        377.07        400.37        15.76 o                         
   6   1  16        137.97        176.39        14.34 o                         
   7   1  16         49.61         51.04        16.68 o                         
   8   1  16          5.85         -4.92        20.18 o                         
   9   1  16         89.69        104.80        24.23 o                         
   0   2  16        425.68        379.47        28.40 o                         
   1   2  16        859.50        831.64        38.19 o                         
   2   2  16        357.24        307.86        18.36 o                         
   3   2  16        506.14        334.16        23.34 o                         
   4   2  16         20.62         54.45        11.47 o                         
   5   2  16        216.34        218.99        15.81 o                         
   6   2  16          0.11         -2.71        12.81 o                         
   7   2  16        141.42        244.77        17.03 o                         
   8   2  16          0.50         -5.29        20.39 o                         
   9   2  16          0.51        -21.58        23.03 o                         
   1   3  16         38.96         49.97        12.43 o                         
   2   3  16         75.85         77.21        11.68 o                         
   3   3  16        968.00        853.23        69.95 o                         
   4   3  16         70.32         72.86        11.32 o                         
   5   3  16        291.69        315.66        14.93 o                         
   6   3  16        285.72        275.05        16.00 o                         
   7   3  16        193.24        197.52        16.63 o                         
   8   3  16         30.36         19.20        19.93 o                         
   9   3  16         32.72         24.96        22.68 o                         
   0   4  16         29.92         54.90         9.53 o                         
   1   4  16        629.35        681.13        30.72 o                         
   2   4  16        280.83        341.08        18.97 o                         
   3   4  16        368.90        374.70        19.67 o                         
   4   4  16         17.34          1.37        11.68 o                         
   5   4  16        366.47        444.47        19.30 o                         
   6   4  16          0.35          0.71        14.79 o                         
   7   4  16         12.88         -6.83        16.53 o                         
   8   4  16         18.19         15.85        22.03 o                         
   9   4  16         34.66         32.03        29.34 o                         
   1   5  16        717.95        751.02        24.03 o                         
   2   5  16        364.69        321.61        15.30 o                         
   3   5  16         15.21          6.96        12.32 o                         
   4   5  16         51.61          7.91        10.18 o                         
   5   5  16        196.09        134.49        12.22 o                         
   6   5  16         16.75         -7.91        13.08 o                         
   7   5  16         11.95         23.79        16.35 o                         
   8   5  16          2.16         -0.65        17.52 o                         
   0   6  16         23.00         30.40        17.97 o                         
   1   6  16        259.91        298.65        14.19 o                         
   2   6  16          7.21          2.94        11.10 o                         
   3   6  16        513.39        476.57        18.63 o                         
   4   6  16          1.98          9.63        11.17 o                         
   5   6  16         67.97         60.92        12.91 o                         
   6   6  16         53.31         67.32        14.05 o                         
   7   6  16         44.81         74.22        16.91 o                         
   8   6  16         19.75         38.32        20.12 o                         
   1   7  16        161.70        182.33        16.07 o                         
   2   7  16        261.04        212.76        14.57 o                         
   3   7  16       2153.63       2143.75        57.84 o                         
   4   7  16         22.09         10.75        14.99 o                         
   5   7  16        122.33        184.40        14.18 o                         
   6   7  16        166.66        142.46        15.17 o                         
   7   7  16        191.97        192.19        17.61 o                         
   8   7  16         19.32         11.35        27.16 o                         
   0   8  16         66.05         94.36        19.25 o                         
   1   8  16         10.00         40.12        15.38 o                         
   2   8  16          5.99         24.98        21.90 o                         
   3   8  16        412.27        378.53        27.02 o                         
   4   8  16         87.73         81.07        17.75 o                         
   5   8  16         15.33         -5.47        16.16 o                         
   6   8  16          0.55        -14.83        14.83 o                         
   7   8  16         25.52         24.59        18.03 o                         
   1   9  16        569.47        535.01        40.72 o                         
   2   9  16        189.95        160.54        16.33 o                         
   3   9  16         99.15        115.66        15.03 o                         
   4   9  16         12.32         -0.69        13.74 o                         
   5   9  16         69.36         -0.94        25.08 o                         
   6   9  16          7.90         10.64        24.41 o                         
   7   9  16         45.16         66.59        36.55 o                         
   0  10  16        120.68        182.62        46.64 o                         
   1  10  16         12.06         24.52        21.41 o                         
   2  10  16         22.44         82.16        30.26 o                         
   3  10  16         36.06         21.19        24.04 o                         
   4  10  16         86.26         98.40        19.23 o                         
   5  10  16         34.61         36.37        17.22 o                         
   6  10  16        168.13        124.43        33.41 o                         
   1  11  16         18.66         74.25        27.83 o                         
   2  11  16         47.42         72.46        24.47 o                         
   3  11  16        177.31        232.97        31.07 o                         
   4  11  16          7.12         15.73        18.06 o                         
   5  11  16         29.40         19.12        22.63 o                         
   0  12  16        300.78        350.37        54.98 o                         
   1  12  16        122.69        156.15        29.49 o                         
   2  12  16         31.62         67.93        32.01 o                         
   3  12  16         22.73         40.92        30.62 o                         
   4  12  16         27.93        -14.02        30.91 o                         
   1  13  16         28.15         27.05        28.96 o                         
   2  13  16          0.37         79.48        32.26 o                         
   1   1  17        213.38        163.94        18.55 o                         
   2   1  17       1239.82        899.61        68.67 o                         
   3   1  17        122.42        128.57        11.38 o                         
   4   1  17        232.06        341.45        20.94 o                         
   5   1  17         95.12         57.45        12.45 o                         
   6   1  17         54.14         23.59        13.97 o                         
   7   1  17         90.12         84.02        21.85 o                         
   8   1  17         34.06         60.13        23.61 o                         
   0   2  17        194.92        226.86        28.51 o                         
   1   2  17        120.16        132.09        15.94 o                         
   2   2  17        150.12        129.04        13.41 o                         
   3   2  17         79.14         55.92        14.17 o                         
   4   2  17        125.94        140.70        12.32 o                         
   5   2  17         11.65         28.26        13.94 o                         
   6   2  17        115.96        161.72        16.56 o                         
   7   2  17         43.42         21.09        20.34 o                         
   8   2  17          0.68        -22.20        23.50 o                         
   1   3  17        186.30        176.86        18.84 o                         
   2   3  17        756.58        839.89        31.26 o                         
   3   3  17        657.58        655.41        28.86 o                         
   4   3  17         57.82        109.93        12.43 o                         
   5   3  17          0.16         13.32        13.82 o                         
   6   3  17         86.91         53.99        15.43 o                         
   7   3  17        180.81        170.99        20.89 o                         
   8   3  17         99.68        118.90        23.97 o                         
   0   4  17        168.66        258.24        47.41 o                         
   1   4  17        110.47        120.59        13.30 o                         
   2   4  17          1.31         -5.37        11.05 o                         
   3   4  17        427.46        423.72        20.60 o                         
   4   4  17        264.84        289.89        14.46 o                         
   5   4  17        172.24        144.69        15.14 o                         
   6   4  17         97.27        135.62        16.79 o                         
   7   4  17        109.64        140.62        24.65 o                         
   8   4  17          0.87         27.26        25.19 o                         
   1   5  17         85.61         90.66        12.96 o                         
   2   5  17        310.85        309.27        19.65 o                         
   3   5  17         52.49         22.42        13.41 o                         
   4   5  17         77.73         88.91        17.93 o                         
   5   5  17          9.73          1.91        16.30 o                         
   6   5  17         15.99         -8.03        17.47 o                         
   7   5  17         20.64         71.32        24.33 o                         
   0   6  17        490.98        548.06        28.81 o                         
   1   6  17         12.01         18.06        13.21 o                         
   2   6  17        447.78        582.74        31.65 o                         
   3   6  17         30.01          6.15        14.53 o                         
   4   6  17         61.41         10.60        18.90 o                         
   5   6  17        456.78        450.83        18.18 o                         
   6   6  17        105.96        165.71        15.26 o                         
   7   6  17         14.94          2.60        18.49 o                         
   1   7  17        161.27        119.77        10.53 o                         
   2   7  17         48.66         53.64        13.58 o                         
   3   7  17         38.91         43.09        10.73 o                         
   4   7  17         86.90         83.53        17.48 o                         
   5   7  17          2.78        -13.26        13.26 o                         
   6   7  17          5.64          4.43        16.61 o                         
   7   7  17         25.65         64.75        38.60 o                         
   0   8  17        709.38        722.06        90.43 o                         
   1   8  17        331.90        324.83        34.85 o                         
   2   8  17          0.93         18.34        21.55 o                         
   3   8  17         43.47         39.23        20.83 o                         
   4   8  17        112.33         97.60        14.77 o                         
   5   8  17         26.50         17.51        21.66 o                         
   6   8  17         96.96        137.04        18.14 o                         
   1   9  17         18.04         63.45        22.68 o                         
   2   9  17         87.25        115.37        26.46 o                         
   3   9  17         32.15         60.68        13.93 o                         
   4   9  17         20.84         -5.12        15.41 o                         
   5   9  17          1.07         -4.39        14.77 o                         
   0  10  17        306.71        374.02        51.50 o                         
   1  10  17          0.99         55.68        21.83 o                         
   2  10  17        103.87        119.72        17.92 o                         
   3  10  17         28.28         38.15        17.75 o                         
   4  10  17        126.71        128.12        17.16 o                         
   1  11  17        318.24        419.98        39.19 o                         
   2  11  17        112.50        149.67        30.26 o                         
   3  11  17         60.91         62.46        26.94 o                         
   0  12  17        191.76        325.12        58.11 o                         
   0   0  18       1316.90       2477.91       151.91 o                         
   1   0  18        422.17        496.80        36.03 o                         
   2   0  18        415.39        465.61        36.49 o                         
   3   0  18         57.03         27.27        23.47 o                         
   4   0  18        240.96        212.79        23.95 o                         
   5   0  18         65.39         49.58        19.61 o                         
   6   0  18        493.35        657.32        39.19 o                         
   7   0  18         40.18        110.74        35.49 o                         
   1   1  18        328.81        322.85        22.18 o                         
   2   1  18        230.62        198.41        20.53 o                         
   3   1  18          1.68         -9.01        14.54 o                         
   4   1  18        220.50        207.65        14.83 o                         
   5   1  18        116.30        120.87        16.29 o                         
   6   1  18          0.33         -4.31        17.34 o                         
   7   1  18        162.85        187.93        23.66 o                         
   0   2  18        677.52        736.21        43.61 o                         
   1   2  18          4.64         -1.86        14.28 o                         
   2   2  18         48.75         50.00        14.21 o                         
   3   2  18          0.18         -1.51        12.27 o                         
   4   2  18        204.09        194.82        14.88 o                         
   5   2  18        925.84       1106.02        39.45 o                         
   6   2  18         55.71         39.74        17.29 o                         
   7   2  18         46.30         96.72        22.01 o                         
   1   3  18        331.33        293.16        19.28 o                         
   2   3  18         79.34         52.39        13.87 o                         
   3   3  18          3.85         -2.53        15.52 o                         
   4   3  18        407.66        490.60        20.88 o                         
   5   3  18          7.32          1.15        15.40 o                         
   6   3  18        170.16        136.82        17.93 o                         
   7   3  18         54.99         51.24        21.33 o                         
   0   4  18          4.25          1.04        21.69 o                         
   1   4  18        211.89        184.86        14.07 o                         
   2   4  18         29.65         56.55        16.76 o                         
   3   4  18         68.68         51.31        17.67 o                         
   4   4  18         88.69         11.49        17.55 o                         
   5   4  18          1.70        -17.21        17.21 o                         
   6   4  18        156.14        140.25        19.65 o                         
   1   5  18          1.40         -1.06        13.51 o                         
   2   5  18        352.72        267.25        27.56 o                         
   3   5  18        113.34        142.59        21.68 o                         
   4   5  18          8.46        -18.78        18.78 o                         
   5   5  18          1.24         -9.06        18.67 o                         
   6   5  18         48.00         22.19        21.99 o                         
   0   6  18         55.56         72.84        13.01 o                         
   1   6  18        284.93        266.55        19.86 o                         
   2   6  18         69.57         75.82        15.61 o                         
   3   6  18         95.30        102.23        19.03 o                         
   4   6  18         85.15         46.31        18.05 o                         
   5   6  18         84.68        106.69        23.41 o                         
   6   6  18          0.52         14.75        24.89 o                         
   1   7  18        328.05        345.75        18.94 o                         
   2   7  18        434.50        355.50        19.08 o                         
   3   7  18        225.28        310.72        30.09 o                         
   4   7  18        237.89        265.05        21.38 o                         
   5   7  18          0.45          3.09        19.59 o                         
   0   8  18         29.06         43.34        24.42 o                         
   1   8  18        140.26        152.99        33.16 o                         
   2   8  18        103.70        125.57        28.12 o                         
   3   8  18         13.68          9.66        17.43 o                         
   4   8  18        117.77        133.41        14.73 o                         
   1   9  18         12.74         61.31        23.01 o                         
   2   9  18        206.16        222.54        20.42 o                         
   3   9  18         27.67         58.94        15.88 o                         
   4   9  18         24.47          3.74        27.39 o                         
   0  10  18        226.02        229.56        50.98 o                         
   1  10  18         21.11         72.13        27.01 o                         
   2  10  18         32.99         27.24        18.51 o                         
   1   1  19        163.67        118.36        18.54 o                         
   2   1  19         62.94         71.92        15.50 o                         
   3   1  19        433.83        477.73        28.59 o                         
   4   1  19         72.80        105.71        17.92 o                         
   5   1  19          7.62         51.80        15.92 o                         
   6   1  19         62.48         65.34        21.02 o                         
   0   2  19         94.10         76.96        29.13 o                         
   1   2  19         31.46         15.66        21.73 o                         
   2   2  19         10.51         10.75        18.80 o                         
   3   2  19         37.89        -17.93        19.22 o                         
   4   2  19         16.85          4.16        16.31 o                         
   5   2  19         17.16         21.32        19.18 o                         
   6   2  19          2.97          3.74        61.01 o                         
   1   3  19        138.90        143.78        19.15 o                         
   2   3  19         89.33         56.69        25.59 o                         
   3   3  19        264.55        331.64        19.09 o                         
   4   3  19          8.32        -17.43        17.43 o                         
   5   3  19         15.40          4.42        18.95 o                         
   0   4  19        138.19        159.76        32.43 o                         
   1   4  19        615.63        588.85        34.15 o                         
   2   4  19         35.13         34.70        21.34 o                         
   3   4  19         21.66        -15.85        17.49 o                         
   4   4  19          9.30          7.89        18.29 o                         
   5   4  19        134.69        119.98        19.98 o                         
   1   5  19         87.27         79.74        13.69 o                         
   2   5  19         30.63         54.59        16.15 o                         
   3   5  19         70.09         46.25        17.97 o                         
   4   5  19        201.65        199.32        18.91 o                         
   5   5  19          7.57         73.20        36.54 o                         
   0   6  19         84.10        150.31        40.24 o                         
   1   6  19        229.53        217.82        17.22 o                         
   2   6  19        100.62        106.12        21.84 o                         
   3   6  19         18.47        -11.93        19.00 o                         
   4   6  19          8.67         -5.09        21.05 o                         
   1   7  19          2.55          3.42        19.30 o                         
   2   7  19        405.15        472.28        35.01 o                         
   3   7  19         22.96         28.40        21.05 o                         
   0   8  19         42.39        104.49        46.17 o                         
   1   8  19         39.00         79.98        23.11 o                         
   2   8  19         15.84         93.52        30.72 o                         
   0   0  20       1729.36       2054.54       278.30 o                         
   1   0  20         30.09         13.92        23.76 o                         
   2   0  20          1.96        -33.50        33.50 o                         
   3   0  20         40.87         87.01        35.84 o                         
   4   0  20          8.68          8.33        36.82 o                         
   1   1  20         64.99         31.19        18.06 o                         
   2   1  20          0.32        -17.96        17.96 o                         
   3   1  20          6.95         11.80        20.16 o                         
   4   1  20        108.77        133.83        21.74 o                         
   0   2  20         22.68         46.78        32.32 o                         
   1   2  20          1.61         13.65        19.02 o                         
   2   2  20        151.56        220.31        24.79 o                         
   3   2  20         43.01         23.85        20.41 o                         
   4   2  20        405.54        336.86        27.26 o                         
   1   3  20          1.17        -12.06        23.30 o                         
   2   3  20        372.14        369.73        26.12 o                         
   3   3  20          5.65        -11.11        20.99 o                         
   0   4  20       1000.09       1282.25       152.26 o                         
   1   4  20         21.21          4.54        27.77 o                         
   2   4  20          1.85         -0.87        21.00 o                         
   3   4  20         14.32          8.07        20.51 o                         
   1   5  20         36.52         85.10        24.58 o                         
   2   5  20         38.44         68.08        16.59 o                         
   0   6  20         18.67        -51.05        65.99 o                         
                                                                                
